# Supplementary material for: Participatory development of practical, affordable, insecticide-treated mosquito proofing for a range of housing designs in rural southern Tanzania
Source: Malar J. 2022 Nov 5;21:318. doi: 10.1186/s12936-022-04333-0 (PMC9636681; doi:10.1186/s12936-022-04333-0)
Supplement: Supplementary file 1 — Additional file 1. An Excel® spreadsheet file containing all three data tables that were collected and analysed in this study, anonymized by removing all variables containing information that could be used to identify individuals, households or their houses. [file 12936_2022_4333_MOESM1_ESM.xlsx]

## Sheet: Households & Houses Survey
HouseNumber	Location	RoofMaterial	WallMaterial	HouseDescription	SurroundingHousingDensity	TotalNumberof Rooms	FloorMaterial	TotalNumberofHouseholds	WindowSpaceStatus	TotalEaveGapPerimeter	NumberofWindows	TotalWindowArea	AverageWindowArea	TotalWindowAreaRemainingOpen	AverageWindowAreaRemainingOpen	NumberofOtherVentilationGaps	OtherVentilationGapsNotes	AverageAreaofAreaOtherVentilationGaps (m2)
1	Mkuya	1	1	Iron roof, bore well and brick pit near the house	High	3	1	3	2	0	3	5.48	1.83	2.76	2.72	0	None	0
2	Mkuya	1	1	Iron roof, grasses and brick pit near the house	High	2	0	2	3	0	4	11.2	2.8	2.39	8.82	1	Above door	0.35
3	Mkuya	1	1	Iron roof, grasses and brick pit near the house	High	2	0	2	2	13	0	0	0	0	0	0	None	0
4	Mkuya	3	2	palm, small holes on walls and surrounded by banana trees	High	2	0	2	2	12	4	8.05	2.01	1.87	6.18	0	None	0
5	Mkuya	1	1	Iron roof, small holes on wall and near banana trees	High	5	0	5	3	43	6	6.34	1.06	3.09	3.24	0	None	0
6	Mkuya	1	1	Iron roof, near banana trees	High	4	1	4	3	0	1	1.61	1.61	1.61	0	0	None	0
7	Katindiuka	1	1	Iron roof,near temporary water pond,rice and banana trees	High	3	0	4	2	0	4	10.57	2.64	2.23	8.34	1	Above door	0.3
8	Katindiuka	1	1	Iron roof,near temporary water pond,rice and banana trees	High	1	0	3	2	0	2	3.52	1.76	0.84	2.68	0	None	0
9	Katindiuka	1	1	thatch roof,near temporary water pond,rice and banana trees	High	1	0	3	2	13	2	3.52	1.76	0.94	2.58	0	None	0
10	Katindiuka	1	1	Iron roof,near temporary water pond,rice and banana trees	High	1	0	4	2	0	1	1.21	1.21	0.35	0.87	0	None	0
11	Katindiuka	1	1	Iron roof,near temporary water pond,rice and banana trees	High	1	0	3	2	0	3	6.01	2	1.2	4.81	0	None	0
12	Katindiuka	1	1	Iron roof,near temporary water pond,rice and banana trees	High	1	0	4	2	0	1	3.06	3.06	0.49	2.56	1	Above door	1.11
13	Katindiuka	1	1	Iron roof,near temporary water pond,rice and banana trees	High	3	0	2	2	32	4	10.57	2.64	1.81	8.75	0	None	0
14	Katindiuka	1	1	Iron roof,near temporary water pond,rice and banana trees	High	3	1	3	2	0	3	6.86	2.29	4.41	2.45	1	Above door	0.24
15	Katindiuka	1	1	Iron roof,near temporary water pond,rice and banana trees	High	2	0	3	2	24	1	1.58	1.58	0.47	1.11	0	None	0
16	Katindiuka	1	1	Iron roof,near temporary water pond,rice and banana trees	High	3	0	2	3	16	2	0.49	0.24	1.66	0	0	None	0
17	Katindiuka	2	1	thatch roof,near temporary water pond,rice and banana trees	High	2	0	4	2	12	2	1.4	0.7	1.4	0	0	None	0
18	Katindiuka	1	1	Iron roof,near temporary water pond,rice and banana trees	High	2	0	3	2	30	1	1.22	1.22	0	1.22	1	Above door	0.32
19	Katindiuka	1	1	Iron roof,near temporary water pond,rice and banana trees	High	6	0	4	2	48	6	20.2	3.37	3.69	16.51	4	Overlapping roof	0.09
20	Katindiuka	1	1	Iron roof,near temporary water pond,rice and banana trees	High	3	0	3	2	50	3	5.97	1.99	1.19	4.78	0	None	0
21	Katindiuka	3	1	palm roof,near temporary water pond,rice and banana trees	High	2	0	2	2	45	2	0.69	0.34	0.74	0	0	None	0
22	Katindiuka	2	1	thatch roof,near temporary water pond,rice and banana trees	High	1	0	3	3	17	1	0.48	0.48	0.48	0	0	None	0
23	Katindiuka	1	1	thatch roof,near temporary water pond,rice and banana trees	High	3	0	4	2	7	4	5.64	1.41	0.14	5.49	0	None	0
24	Mlabani	2	1	thatch roof,near temporary water pond,rice and banana trees	Medium	2	0	3	2	12	0	0	0	0	0	0	None	0
25	Katindiuka	1	1	Iron roof, near banana trees, grasses, large house population	Medium	2	0	2	2	64	1	3.52	3.52	1.18	2.35	2	Above door	0.47
26	Katindiuka	1	1	Iron roof, near banana trees, grasses, large house population	High	3	0	5	2	32	5	4.54	0.91	2.8	1.75	0	None	0
27	Katindiuka	1	1	Iron roof, near banana trees, grasses, large house population	High	2	0	4	2	8	3	8.59	2.86	2.06	6.53	0	None	0
28	Katindiuka	1	1	Iron roof, near banana trees, grasses, large house population	High	1	0	3	2	25	2	4.4	2.2	1.76	2.64	0	None	0
29	Katindiuka	2	1	thatch roof, near banana trees, grasses, large house population	Medium	1	0	1	3	7	1	0.46	0.46	0.23	0.23	0	None	0
30	Katindiuka	1	1	Iron roof, near banana trees, grasses, large house population	Medium	2	0	3	2	0	1	3.17	3.17	2.69	0.48	0	None	0
31	Katindiuka	1	1	Iron roof, near banana trees, grasses, large house population	High	2	0	5	2	39	2	5.81	2.91	2.37	3.44	0	None	0
32	Katindiuka	1	2	Iron roof, near banana trees, grasses, large house population	High	2	0	4	3	15	1	0.9	0.9	0.7	0.2	0	None	0
33	Katindiuka	1	1	Iron roof, near banana trees, grasses, large house population	High	2	0	2	2	0	1	2.1	2.1	0.91	1.19	0	None	0
34	Mlabani	1	1	Iron roof, near temporary pond,grasses and bamboo trees	High	5	0	7	3	0	7	8.69	1.24	8.69	0	0	None	0
35	Katindiuka	1	1	Iron roof, small house population, near dense grasses, parmenent water ponds and rice farm	Low	1	1	3	3	0	3	9.51	3.17	6.95	2.56	1	Above door	0.02
36	Katindiuka	2	1	thatch roof, small house population, near dense grasses, parmenent water ponds and rice farm	Low	3	0	4	2	61	3	8.13	2.71	2.54	5.59	0	None	0
37	Mlabani	1	1	Iron roof,large house population,near temporary water pond	High	1	0	1	2	0	2	0	0	0	0	0	None	0
38	Katindiuka	1	1	Iron roof, small house population, near dense grasses, temporary water ponds and rice farm	Low	2	0	3	2	0	3	8.99	3	2.76	6.23	2	Above door	0.47
39	Katindiuka	1	1	Iron roof, small house population, near dense grasses, temporary water ponds and rice farm	Low	1	0	3	2	26	2	5.28	2.64	2.56	2.72	1	Above door	0.3
40	Katindiuka	2	1	thatch roof, small house population, near dense grasses, temporary water ponds and rice farm	Low	1	0	2	2	30	2	4.93	2.47	1.06	3.87	0	None	0
41	Katindiuka	2	1	thatch roof, large house population, near dense grasses, temporary water ponds and rice farm	High	2	0	2	2	0	1	0.35	0.35	0.35	0	0	None	0
42	Katindiuka	2	1	thatch roof, large house population, near dense grasses, temporary water ponds and rice farm	High	2	0	3	2	8	4	8.05	2.01	3.22	4.83	0	None	0
43	Katindiuka	2	2	thatch roof, small house population, near dense grasses, temporary water ponds and rice farm	Low	1	0	3	1	6	0	0	0	0	0	0	None	0
44	Katindiuka	2	2	thatch roof, small house population, near dense grasses, temporary water ponds and rice farm	Low	2	0	3	3	0	1	0.12	0.12	0.12	0	0	None	0
45	Kiyonjo	2	1	thatch roof, large house population, near dense grasses, temporary water ponds and river	High	2	0	4	2	45	2	3.98	1.99	0.48	3.5	1	Above door	0.24
46	Kiyonjo	1	1	Iron roof,large house population,near temporary water pond, banana trees and river	High	1	0	3	2	0	2	3.52	1.76	0.97	2.55	1	Above door	0.25
47	Kiyonjo	1	1	Iron roof,large house population,near temporaryy water pond, banana trees and river	High	2	0	3	2	0	4	7.94	1.99	1.83	6.12	0	None	0
48	Kiyonjo	1	1	Iron roof,large house population,near temporary water pond, banana trees and river	High	2	0	4	2	50	2	3.99	1.99	0.91	3.08	1	Above door	0.23
49	Kiyonjo	1	1	Iron roof,large house population,near temporary water pond, banana trees and river	High	4	1	2	3	39	5	5.33	1.07	1.07	4.27	0	None	0
50	Kiyonjo	1	1	Iron roof,large house population,near temporary water pond, banana trees and river	High	6	0	7	2	0	4	8.05	2.01	1.9	6.15	0	None	0
51	Kiyonjo	1	1	Iron roof,large house population,near temporary water pond, banana trees and river	High	1	0	5	3	30	1	1.98	1.98	0.79	1.19	0	None	0
52	Kiyonjo	1	1	Iron roof,large house population,near temporary water pond, banana trees and river	High	2	0	3	2	41	1	2.2	2.2	0.52	1.68	0	None	0
53	Kiyonjo	2	2	thatch roof,large house population,near temporary water pond, banana trees and river	High	1	0	3	1	0	0	0	0	0	0	0	None	0
54	Katindiuka	2	1	thatch roof, small house population, near dense grasses, temporary water ponds and rice farm	Low	1	0	2	2	43	2	2.26	1.13	0.94	1.32	0	None	0

## Sheet: HH & H Survey-Dictionary
HouseNumber	Unique identity number allocated to each recruited house
Location	Neighbourhoods where houses were located
RoofMaterial	Material used for roofing the house (1=Iroon sheet, 2=Thatch or grass, 3=Palm leaves)
WallMaterial	Wall material type (1=Bricks, 2=Mud)
HouseDescription	Narrative observed characteristics of houses and their surrounding enviroment
SurroundingHousingDensity	Number of houses immediately surrounding the recruited house (Low=less than two houses, Medium=three-five houses and High=more than five houses)
TotalNumberofRooms	Total number of rooms in each house
FloorMaterial	Floor material type (0=Earth, 1=Cement)
TotalNumberofHouseholds	Total number of households in a the recruited house
WindowSpaceStatus	Status of a window space (1=Closed with a proper window frame and netting screens, 2=Partially or fully bricked up, 3=Opened)
TotalEaveGapPerimeter	Perimeter of open eave gap (meters)
NumberofWindows	Number of windows in a single house
TotalWindowArea	Total Area of all window gaps (m2)
AverageWindowArea	Average area of one window (m2)
TotalWindowAreaRemainingOpen	Total area of all window gaps remaining open after being bricked up (m2)
AverageWindowAreaRemainingOpen	Average area of window spaces remaining open after being bricked up (m2)
NumberofOtherVentilationGaps	Any available gaps in house (0=None, 1=Present)
OtherVentilationGapsNotes	Explanation of where and how many other ventilation gaps were observed
AverageAreaofAreaOtherVentilationGaps (m2)	Area of other ventilation gaps

## Sheet: Indoor mosquito catches
ED1.ID	ED1.DT	ED1.SEN	ED1.FR	ED1.EA	ED1.HH	ED1.ME	ED1.IN	ED1.ST	ED1.FT	ED1.SHH	ED1.RND	ED1.VC	ED1.DSEN	ED1.TR	ED1.Randomized	ED1.TRallocated	ED1.WT	SS1.ID	SS1.DT	SS1.SEN	SS1.FR	SS1.SSEN	SS1.SFR	SS1.TX	SS1.SAS	SS1.N	SS1.SLC	SS1.N
1	2018-04-23	1	1	KT	VR	3	1	19	7	32	1	1	1	0	1	2	0	1	2018-04-23	1	1	1	1	1	1	0
1	2018-04-23	1	1	KT	VR	3	1	19	7	32	1	1	1	0	1	2	0	2	2018-04-23	1	2	1	1	1	2	0
1	2018-04-23	1	1	KT	VR	3	1	19	7	32	1	1	1	0	1	2	0	3	2018-04-23	1	3	1	1	1	3	0
1	2018-04-23	1	1	KT	VR	3	1	19	7	32	1	1	1	0	1	2	0	4	2018-04-23	1	4	1	1	1	4	0
1	2018-04-23	1	1	KT	VR	3	1	19	7	32	1	1	1	0	1	2	0	5	2018-04-23	1	5	1	1	1	5	0
1	2018-04-23	1	1	KT	VR	3	1	19	7	32	1	1	1	0	1	2	0	6	2018-04-23	1	7	1	1	2	1	0
1	2018-04-23	1	1	KT	VR	3	1	19	7	32	1	1	1	0	1	2	0	7	2018-04-23	1	8	1	1	2	2	0
1	2018-04-23	1	1	KT	VR	3	1	19	7	32	1	1	1	0	1	2	0	8	2018-04-23	1	9	1	1	2	3	0
1	2018-04-23	1	1	KT	VR	3	1	19	7	32	1	1	1	0	1	2	0	9	2018-04-23	1	10	1	1	2	4	0
1	2018-04-23	1	1	KT	VR	3	1	19	7	32	1	1	1	0	1	2	0	10	2018-04-23	1	11	1	1	2	5	0
1	2018-04-23	1	1	KT	VR	3	1	19	7	32	1	1	1	0	1	2	0	11	2018-04-23	1	13	1	1	5	1	0
1	2018-04-23	1	1	KT	VR	3	1	19	7	32	1	1	1	0	1	2	0	12	2018-04-23	1	14	1	1	5	2	0
1	2018-04-23	1	1	KT	VR	3	1	19	7	32	1	1	1	0	1	2	0	13	2018-04-23	1	15	1	1	5	3	0
1	2018-04-23	1	1	KT	VR	3	1	19	7	32	1	1	1	0	1	2	0	14	2018-04-23	1	16	1	1	5	4	0
1	2018-04-23	1	1	KT	VR	3	1	19	7	32	1	1	1	0	1	2	0	15	2018-04-23	1	17	1	1	5	5	0
1	2018-04-23	1	1	KT	VR	3	1	19	7	32	1	1	1	0	1	2	0	16	2018-04-23	1	19	1	1	50	1	25
1	2018-04-23	1	1	KT	VR	3	1	19	7	32	1	1	1	0	1	2	0	17	2018-04-23	1	20	1	1	50	2	40
1	2018-04-23	1	1	KT	VR	3	1	19	7	32	1	1	1	0	1	2	0	18	2018-04-23	1	21	1	1	50	3	0
1	2018-04-23	1	1	KT	VR	3	1	19	7	32	1	1	1	0	1	2	0	19	2018-04-23	1	22	1	1	50	4	0
1	2018-04-23	1	1	KT	VR	3	1	19	7	32	1	1	1	0	1	2	0	20	2018-04-23	1	23	1	1	50	5	0
1	2018-04-23	1	1	KT	VR	3	1	19	7	32	1	1	1	0	1	2	0	21	2018-04-23	1	25	1	1	60	1	0
1	2018-04-23	1	1	KT	VR	3	1	19	7	32	1	1	1	0	1	2	0	22	2018-04-23	1	26	1	1	60	2	0
1	2018-04-23	1	1	KT	VR	3	1	19	7	32	1	1	1	0	1	2	0	23	2018-04-23	1	27	1	1	60	3	0
1	2018-04-23	1	1	KT	VR	3	1	19	7	32	1	1	1	0	1	2	0	24	2018-04-23	1	28	1	1	60	4	0
1	2018-04-23	1	1	KT	VR	3	1	19	7	32	1	1	1	0	1	2	0	25	2018-04-23	1	29	1	1	60	5	0
2	2018-04-23	1	2	KT	EO	3	1	19	7	29	1	2	2	0	0	2	1	26	2018-04-23	2	1	1	2	1	1	0
2	2018-04-23	1	2	KT	EO	3	1	19	7	29	1	2	2	0	0	2	1	27	2018-04-23	2	2	1	2	1	2	0
2	2018-04-23	1	2	KT	EO	3	1	19	7	29	1	2	2	0	0	2	1	28	2018-04-23	2	3	1	2	1	3	0
2	2018-04-23	1	2	KT	EO	3	1	19	7	29	1	2	2	0	0	2	1	29	2018-04-23	2	4	1	2	1	4	0
2	2018-04-23	1	2	KT	EO	3	1	19	7	29	1	2	2	0	0	2	1	30	2018-04-23	2	5	1	2	1	5	0
2	2018-04-23	1	2	KT	EO	3	1	19	7	29	1	2	2	0	0	2	1	31	2018-04-23	2	7	1	2	2	1	0
2	2018-04-23	1	2	KT	EO	3	1	19	7	29	1	2	2	0	0	2	1	32	2018-04-23	2	8	1	2	2	2	0
2	2018-04-23	1	2	KT	EO	3	1	19	7	29	1	2	2	0	0	2	1	33	2018-04-23	2	9	1	2	2	3	0
2	2018-04-23	1	2	KT	EO	3	1	19	7	29	1	2	2	0	0	2	1	34	2018-04-23	2	10	1	2	2	4	0
2	2018-04-23	1	2	KT	EO	3	1	19	7	29	1	2	2	0	0	2	1	35	2018-04-23	2	11	1	2	2	5	0
2	2018-04-23	1	2	KT	EO	3	1	19	7	29	1	2	2	0	0	2	1	36	2018-04-23	2	13	1	2	5	1	0
2	2018-04-23	1	2	KT	EO	3	1	19	7	29	1	2	2	0	0	2	1	37	2018-04-23	2	14	1	2	5	2	0
2	2018-04-23	1	2	KT	EO	3	1	19	7	29	1	2	2	0	0	2	1	38	2018-04-23	2	15	1	2	5	3	0
2	2018-04-23	1	2	KT	EO	3	1	19	7	29	1	2	2	0	0	2	1	39	2018-04-23	2	16	1	2	5	4	0
2	2018-04-23	1	2	KT	EO	3	1	19	7	29	1	2	2	0	0	2	1	40	2018-04-23	2	17	1	2	5	5	0
2	2018-04-23	1	2	KT	EO	3	1	19	7	29	1	2	2	0	0	2	1	41	2018-04-23	2	19	1	2	50	1	0
2	2018-04-23	1	2	KT	EO	3	1	19	7	29	1	2	2	0	0	2	1	42	2018-04-23	2	20	1	2	50	2	0
2	2018-04-23	1	2	KT	EO	3	1	19	7	29	1	2	2	0	0	2	1	43	2018-04-23	2	21	1	2	50	3	0
2	2018-04-23	1	2	KT	EO	3	1	19	7	29	1	2	2	0	0	2	1	44	2018-04-23	2	22	1	2	50	4	0
2	2018-04-23	1	2	KT	EO	3	1	19	7	29	1	2	2	0	0	2	1	45	2018-04-23	2	23	1	2	50	5	0
2	2018-04-23	1	2	KT	EO	3	1	19	7	29	1	2	2	0	0	2	1	46	2018-04-23	2	25	1	2	60	1	0
2	2018-04-23	1	2	KT	EO	3	1	19	7	29	1	2	2	0	0	2	1	47	2018-04-23	2	26	1	2	60	2	0
2	2018-04-23	1	2	KT	EO	3	1	19	7	29	1	2	2	0	0	2	1	48	2018-04-23	2	27	1	2	60	3	0
2	2018-04-23	1	2	KT	EO	3	1	19	7	29	1	2	2	0	0	2	1	49	2018-04-23	2	28	1	2	60	4	0
2	2018-04-23	1	2	KT	EO	3	1	19	7	29	1	2	2	0	0	2	1	50	2018-04-23	2	29	1	2	60	5	0
3	2018-04-23	1	3	KT	EE	3	1	19	7	30	1	2	3	0	1	2	0	51	2018-04-23	3	1	1	3	1	1	0
3	2018-04-23	1	3	KT	EE	3	1	19	7	30	1	2	3	0	1	2	0	52	2018-04-23	3	2	1	3	1	2	0
3	2018-04-23	1	3	KT	EE	3	1	19	7	30	1	2	3	0	1	2	0	53	2018-04-23	3	3	1	3	1	3	0
3	2018-04-23	1	3	KT	EE	3	1	19	7	30	1	2	3	0	1	2	0	54	2018-04-23	3	4	1	3	1	4	0
3	2018-04-23	1	3	KT	EE	3	1	19	7	30	1	2	3	0	1	2	0	55	2018-04-23	3	5	1	3	1	5	0
3	2018-04-23	1	3	KT	EE	3	1	19	7	30	1	2	3	0	1	2	0	56	2018-04-23	3	7	1	3	2	1	0
3	2018-04-23	1	3	KT	EE	3	1	19	7	30	1	2	3	0	1	2	0	57	2018-04-23	3	8	1	3	2	2	0
3	2018-04-23	1	3	KT	EE	3	1	19	7	30	1	2	3	0	1	2	0	58	2018-04-23	3	9	1	3	2	3	0
3	2018-04-23	1	3	KT	EE	3	1	19	7	30	1	2	3	0	1	2	0	59	2018-04-23	3	10	1	3	2	4	0
3	2018-04-23	1	3	KT	EE	3	1	19	7	30	1	2	3	0	1	2	0	60	2018-04-23	3	11	1	3	2	5	0
3	2018-04-23	1	3	KT	EE	3	1	19	7	30	1	2	3	0	1	2	0	61	2018-04-23	3	13	1	3	5	1	0
3	2018-04-23	1	3	KT	EE	3	1	19	7	30	1	2	3	0	1	2	0	62	2018-04-23	3	14	1	3	5	2	0
3	2018-04-23	1	3	KT	EE	3	1	19	7	30	1	2	3	0	1	2	0	63	2018-04-23	3	15	1	3	5	3	0
3	2018-04-23	1	3	KT	EE	3	1	19	7	30	1	2	3	0	1	2	0	64	2018-04-23	3	16	1	3	5	4	0
3	2018-04-23	1	3	KT	EE	3	1	19	7	30	1	2	3	0	1	2	0	65	2018-04-23	3	17	1	3	5	5	0
3	2018-04-23	1	3	KT	EE	3	1	19	7	30	1	2	3	0	1	2	0	66	2018-04-23	3	19	1	3	50	1	0
3	2018-04-23	1	3	KT	EE	3	1	19	7	30	1	2	3	0	1	2	0	67	2018-04-23	3	20	1	3	50	2	0
3	2018-04-23	1	3	KT	EE	3	1	19	7	30	1	2	3	0	1	2	0	68	2018-04-23	3	21	1	3	50	3	0
3	2018-04-23	1	3	KT	EE	3	1	19	7	30	1	2	3	0	1	2	0	69	2018-04-23	3	22	1	3	50	4	0
3	2018-04-23	1	3	KT	EE	3	1	19	7	30	1	2	3	0	1	2	0	70	2018-04-23	3	23	1	3	50	5	0
3	2018-04-23	1	3	KT	EE	3	1	19	7	30	1	2	3	0	1	2	0	71	2018-04-23	3	25	1	3	60	1	0
3	2018-04-23	1	3	KT	EE	3	1	19	7	30	1	2	3	0	1	2	0	72	2018-04-23	3	26	1	3	60	2	0
3	2018-04-23	1	3	KT	EE	3	1	19	7	30	1	2	3	0	1	2	0	73	2018-04-23	3	27	1	3	60	3	0
3	2018-04-23	1	3	KT	EE	3	1	19	7	30	1	2	3	0	1	2	0	74	2018-04-23	3	28	1	3	60	4	0
3	2018-04-23	1	3	KT	EE	3	1	19	7	30	1	2	3	0	1	2	0	75	2018-04-23	3	29	1	3	60	5	0
4	2018-04-23	1	4	KT	KM	3	1	19	7	42	1	1	4	0	1	0	0	76	2018-04-23	4	1	1	4	1	1	0
4	2018-04-23	1	4	KT	KM	3	1	19	7	42	1	1	4	0	1	0	0	77	2018-04-23	4	2	1	4	1	2	43	1
4	2018-04-23	1	4	KT	KM	3	1	19	7	42	1	1	4	0	1	0	0	78	2018-04-23	4	3	1	4	1	3	0
4	2018-04-23	1	4	KT	KM	3	1	19	7	42	1	1	4	0	1	0	0	79	2018-04-23	4	4	1	4	1	4	0
4	2018-04-23	1	4	KT	KM	3	1	19	7	42	1	1	4	0	1	0	0	80	2018-04-23	4	5	1	4	1	5	0
4	2018-04-23	1	4	KT	KM	3	1	19	7	42	1	1	4	0	1	0	0	81	2018-04-23	4	7	1	4	2	1	0
4	2018-04-23	1	4	KT	KM	3	1	19	7	42	1	1	4	0	1	0	0	82	2018-04-23	4	8	1	4	2	2	0
4	2018-04-23	1	4	KT	KM	3	1	19	7	42	1	1	4	0	1	0	0	83	2018-04-23	4	9	1	4	2	3	0
4	2018-04-23	1	4	KT	KM	3	1	19	7	42	1	1	4	0	1	0	0	84	2018-04-23	4	10	1	4	2	4	0
4	2018-04-23	1	4	KT	KM	3	1	19	7	42	1	1	4	0	1	0	0	85	2018-04-23	4	11	1	4	2	5	0
4	2018-04-23	1	4	KT	KM	3	1	19	7	42	1	1	4	0	1	0	0	86	2018-04-23	4	13	1	4	5	1	0
4	2018-04-23	1	4	KT	KM	3	1	19	7	42	1	1	4	0	1	0	0	87	2018-04-23	4	14	1	4	5	2	0
4	2018-04-23	1	4	KT	KM	3	1	19	7	42	1	1	4	0	1	0	0	88	2018-04-23	4	15	1	4	5	3	0
4	2018-04-23	1	4	KT	KM	3	1	19	7	42	1	1	4	0	1	0	0	89	2018-04-23	4	16	1	4	5	4	0
4	2018-04-23	1	4	KT	KM	3	1	19	7	42	1	1	4	0	1	0	0	90	2018-04-23	4	17	1	4	5	5	0
4	2018-04-23	1	4	KT	KM	3	1	19	7	42	1	1	4	0	1	0	0	91	2018-04-23	4	19	1	4	50	1	4
4	2018-04-23	1	4	KT	KM	3	1	19	7	42	1	1	4	0	1	0	0	92	2018-04-23	4	20	1	4	50	2	73
4	2018-04-23	1	4	KT	KM	3	1	19	7	42	1	1	4	0	1	0	0	93	2018-04-23	4	21	1	4	50	3	0
4	2018-04-23	1	4	KT	KM	3	1	19	7	42	1	1	4	0	1	0	0	94	2018-04-23	4	22	1	4	50	4	0
4	2018-04-23	1	4	KT	KM	3	1	19	7	42	1	1	4	0	1	0	0	95	2018-04-23	4	23	1	4	50	5	0
4	2018-04-23	1	4	KT	KM	3	1	19	7	42	1	1	4	0	1	0	0	96	2018-04-23	4	25	1	4	60	1	0
4	2018-04-23	1	4	KT	KM	3	1	19	7	42	1	1	4	0	1	0	0	97	2018-04-23	4	26	1	4	60	2	5
4	2018-04-23	1	4	KT	KM	3	1	19	7	42	1	1	4	0	1	0	0	98	2018-04-23	4	27	1	4	60	3	0
4	2018-04-23	1	4	KT	KM	3	1	19	7	42	1	1	4	0	1	0	0	99	2018-04-23	4	28	1	4	60	4	0
4	2018-04-23	1	4	KT	KM	3	1	19	7	42	1	1	4	0	1	0	0	100	2018-04-23	4	29	1	4	60	5	0
5	2018-04-23	1	5	KT	YM	3	1	19	7	26	1	1	5	0	1	1	0	101	2018-04-23	5	1	1	5	1	1	0
5	2018-04-23	1	5	KT	YM	3	1	19	7	26	1	1	5	0	1	1	0	102	2018-04-23	5	2	1	5	1	2	9	2
5	2018-04-23	1	5	KT	YM	3	1	19	7	26	1	1	5	0	1	1	0	103	2018-04-23	5	3	1	5	1	3	0
5	2018-04-23	1	5	KT	YM	3	1	19	7	26	1	1	5	0	1	1	0	104	2018-04-23	5	4	1	5	1	4	0
5	2018-04-23	1	5	KT	YM	3	1	19	7	26	1	1	5	0	1	1	0	105	2018-04-23	5	5	1	5	1	5	0
5	2018-04-23	1	5	KT	YM	3	1	19	7	26	1	1	5	0	1	1	0	106	2018-04-23	5	7	1	5	2	1	0
5	2018-04-23	1	5	KT	YM	3	1	19	7	26	1	1	5	0	1	1	0	107	2018-04-23	5	8	1	5	2	2	0
5	2018-04-23	1	5	KT	YM	3	1	19	7	26	1	1	5	0	1	1	0	108	2018-04-23	5	9	1	5	2	3	0
5	2018-04-23	1	5	KT	YM	3	1	19	7	26	1	1	5	0	1	1	0	109	2018-04-23	5	10	1	5	2	4	0
5	2018-04-23	1	5	KT	YM	3	1	19	7	26	1	1	5	0	1	1	0	110	2018-04-23	5	11	1	5	2	5	0
5	2018-04-23	1	5	KT	YM	3	1	19	7	26	1	1	5	0	1	1	0	111	2018-04-23	5	13	1	5	5	1	0
5	2018-04-23	1	5	KT	YM	3	1	19	7	26	1	1	5	0	1	1	0	112	2018-04-23	5	14	1	5	5	2	0
5	2018-04-23	1	5	KT	YM	3	1	19	7	26	1	1	5	0	1	1	0	113	2018-04-23	5	15	1	5	5	3	0
5	2018-04-23	1	5	KT	YM	3	1	19	7	26	1	1	5	0	1	1	0	114	2018-04-23	5	16	1	5	5	4	0
5	2018-04-23	1	5	KT	YM	3	1	19	7	26	1	1	5	0	1	1	0	115	2018-04-23	5	17	1	5	5	5	0
5	2018-04-23	1	5	KT	YM	3	1	19	7	26	1	1	5	0	1	1	0	116	2018-04-23	5	19	1	5	50	1	6
5	2018-04-23	1	5	KT	YM	3	1	19	7	26	1	1	5	0	1	1	0	117	2018-04-23	5	20	1	5	50	2	31
5	2018-04-23	1	5	KT	YM	3	1	19	7	26	1	1	5	0	1	1	0	118	2018-04-23	5	21	1	5	50	3	0
5	2018-04-23	1	5	KT	YM	3	1	19	7	26	1	1	5	0	1	1	0	119	2018-04-23	5	22	1	5	50	4	0
5	2018-04-23	1	5	KT	YM	3	1	19	7	26	1	1	5	0	1	1	0	120	2018-04-23	5	23	1	5	50	5	0
5	2018-04-23	1	5	KT	YM	3	1	19	7	26	1	1	5	0	1	1	0	121	2018-04-23	5	25	1	5	60	1	0
5	2018-04-23	1	5	KT	YM	3	1	19	7	26	1	1	5	0	1	1	0	122	2018-04-23	5	26	1	5	60	2	1
5	2018-04-23	1	5	KT	YM	3	1	19	7	26	1	1	5	0	1	1	0	123	2018-04-23	5	27	1	5	60	3	0
5	2018-04-23	1	5	KT	YM	3	1	19	7	26	1	1	5	0	1	1	0	124	2018-04-23	5	28	1	5	60	4	0
5	2018-04-23	1	5	KT	YM	3	1	19	7	26	1	1	5	0	1	1	0	125	2018-04-23	5	29	1	5	60	5	0
6	2018-04-23	1	6	ML	MK	3	1	19	7	24	1	1	6	0	1	0	0	126	2018-04-23	6	1	1	6	1	1	0
6	2018-04-23	1	6	ML	MK	3	1	19	7	24	1	1	6	0	1	0	0	127	2018-04-23	6	2	1	6	1	2	5	3
6	2018-04-23	1	6	ML	MK	3	1	19	7	24	1	1	6	0	1	0	0	128	2018-04-23	6	3	1	6	1	3	0
6	2018-04-23	1	6	ML	MK	3	1	19	7	24	1	1	6	0	1	0	0	129	2018-04-23	6	4	1	6	1	4	0
6	2018-04-23	1	6	ML	MK	3	1	19	7	24	1	1	6	0	1	0	0	130	2018-04-23	6	5	1	6	1	5	0
6	2018-04-23	1	6	ML	MK	3	1	19	7	24	1	1	6	0	1	0	0	131	2018-04-23	6	7	1	6	2	1	0
6	2018-04-23	1	6	ML	MK	3	1	19	7	24	1	1	6	0	1	0	0	132	2018-04-23	6	8	1	6	2	2	0
6	2018-04-23	1	6	ML	MK	3	1	19	7	24	1	1	6	0	1	0	0	133	2018-04-23	6	9	1	6	2	3	0
6	2018-04-23	1	6	ML	MK	3	1	19	7	24	1	1	6	0	1	0	0	134	2018-04-23	6	10	1	6	2	4	0
6	2018-04-23	1	6	ML	MK	3	1	19	7	24	1	1	6	0	1	0	0	135	2018-04-23	6	11	1	6	2	5	0
6	2018-04-23	1	6	ML	MK	3	1	19	7	24	1	1	6	0	1	0	0	136	2018-04-23	6	13	1	6	5	1	0
6	2018-04-23	1	6	ML	MK	3	1	19	7	24	1	1	6	0	1	0	0	137	2018-04-23	6	14	1	6	5	2	0
6	2018-04-23	1	6	ML	MK	3	1	19	7	24	1	1	6	0	1	0	0	138	2018-04-23	6	15	1	6	5	3	0
6	2018-04-23	1	6	ML	MK	3	1	19	7	24	1	1	6	0	1	0	0	139	2018-04-23	6	16	1	6	5	4	0
6	2018-04-23	1	6	ML	MK	3	1	19	7	24	1	1	6	0	1	0	0	140	2018-04-23	6	17	1	6	5	5	0
6	2018-04-23	1	6	ML	MK	3	1	19	7	24	1	1	6	0	1	0	0	141	2018-04-23	6	19	1	6	50	1	7
6	2018-04-23	1	6	ML	MK	3	1	19	7	24	1	1	6	0	1	0	0	142	2018-04-23	6	20	1	6	50	2	125
6	2018-04-23	1	6	ML	MK	3	1	19	7	24	1	1	6	0	1	0	0	143	2018-04-23	6	21	1	6	50	3	0
6	2018-04-23	1	6	ML	MK	3	1	19	7	24	1	1	6	0	1	0	0	144	2018-04-23	6	22	1	6	50	4	0
6	2018-04-23	1	6	ML	MK	3	1	19	7	24	1	1	6	0	1	0	0	145	2018-04-23	6	23	1	6	50	5	0
6	2018-04-23	1	6	ML	MK	3	1	19	7	24	1	1	6	0	1	0	0	146	2018-04-23	6	25	1	6	60	1	0
6	2018-04-23	1	6	ML	MK	3	1	19	7	24	1	1	6	0	1	0	0	147	2018-04-23	6	26	1	6	60	2	0
6	2018-04-23	1	6	ML	MK	3	1	19	7	24	1	1	6	0	1	0	0	148	2018-04-23	6	27	1	6	60	3	0
6	2018-04-23	1	6	ML	MK	3	1	19	7	24	1	1	6	0	1	0	0	149	2018-04-23	6	28	1	6	60	4	0
6	2018-04-23	1	6	ML	MK	3	1	19	7	24	1	1	6	0	1	0	0	150	2018-04-23	6	29	1	6	60	5	0
7	2018-04-23	1	7	KT	MS	3	1	19	7	44	1	1	7	0	1	1	0	151	2018-04-23	7	1	1	7	1	1	10
7	2018-04-23	1	7	KT	MS	3	1	19	7	44	1	1	7	0	1	1	0	152	2018-04-23	7	2	1	7	1	2	45	4
7	2018-04-23	1	7	KT	MS	3	1	19	7	44	1	1	7	0	1	1	0	153	2018-04-23	7	3	1	7	1	3	0
7	2018-04-23	1	7	KT	MS	3	1	19	7	44	1	1	7	0	1	1	0	154	2018-04-23	7	4	1	7	1	4	0
7	2018-04-23	1	7	KT	MS	3	1	19	7	44	1	1	7	0	1	1	0	155	2018-04-23	7	5	1	7	1	5	0
7	2018-04-23	1	7	KT	MS	3	1	19	7	44	1	1	7	0	1	1	0	156	2018-04-23	7	7	1	7	2	1	0
7	2018-04-23	1	7	KT	MS	3	1	19	7	44	1	1	7	0	1	1	0	157	2018-04-23	7	8	1	7	2	2	0
7	2018-04-23	1	7	KT	MS	3	1	19	7	44	1	1	7	0	1	1	0	158	2018-04-23	7	9	1	7	2	3	0
7	2018-04-23	1	7	KT	MS	3	1	19	7	44	1	1	7	0	1	1	0	159	2018-04-23	7	10	1	7	2	4	0
7	2018-04-23	1	7	KT	MS	3	1	19	7	44	1	1	7	0	1	1	0	160	2018-04-23	7	11	1	7	2	5	0
7	2018-04-23	1	7	KT	MS	3	1	19	7	44	1	1	7	0	1	1	0	161	2018-04-23	7	13	1	7	5	1	0
7	2018-04-23	1	7	KT	MS	3	1	19	7	44	1	1	7	0	1	1	0	162	2018-04-23	7	14	1	7	5	2	0
7	2018-04-23	1	7	KT	MS	3	1	19	7	44	1	1	7	0	1	1	0	163	2018-04-23	7	15	1	7	5	3	0
7	2018-04-23	1	7	KT	MS	3	1	19	7	44	1	1	7	0	1	1	0	164	2018-04-23	7	16	1	7	5	4	0
7	2018-04-23	1	7	KT	MS	3	1	19	7	44	1	1	7	0	1	1	0	165	2018-04-23	7	17	1	7	5	5	0
7	2018-04-23	1	7	KT	MS	3	1	19	7	44	1	1	7	0	1	1	0	166	2018-04-23	7	19	1	7	50	1	14
7	2018-04-23	1	7	KT	MS	3	1	19	7	44	1	1	7	0	1	1	0	167	2018-04-23	7	20	1	7	50	2	80
7	2018-04-23	1	7	KT	MS	3	1	19	7	44	1	1	7	0	1	1	0	168	2018-04-23	7	21	1	7	50	3	0
7	2018-04-23	1	7	KT	MS	3	1	19	7	44	1	1	7	0	1	1	0	169	2018-04-23	7	22	1	7	50	4	0
7	2018-04-23	1	7	KT	MS	3	1	19	7	44	1	1	7	0	1	1	0	170	2018-04-23	7	23	1	7	50	5	0
7	2018-04-23	1	7	KT	MS	3	1	19	7	44	1	1	7	0	1	1	0	171	2018-04-23	7	25	1	7	60	1	0
7	2018-04-23	1	7	KT	MS	3	1	19	7	44	1	1	7	0	1	1	0	172	2018-04-23	7	26	1	7	60	2	0
7	2018-04-23	1	7	KT	MS	3	1	19	7	44	1	1	7	0	1	1	0	173	2018-04-23	7	27	1	7	60	3	0
7	2018-04-23	1	7	KT	MS	3	1	19	7	44	1	1	7	0	1	1	0	174	2018-04-23	7	28	1	7	60	4	0
7	2018-04-23	1	7	KT	MS	3	1	19	7	44	1	1	7	0	1	1	0	175	2018-04-23	7	29	1	7	60	5	0
8	2018-04-23	1	8	KT	MD	3	1	19	7	43	1	2	8	0	0	2	1	176	2018-04-23	8	1	1	8	1	1	0
8	2018-04-23	1	8	KT	MD	3	1	19	7	43	1	2	8	0	0	2	1	177	2018-04-23	8	2	1	8	1	2	0
8	2018-04-23	1	8	KT	MD	3	1	19	7	43	1	2	8	0	0	2	1	178	2018-04-23	8	3	1	8	1	3	0
8	2018-04-23	1	8	KT	MD	3	1	19	7	43	1	2	8	0	0	2	1	179	2018-04-23	8	4	1	8	1	4	0
8	2018-04-23	1	8	KT	MD	3	1	19	7	43	1	2	8	0	0	2	1	180	2018-04-23	8	5	1	8	1	5	0
8	2018-04-23	1	8	KT	MD	3	1	19	7	43	1	2	8	0	0	2	1	181	2018-04-23	8	7	1	8	2	1	0
8	2018-04-23	1	8	KT	MD	3	1	19	7	43	1	2	8	0	0	2	1	182	2018-04-23	8	8	1	8	2	2	0
8	2018-04-23	1	8	KT	MD	3	1	19	7	43	1	2	8	0	0	2	1	183	2018-04-23	8	9	1	8	2	3	0
8	2018-04-23	1	8	KT	MD	3	1	19	7	43	1	2	8	0	0	2	1	184	2018-04-23	8	10	1	8	2	4	0
8	2018-04-23	1	8	KT	MD	3	1	19	7	43	1	2	8	0	0	2	1	185	2018-04-23	8	11	1	8	2	5	0
8	2018-04-23	1	8	KT	MD	3	1	19	7	43	1	2	8	0	0	2	1	186	2018-04-23	8	13	1	8	5	1	0
8	2018-04-23	1	8	KT	MD	3	1	19	7	43	1	2	8	0	0	2	1	187	2018-04-23	8	14	1	8	5	2	0
8	2018-04-23	1	8	KT	MD	3	1	19	7	43	1	2	8	0	0	2	1	188	2018-04-23	8	15	1	8	5	3	0
8	2018-04-23	1	8	KT	MD	3	1	19	7	43	1	2	8	0	0	2	1	189	2018-04-23	8	16	1	8	5	4	0
8	2018-04-23	1	8	KT	MD	3	1	19	7	43	1	2	8	0	0	2	1	190	2018-04-23	8	17	1	8	5	5	0
8	2018-04-23	1	8	KT	MD	3	1	19	7	43	1	2	8	0	0	2	1	191	2018-04-23	8	19	1	8	50	1	0
8	2018-04-23	1	8	KT	MD	3	1	19	7	43	1	2	8	0	0	2	1	192	2018-04-23	8	20	1	8	50	2	0
8	2018-04-23	1	8	KT	MD	3	1	19	7	43	1	2	8	0	0	2	1	193	2018-04-23	8	21	1	8	50	3	0
8	2018-04-23	1	8	KT	MD	3	1	19	7	43	1	2	8	0	0	2	1	194	2018-04-23	8	22	1	8	50	4	0
8	2018-04-23	1	8	KT	MD	3	1	19	7	43	1	2	8	0	0	2	1	195	2018-04-23	8	23	1	8	50	5	0
8	2018-04-23	1	8	KT	MD	3	1	19	7	43	1	2	8	0	0	2	1	196	2018-04-23	8	25	1	8	60	1	0
8	2018-04-23	1	8	KT	MD	3	1	19	7	43	1	2	8	0	0	2	1	197	2018-04-23	8	26	1	8	60	2	0
8	2018-04-23	1	8	KT	MD	3	1	19	7	43	1	2	8	0	0	2	1	198	2018-04-23	8	27	1	8	60	3	0
8	2018-04-23	1	8	KT	MD	3	1	19	7	43	1	2	8	0	0	2	1	199	2018-04-23	8	28	1	8	60	4	0
8	2018-04-23	1	8	KT	MD	3	1	19	7	43	1	2	8	0	0	2	1	200	2018-04-23	8	29	1	8	60	5	0
9	2018-04-25	1	9	KT	SN	3	1	19	7	11	1	1	9	0	1	2	0	201	2018-04-25	9	1	1	9	1	1	30
9	2018-04-25	1	9	KT	SN	3	1	19	7	11	1	1	9	0	1	2	0	202	2018-04-25	9	2	1	9	1	2	110	5
9	2018-04-25	1	9	KT	SN	3	1	19	7	11	1	1	9	0	1	2	0	203	2018-04-25	9	3	1	9	1	3	0
9	2018-04-25	1	9	KT	SN	3	1	19	7	11	1	1	9	0	1	2	0	204	2018-04-25	9	4	1	9	1	4	0
9	2018-04-25	1	9	KT	SN	3	1	19	7	11	1	1	9	0	1	2	0	205	2018-04-25	9	5	1	9	1	5	0
9	2018-04-25	1	9	KT	SN	3	1	19	7	11	1	1	9	0	1	2	0	206	2018-04-25	9	7	1	9	2	1	0
9	2018-04-25	1	9	KT	SN	3	1	19	7	11	1	1	9	0	1	2	0	207	2018-04-25	9	8	1	9	2	2	0
9	2018-04-25	1	9	KT	SN	3	1	19	7	11	1	1	9	0	1	2	0	208	2018-04-25	9	9	1	9	2	3	0
9	2018-04-25	1	9	KT	SN	3	1	19	7	11	1	1	9	0	1	2	0	209	2018-04-25	9	10	1	9	2	4	0
9	2018-04-25	1	9	KT	SN	3	1	19	7	11	1	1	9	0	1	2	0	210	2018-04-25	9	11	1	9	2	5	0
9	2018-04-25	1	9	KT	SN	3	1	19	7	11	1	1	9	0	1	2	0	211	2018-04-25	9	13	1	9	5	1	0
9	2018-04-25	1	9	KT	SN	3	1	19	7	11	1	1	9	0	1	2	0	212	2018-04-25	9	14	1	9	5	2	0
9	2018-04-25	1	9	KT	SN	3	1	19	7	11	1	1	9	0	1	2	0	213	2018-04-25	9	15	1	9	5	3	0
9	2018-04-25	1	9	KT	SN	3	1	19	7	11	1	1	9	0	1	2	0	214	2018-04-25	9	16	1	9	5	4	0
9	2018-04-25	1	9	KT	SN	3	1	19	7	11	1	1	9	0	1	2	0	215	2018-04-25	9	17	1	9	5	5	0
9	2018-04-25	1	9	KT	SN	3	1	19	7	11	1	1	9	0	1	2	0	216	2018-04-25	9	19	1	9	50	1	20
9	2018-04-25	1	9	KT	SN	3	1	19	7	11	1	1	9	0	1	2	0	217	2018-04-25	9	20	1	9	50	2	120
9	2018-04-25	1	9	KT	SN	3	1	19	7	11	1	1	9	0	1	2	0	218	2018-04-25	9	21	1	9	50	3	0
9	2018-04-25	1	9	KT	SN	3	1	19	7	11	1	1	9	0	1	2	0	219	2018-04-25	9	22	1	9	50	4	0
9	2018-04-25	1	9	KT	SN	3	1	19	7	11	1	1	9	0	1	2	0	220	2018-04-25	9	23	1	9	50	5	0
9	2018-04-25	1	9	KT	SN	3	1	19	7	11	1	1	9	0	1	2	0	221	2018-04-25	9	25	1	9	60	1	0
9	2018-04-25	1	9	KT	SN	3	1	19	7	11	1	1	9	0	1	2	0	222	2018-04-25	9	26	1	9	60	2	0
9	2018-04-25	1	9	KT	SN	3	1	19	7	11	1	1	9	0	1	2	0	223	2018-04-25	9	27	1	9	60	3	0
9	2018-04-25	1	9	KT	SN	3	1	19	7	11	1	1	9	0	1	2	0	224	2018-04-25	9	28	1	9	60	4	0
9	2018-04-25	1	9	KT	SN	3	1	19	7	11	1	1	9	0	1	2	0	225	2018-04-25	9	29	1	9	60	5	0
10	2018-04-25	1	10	KT	KS	3	1	19	7	41	1	1	10	0	1	2	0	226	2018-04-25	10	1	1	10	1	1	8
10	2018-04-25	1	10	KT	KS	3	1	19	7	41	1	1	10	0	1	2	0	227	2018-04-25	10	2	1	10	1	2	13	6
10	2018-04-25	1	10	KT	KS	3	1	19	7	41	1	1	10	0	1	2	0	228	2018-04-25	10	3	1	10	1	3	0
10	2018-04-25	1	10	KT	KS	3	1	19	7	41	1	1	10	0	1	2	0	229	2018-04-25	10	4	1	10	1	4	0
10	2018-04-25	1	10	KT	KS	3	1	19	7	41	1	1	10	0	1	2	0	230	2018-04-25	10	5	1	10	1	5	0
10	2018-04-25	1	10	KT	KS	3	1	19	7	41	1	1	10	0	1	2	0	231	2018-04-25	10	7	1	10	2	1	0
10	2018-04-25	1	10	KT	KS	3	1	19	7	41	1	1	10	0	1	2	0	232	2018-04-25	10	8	1	10	2	2	0
10	2018-04-25	1	10	KT	KS	3	1	19	7	41	1	1	10	0	1	2	0	233	2018-04-25	10	9	1	10	2	3	0
10	2018-04-25	1	10	KT	KS	3	1	19	7	41	1	1	10	0	1	2	0	234	2018-04-25	10	10	1	10	2	4	0
10	2018-04-25	1	10	KT	KS	3	1	19	7	41	1	1	10	0	1	2	0	235	2018-04-25	10	11	1	10	2	5	0
10	2018-04-25	1	10	KT	KS	3	1	19	7	41	1	1	10	0	1	2	0	236	2018-04-25	10	13	1	10	5	1	0
10	2018-04-25	1	10	KT	KS	3	1	19	7	41	1	1	10	0	1	2	0	237	2018-04-25	10	14	1	10	5	2	0
10	2018-04-25	1	10	KT	KS	3	1	19	7	41	1	1	10	0	1	2	0	238	2018-04-25	10	15	1	10	5	3	0
10	2018-04-25	1	10	KT	KS	3	1	19	7	41	1	1	10	0	1	2	0	239	2018-04-25	10	16	1	10	5	4	0
10	2018-04-25	1	10	KT	KS	3	1	19	7	41	1	1	10	0	1	2	0	240	2018-04-25	10	17	1	10	5	5	0
10	2018-04-25	1	10	KT	KS	3	1	19	7	41	1	1	10	0	1	2	0	241	2018-04-25	10	19	1	10	50	1	11
10	2018-04-25	1	10	KT	KS	3	1	19	7	41	1	1	10	0	1	2	0	242	2018-04-25	10	20	1	10	50	2	130
10	2018-04-25	1	10	KT	KS	3	1	19	7	41	1	1	10	0	1	2	0	243	2018-04-25	10	21	1	10	50	3	0
10	2018-04-25	1	10	KT	KS	3	1	19	7	41	1	1	10	0	1	2	0	244	2018-04-25	10	22	1	10	50	4	0
10	2018-04-25	1	10	KT	KS	3	1	19	7	41	1	1	10	0	1	2	0	245	2018-04-25	10	23	1	10	50	5	0
10	2018-04-25	1	10	KT	KS	3	1	19	7	41	1	1	10	0	1	2	0	246	2018-04-25	10	25	1	10	60	1	0
10	2018-04-25	1	10	KT	KS	3	1	19	7	41	1	1	10	0	1	2	0	247	2018-04-25	10	26	1	10	60	2	0
10	2018-04-25	1	10	KT	KS	3	1	19	7	41	1	1	10	0	1	2	0	248	2018-04-25	10	27	1	10	60	3	0
10	2018-04-25	1	10	KT	KS	3	1	19	7	41	1	1	10	0	1	2	0	249	2018-04-25	10	28	1	10	60	4	0
10	2018-04-25	1	10	KT	KS	3	1	19	7	41	1	1	10	0	1	2	0	250	2018-04-25	10	29	1	10	60	5	0
11	2018-04-25	1	11	KT	EM	3	1	19	7	33	1	1	11	0	1	0	0	251	2018-04-25	11	1	1	11	1	1	0
11	2018-04-25	1	11	KT	EM	3	1	19	7	33	1	1	11	0	1	0	0	252	2018-04-25	11	2	1	11	1	2	7	7
11	2018-04-25	1	11	KT	EM	3	1	19	7	33	1	1	11	0	1	0	0	253	2018-04-25	11	3	1	11	1	3	0
11	2018-04-25	1	11	KT	EM	3	1	19	7	33	1	1	11	0	1	0	0	254	2018-04-25	11	4	1	11	1	4	0
11	2018-04-25	1	11	KT	EM	3	1	19	7	33	1	1	11	0	1	0	0	255	2018-04-25	11	5	1	11	1	5	0
11	2018-04-25	1	11	KT	EM	3	1	19	7	33	1	1	11	0	1	0	0	256	2018-04-25	11	7	1	11	2	1	0
11	2018-04-25	1	11	KT	EM	3	1	19	7	33	1	1	11	0	1	0	0	257	2018-04-25	11	8	1	11	2	2	0
11	2018-04-25	1	11	KT	EM	3	1	19	7	33	1	1	11	0	1	0	0	258	2018-04-25	11	9	1	11	2	3	0
11	2018-04-25	1	11	KT	EM	3	1	19	7	33	1	1	11	0	1	0	0	259	2018-04-25	11	10	1	11	2	4	0
11	2018-04-25	1	11	KT	EM	3	1	19	7	33	1	1	11	0	1	0	0	260	2018-04-25	11	11	1	11	2	5	0
11	2018-04-25	1	11	KT	EM	3	1	19	7	33	1	1	11	0	1	0	0	261	2018-04-25	11	13	1	11	5	1	0
11	2018-04-25	1	11	KT	EM	3	1	19	7	33	1	1	11	0	1	0	0	262	2018-04-25	11	14	1	11	5	2	0
11	2018-04-25	1	11	KT	EM	3	1	19	7	33	1	1	11	0	1	0	0	263	2018-04-25	11	15	1	11	5	3	0
11	2018-04-25	1	11	KT	EM	3	1	19	7	33	1	1	11	0	1	0	0	264	2018-04-25	11	16	1	11	5	4	0
11	2018-04-25	1	11	KT	EM	3	1	19	7	33	1	1	11	0	1	0	0	265	2018-04-25	11	17	1	11	5	5	0
11	2018-04-25	1	11	KT	EM	3	1	19	7	33	1	1	11	0	1	0	0	266	2018-04-25	11	19	1	11	50	1	23
11	2018-04-25	1	11	KT	EM	3	1	19	7	33	1	1	11	0	1	0	0	267	2018-04-25	11	20	1	11	50	2	126
11	2018-04-25	1	11	KT	EM	3	1	19	7	33	1	1	11	0	1	0	0	268	2018-04-25	11	21	1	11	50	3	0
11	2018-04-25	1	11	KT	EM	3	1	19	7	33	1	1	11	0	1	0	0	269	2018-04-25	11	22	1	11	50	4	0
11	2018-04-25	1	11	KT	EM	3	1	19	7	33	1	1	11	0	1	0	0	270	2018-04-25	11	23	1	11	50	5	0
11	2018-04-25	1	11	KT	EM	3	1	19	7	33	1	1	11	0	1	0	0	271	2018-04-25	11	25	1	11	60	1	0
11	2018-04-25	1	11	KT	EM	3	1	19	7	33	1	1	11	0	1	0	0	272	2018-04-25	11	26	1	11	60	2	0
11	2018-04-25	1	11	KT	EM	3	1	19	7	33	1	1	11	0	1	0	0	273	2018-04-25	11	27	1	11	60	3	0
11	2018-04-25	1	11	KT	EM	3	1	19	7	33	1	1	11	0	1	0	0	274	2018-04-25	11	28	1	11	60	4	0
11	2018-04-25	1	11	KT	EM	3	1	19	7	33	1	1	11	0	1	0	0	275	2018-04-25	11	29	1	11	60	5	0
12	2018-04-25	1	12	KT	CM	3	1	19	7	28	1	1	12	0	1	2	0	276	2018-04-25	12	1	1	12	1	1	0
12	2018-04-25	1	12	KT	CM	3	1	19	7	28	1	1	12	0	1	2	0	277	2018-04-25	12	2	1	12	1	2	5	8
12	2018-04-25	1	12	KT	CM	3	1	19	7	28	1	1	12	0	1	2	0	278	2018-04-25	12	3	1	12	1	3	0
12	2018-04-25	1	12	KT	CM	3	1	19	7	28	1	1	12	0	1	2	0	279	2018-04-25	12	4	1	12	1	4	0
12	2018-04-25	1	12	KT	CM	3	1	19	7	28	1	1	12	0	1	2	0	280	2018-04-25	12	5	1	12	1	5	0
12	2018-04-25	1	12	KT	CM	3	1	19	7	28	1	1	12	0	1	2	0	281	2018-04-25	12	7	1	12	2	1	0
12	2018-04-25	1	12	KT	CM	3	1	19	7	28	1	1	12	0	1	2	0	282	2018-04-25	12	8	1	12	2	2	0
12	2018-04-25	1	12	KT	CM	3	1	19	7	28	1	1	12	0	1	2	0	283	2018-04-25	12	9	1	12	2	3	0
12	2018-04-25	1	12	KT	CM	3	1	19	7	28	1	1	12	0	1	2	0	284	2018-04-25	12	10	1	12	2	4	0
12	2018-04-25	1	12	KT	CM	3	1	19	7	28	1	1	12	0	1	2	0	285	2018-04-25	12	11	1	12	2	5	0
12	2018-04-25	1	12	KT	CM	3	1	19	7	28	1	1	12	0	1	2	0	286	2018-04-25	12	13	1	12	5	1	0
12	2018-04-25	1	12	KT	CM	3	1	19	7	28	1	1	12	0	1	2	0	287	2018-04-25	12	14	1	12	5	2	0
12	2018-04-25	1	12	KT	CM	3	1	19	7	28	1	1	12	0	1	2	0	288	2018-04-25	12	15	1	12	5	3	0
12	2018-04-25	1	12	KT	CM	3	1	19	7	28	1	1	12	0	1	2	0	289	2018-04-25	12	16	1	12	5	4	0
12	2018-04-25	1	12	KT	CM	3	1	19	7	28	1	1	12	0	1	2	0	290	2018-04-25	12	17	1	12	5	5	0
12	2018-04-25	1	12	KT	CM	3	1	19	7	28	1	1	12	0	1	2	0	291	2018-04-25	12	19	1	12	50	1	20
12	2018-04-25	1	12	KT	CM	3	1	19	7	28	1	1	12	0	1	2	0	292	2018-04-25	12	20	1	12	50	2	295
12	2018-04-25	1	12	KT	CM	3	1	19	7	28	1	1	12	0	1	2	0	293	2018-04-25	12	21	1	12	50	3	0
12	2018-04-25	1	12	KT	CM	3	1	19	7	28	1	1	12	0	1	2	0	294	2018-04-25	12	22	1	12	50	4	0
12	2018-04-25	1	12	KT	CM	3	1	19	7	28	1	1	12	0	1	2	0	295	2018-04-25	12	23	1	12	50	5	0
12	2018-04-25	1	12	KT	CM	3	1	19	7	28	1	1	12	0	1	2	0	296	2018-04-25	12	25	1	12	60	1	0
12	2018-04-25	1	12	KT	CM	3	1	19	7	28	1	1	12	0	1	2	0	297	2018-04-25	12	26	1	12	60	2	2
12	2018-04-25	1	12	KT	CM	3	1	19	7	28	1	1	12	0	1	2	0	298	2018-04-25	12	27	1	12	60	3	0
12	2018-04-25	1	12	KT	CM	3	1	19	7	28	1	1	12	0	1	2	0	299	2018-04-25	12	28	1	12	60	4	0
12	2018-04-25	1	12	KT	CM	3	1	19	7	28	1	1	12	0	1	2	0	300	2018-04-25	12	29	1	12	60	5	0
13	2018-04-25	1	13	KT	MM	3	1	19	7	13	1	1	13	0	1	1	0	301	2018-04-25	13	1	1	13	1	1	0
13	2018-04-25	1	13	KT	MM	3	1	19	7	13	1	1	13	0	1	1	0	302	2018-04-25	13	2	1	13	1	2	2	9
13	2018-04-25	1	13	KT	MM	3	1	19	7	13	1	1	13	0	1	1	0	303	2018-04-25	13	3	1	13	1	3	0
13	2018-04-25	1	13	KT	MM	3	1	19	7	13	1	1	13	0	1	1	0	304	2018-04-25	13	4	1	13	1	4	0
13	2018-04-25	1	13	KT	MM	3	1	19	7	13	1	1	13	0	1	1	0	305	2018-04-25	13	5	1	13	1	5	0
13	2018-04-25	1	13	KT	MM	3	1	19	7	13	1	1	13	0	1	1	0	306	2018-04-25	13	7	1	13	2	1	0
13	2018-04-25	1	13	KT	MM	3	1	19	7	13	1	1	13	0	1	1	0	307	2018-04-25	13	8	1	13	2	2	0
13	2018-04-25	1	13	KT	MM	3	1	19	7	13	1	1	13	0	1	1	0	308	2018-04-25	13	9	1	13	2	3	0
13	2018-04-25	1	13	KT	MM	3	1	19	7	13	1	1	13	0	1	1	0	309	2018-04-25	13	10	1	13	2	4	0
13	2018-04-25	1	13	KT	MM	3	1	19	7	13	1	1	13	0	1	1	0	310	2018-04-25	13	11	1	13	2	5	0
13	2018-04-25	1	13	KT	MM	3	1	19	7	13	1	1	13	0	1	1	0	311	2018-04-25	13	13	1	13	5	1	0
13	2018-04-25	1	13	KT	MM	3	1	19	7	13	1	1	13	0	1	1	0	312	2018-04-25	13	14	1	13	5	2	0
13	2018-04-25	1	13	KT	MM	3	1	19	7	13	1	1	13	0	1	1	0	313	2018-04-25	13	15	1	13	5	3	0
13	2018-04-25	1	13	KT	MM	3	1	19	7	13	1	1	13	0	1	1	0	314	2018-04-25	13	16	1	13	5	4	0
13	2018-04-25	1	13	KT	MM	3	1	19	7	13	1	1	13	0	1	1	0	315	2018-04-25	13	17	1	13	5	5	0
13	2018-04-25	1	13	KT	MM	3	1	19	7	13	1	1	13	0	1	1	0	316	2018-04-25	13	19	1	13	50	1	10
13	2018-04-25	1	13	KT	MM	3	1	19	7	13	1	1	13	0	1	1	0	317	2018-04-25	13	20	1	13	50	2	150
13	2018-04-25	1	13	KT	MM	3	1	19	7	13	1	1	13	0	1	1	0	318	2018-04-25	13	21	1	13	50	3	0
13	2018-04-25	1	13	KT	MM	3	1	19	7	13	1	1	13	0	1	1	0	319	2018-04-25	13	22	1	13	50	4	0
13	2018-04-25	1	13	KT	MM	3	1	19	7	13	1	1	13	0	1	1	0	320	2018-04-25	13	23	1	13	50	5	0
13	2018-04-25	1	13	KT	MM	3	1	19	7	13	1	1	13	0	1	1	0	321	2018-04-25	13	25	1	13	60	1	0
13	2018-04-25	1	13	KT	MM	3	1	19	7	13	1	1	13	0	1	1	0	322	2018-04-25	13	26	1	13	60	2	0
13	2018-04-25	1	13	KT	MM	3	1	19	7	13	1	1	13	0	1	1	0	323	2018-04-25	13	27	1	13	60	3	0
13	2018-04-25	1	13	KT	MM	3	1	19	7	13	1	1	13	0	1	1	0	324	2018-04-25	13	28	1	13	60	4	0
13	2018-04-25	1	13	KT	MM	3	1	19	7	13	1	1	13	0	1	1	0	325	2018-04-25	13	29	1	13	60	5	0
14	2018-04-25	1	14	KT	YK	3	1	19	7	27	1	1	14	0	1	2	0	326	2018-04-25	14	1	1	14	1	1	1
14	2018-04-25	1	14	KT	YK	3	1	19	7	27	1	1	14	0	1	2	0	327	2018-04-25	14	2	1	14	1	2	20	10
14	2018-04-25	1	14	KT	YK	3	1	19	7	27	1	1	14	0	1	2	0	328	2018-04-25	14	3	1	14	1	3	0
14	2018-04-25	1	14	KT	YK	3	1	19	7	27	1	1	14	0	1	2	0	329	2018-04-25	14	4	1	14	1	4	0
14	2018-04-25	1	14	KT	YK	3	1	19	7	27	1	1	14	0	1	2	0	330	2018-04-25	14	5	1	14	1	5	0
14	2018-04-25	1	14	KT	YK	3	1	19	7	27	1	1	14	0	1	2	0	331	2018-04-25	14	7	1	14	2	1	0
14	2018-04-25	1	14	KT	YK	3	1	19	7	27	1	1	14	0	1	2	0	332	2018-04-25	14	8	1	14	2	2	0
14	2018-04-25	1	14	KT	YK	3	1	19	7	27	1	1	14	0	1	2	0	333	2018-04-25	14	9	1	14	2	3	0
14	2018-04-25	1	14	KT	YK	3	1	19	7	27	1	1	14	0	1	2	0	334	2018-04-25	14	10	1	14	2	4	0
14	2018-04-25	1	14	KT	YK	3	1	19	7	27	1	1	14	0	1	2	0	335	2018-04-25	14	11	1	14	2	5	0
14	2018-04-25	1	14	KT	YK	3	1	19	7	27	1	1	14	0	1	2	0	336	2018-04-25	14	13	1	14	5	1	0
14	2018-04-25	1	14	KT	YK	3	1	19	7	27	1	1	14	0	1	2	0	337	2018-04-25	14	14	1	14	5	2	0
14	2018-04-25	1	14	KT	YK	3	1	19	7	27	1	1	14	0	1	2	0	338	2018-04-25	14	15	1	14	5	3	0
14	2018-04-25	1	14	KT	YK	3	1	19	7	27	1	1	14	0	1	2	0	339	2018-04-25	14	16	1	14	5	4	0
14	2018-04-25	1	14	KT	YK	3	1	19	7	27	1	1	14	0	1	2	0	340	2018-04-25	14	17	1	14	5	5	0
14	2018-04-25	1	14	KT	YK	3	1	19	7	27	1	1	14	0	1	2	0	341	2018-04-25	14	19	1	14	50	1	28
14	2018-04-25	1	14	KT	YK	3	1	19	7	27	1	1	14	0	1	2	0	342	2018-04-25	14	20	1	14	50	2	222
14	2018-04-25	1	14	KT	YK	3	1	19	7	27	1	1	14	0	1	2	0	343	2018-04-25	14	21	1	14	50	3	0
14	2018-04-25	1	14	KT	YK	3	1	19	7	27	1	1	14	0	1	2	0	344	2018-04-25	14	22	1	14	50	4	0
14	2018-04-25	1	14	KT	YK	3	1	19	7	27	1	1	14	0	1	2	0	345	2018-04-25	14	23	1	14	50	5	0
14	2018-04-25	1	14	KT	YK	3	1	19	7	27	1	1	14	0	1	2	0	346	2018-04-25	14	25	1	14	60	1	0
14	2018-04-25	1	14	KT	YK	3	1	19	7	27	1	1	14	0	1	2	0	347	2018-04-25	14	26	1	14	60	2	0
14	2018-04-25	1	14	KT	YK	3	1	19	7	27	1	1	14	0	1	2	0	348	2018-04-25	14	27	1	14	60	3	0
14	2018-04-25	1	14	KT	YK	3	1	19	7	27	1	1	14	0	1	2	0	349	2018-04-25	14	28	1	14	60	4	0
14	2018-04-25	1	14	KT	YK	3	1	19	7	27	1	1	14	0	1	2	0	350	2018-04-25	14	29	1	14	60	5	0
15	2018-04-25	1	15	KT	MD	3	1	19	7	43	2	1	15	0	0	2	1	351	2018-04-25	15	1	1	15	1	1	0
15	2018-04-25	1	15	KT	MD	3	1	19	7	43	2	1	15	0	0	2	1	352	2018-04-25	15	2	1	15	1	2	88	11
15	2018-04-25	1	15	KT	MD	3	1	19	7	43	2	1	15	0	0	2	1	353	2018-04-25	15	3	1	15	1	3	0
15	2018-04-25	1	15	KT	MD	3	1	19	7	43	2	1	15	0	0	2	1	354	2018-04-25	15	4	1	15	1	4	0
15	2018-04-25	1	15	KT	MD	3	1	19	7	43	2	1	15	0	0	2	1	355	2018-04-25	15	5	1	15	1	5	0
15	2018-04-25	1	15	KT	MD	3	1	19	7	43	2	1	15	0	0	2	1	356	2018-04-25	15	7	1	15	2	1	0
15	2018-04-25	1	15	KT	MD	3	1	19	7	43	2	1	15	0	0	2	1	357	2018-04-25	15	8	1	15	2	2	0
15	2018-04-25	1	15	KT	MD	3	1	19	7	43	2	1	15	0	0	2	1	358	2018-04-25	15	9	1	15	2	3	0
15	2018-04-25	1	15	KT	MD	3	1	19	7	43	2	1	15	0	0	2	1	359	2018-04-25	15	10	1	15	2	4	0
15	2018-04-25	1	15	KT	MD	3	1	19	7	43	2	1	15	0	0	2	1	360	2018-04-25	15	11	1	15	2	5	0
15	2018-04-25	1	15	KT	MD	3	1	19	7	43	2	1	15	0	0	2	1	361	2018-04-25	15	13	1	15	5	1	0
15	2018-04-25	1	15	KT	MD	3	1	19	7	43	2	1	15	0	0	2	1	362	2018-04-25	15	14	1	15	5	2	0
15	2018-04-25	1	15	KT	MD	3	1	19	7	43	2	1	15	0	0	2	1	363	2018-04-25	15	15	1	15	5	3	0
15	2018-04-25	1	15	KT	MD	3	1	19	7	43	2	1	15	0	0	2	1	364	2018-04-25	15	16	1	15	5	4	0
15	2018-04-25	1	15	KT	MD	3	1	19	7	43	2	1	15	0	0	2	1	365	2018-04-25	15	17	1	15	5	5	0
15	2018-04-25	1	15	KT	MD	3	1	19	7	43	2	1	15	0	0	2	1	366	2018-04-25	15	19	1	15	50	1	5
15	2018-04-25	1	15	KT	MD	3	1	19	7	43	2	1	15	0	0	2	1	367	2018-04-25	15	20	1	15	50	2	70
15	2018-04-25	1	15	KT	MD	3	1	19	7	43	2	1	15	0	0	2	1	368	2018-04-25	15	21	1	15	50	3	0
15	2018-04-25	1	15	KT	MD	3	1	19	7	43	2	1	15	0	0	2	1	369	2018-04-25	15	22	1	15	50	4	0
15	2018-04-25	1	15	KT	MD	3	1	19	7	43	2	1	15	0	0	2	1	370	2018-04-25	15	23	1	15	50	5	0
15	2018-04-25	1	15	KT	MD	3	1	19	7	43	2	1	15	0	0	2	1	371	2018-04-25	15	25	1	15	60	1	0
15	2018-04-25	1	15	KT	MD	3	1	19	7	43	2	1	15	0	0	2	1	372	2018-04-25	15	26	1	15	60	2	0
15	2018-04-25	1	15	KT	MD	3	1	19	7	43	2	1	15	0	0	2	1	373	2018-04-25	15	27	1	15	60	3	0
15	2018-04-25	1	15	KT	MD	3	1	19	7	43	2	1	15	0	0	2	1	374	2018-04-25	15	28	1	15	60	4	0
15	2018-04-25	1	15	KT	MD	3	1	19	7	43	2	1	15	0	0	2	1	375	2018-04-25	15	29	1	15	60	5	0
16	2018-04-25	1	16	KT	AM	3	1	19	7	19	1	1	16	0	1	1	0	376	2018-04-25	16	1	1	16	1	1	0
16	2018-04-25	1	16	KT	AM	3	1	19	7	19	1	1	16	0	1	1	0	377	2018-04-25	16	2	1	16	1	2	10	12
16	2018-04-25	1	16	KT	AM	3	1	19	7	19	1	1	16	0	1	1	0	378	2018-04-25	16	3	1	16	1	3	0
16	2018-04-25	1	16	KT	AM	3	1	19	7	19	1	1	16	0	1	1	0	379	2018-04-25	16	4	1	16	1	4	0
16	2018-04-25	1	16	KT	AM	3	1	19	7	19	1	1	16	0	1	1	0	380	2018-04-25	16	5	1	16	1	5	0
16	2018-04-25	1	16	KT	AM	3	1	19	7	19	1	1	16	0	1	1	0	381	2018-04-25	16	7	1	16	2	1	0
16	2018-04-25	1	16	KT	AM	3	1	19	7	19	1	1	16	0	1	1	0	382	2018-04-25	16	8	1	16	2	2	0
16	2018-04-25	1	16	KT	AM	3	1	19	7	19	1	1	16	0	1	1	0	383	2018-04-25	16	9	1	16	2	3	0
16	2018-04-25	1	16	KT	AM	3	1	19	7	19	1	1	16	0	1	1	0	384	2018-04-25	16	10	1	16	2	4	0
16	2018-04-25	1	16	KT	AM	3	1	19	7	19	1	1	16	0	1	1	0	385	2018-04-25	16	11	1	16	2	5	0
16	2018-04-25	1	16	KT	AM	3	1	19	7	19	1	1	16	0	1	1	0	386	2018-04-25	16	13	1	16	5	1	0
16	2018-04-25	1	16	KT	AM	3	1	19	7	19	1	1	16	0	1	1	0	387	2018-04-25	16	14	1	16	5	2	0
16	2018-04-25	1	16	KT	AM	3	1	19	7	19	1	1	16	0	1	1	0	388	2018-04-25	16	15	1	16	5	3	0
16	2018-04-25	1	16	KT	AM	3	1	19	7	19	1	1	16	0	1	1	0	389	2018-04-25	16	16	1	16	5	4	0
16	2018-04-25	1	16	KT	AM	3	1	19	7	19	1	1	16	0	1	1	0	390	2018-04-25	16	17	1	16	5	5	0
16	2018-04-25	1	16	KT	AM	3	1	19	7	19	1	1	16	0	1	1	0	391	2018-04-25	16	19	1	16	50	1	18
16	2018-04-25	1	16	KT	AM	3	1	19	7	19	1	1	16	0	1	1	0	392	2018-04-25	16	20	1	16	50	2	200
16	2018-04-25	1	16	KT	AM	3	1	19	7	19	1	1	16	0	1	1	0	393	2018-04-25	16	21	1	16	50	3	0
16	2018-04-25	1	16	KT	AM	3	1	19	7	19	1	1	16	0	1	1	0	394	2018-04-25	16	22	1	16	50	4	0
16	2018-04-25	1	16	KT	AM	3	1	19	7	19	1	1	16	0	1	1	0	395	2018-04-25	16	23	1	16	50	5	0
16	2018-04-25	1	16	KT	AM	3	1	19	7	19	1	1	16	0	1	1	0	396	2018-04-25	16	25	1	16	60	1	0
16	2018-04-25	1	16	KT	AM	3	1	19	7	19	1	1	16	0	1	1	0	397	2018-04-25	16	26	1	16	60	2	0
16	2018-04-25	1	16	KT	AM	3	1	19	7	19	1	1	16	0	1	1	0	398	2018-04-25	16	27	1	16	60	3	0
16	2018-04-25	1	16	KT	AM	3	1	19	7	19	1	1	16	0	1	1	0	399	2018-04-25	16	28	1	16	60	4	0
16	2018-04-25	1	16	KT	AM	3	1	19	7	19	1	1	16	0	1	1	0	400	2018-04-25	16	29	1	16	60	5	0
17	2018-04-26	1	17	KT	HS	3	1	19	7	21	1	1	17	0	1	0	0	401	2018-04-26	17	1	1	17	1	1	1
17	2018-04-26	1	17	KT	HS	3	1	19	7	21	1	1	17	0	1	0	0	402	2018-04-26	17	2	1	17	1	2	40	13
17	2018-04-26	1	17	KT	HS	3	1	19	7	21	1	1	17	0	1	0	0	403	2018-04-26	17	3	1	17	1	3	0
17	2018-04-26	1	17	KT	HS	3	1	19	7	21	1	1	17	0	1	0	0	404	2018-04-26	17	4	1	17	1	4	0
17	2018-04-26	1	17	KT	HS	3	1	19	7	21	1	1	17	0	1	0	0	405	2018-04-26	17	5	1	17	1	5	0
17	2018-04-26	1	17	KT	HS	3	1	19	7	21	1	1	17	0	1	0	0	406	2018-04-26	17	7	1	17	2	1	0
17	2018-04-26	1	17	KT	HS	3	1	19	7	21	1	1	17	0	1	0	0	407	2018-04-26	17	8	1	17	2	2	0
17	2018-04-26	1	17	KT	HS	3	1	19	7	21	1	1	17	0	1	0	0	408	2018-04-26	17	9	1	17	2	3	0
17	2018-04-26	1	17	KT	HS	3	1	19	7	21	1	1	17	0	1	0	0	409	2018-04-26	17	10	1	17	2	4	0
17	2018-04-26	1	17	KT	HS	3	1	19	7	21	1	1	17	0	1	0	0	410	2018-04-26	17	11	1	17	2	5	0
17	2018-04-26	1	17	KT	HS	3	1	19	7	21	1	1	17	0	1	0	0	411	2018-04-26	17	13	1	17	5	1	0
17	2018-04-26	1	17	KT	HS	3	1	19	7	21	1	1	17	0	1	0	0	412	2018-04-26	17	14	1	17	5	2	0
17	2018-04-26	1	17	KT	HS	3	1	19	7	21	1	1	17	0	1	0	0	413	2018-04-26	17	15	1	17	5	3	0
17	2018-04-26	1	17	KT	HS	3	1	19	7	21	1	1	17	0	1	0	0	414	2018-04-26	17	16	1	17	5	4	0
17	2018-04-26	1	17	KT	HS	3	1	19	7	21	1	1	17	0	1	0	0	415	2018-04-26	17	17	1	17	5	5	0
17	2018-04-26	1	17	KT	HS	3	1	19	7	21	1	1	17	0	1	0	0	416	2018-04-26	17	19	1	17	50	1	14
17	2018-04-26	1	17	KT	HS	3	1	19	7	21	1	1	17	0	1	0	0	417	2018-04-26	17	20	1	17	50	2	226
17	2018-04-26	1	17	KT	HS	3	1	19	7	21	1	1	17	0	1	0	0	418	2018-04-26	17	21	1	17	50	3	0
17	2018-04-26	1	17	KT	HS	3	1	19	7	21	1	1	17	0	1	0	0	419	2018-04-26	17	22	1	17	50	4	0
17	2018-04-26	1	17	KT	HS	3	1	19	7	21	1	1	17	0	1	0	0	420	2018-04-26	17	23	1	17	50	5	0
17	2018-04-26	1	17	KT	HS	3	1	19	7	21	1	1	17	0	1	0	0	421	2018-04-26	17	25	1	17	60	1	0
17	2018-04-26	1	17	KT	HS	3	1	19	7	21	1	1	17	0	1	0	0	422	2018-04-26	17	26	1	17	60	2	0
17	2018-04-26	1	17	KT	HS	3	1	19	7	21	1	1	17	0	1	0	0	423	2018-04-26	17	27	1	17	60	3	0
17	2018-04-26	1	17	KT	HS	3	1	19	7	21	1	1	17	0	1	0	0	424	2018-04-26	17	28	1	17	60	4	0
17	2018-04-26	1	17	KT	HS	3	1	19	7	21	1	1	17	0	1	0	0	425	2018-04-26	17	29	1	17	60	5	0
18	2018-04-26	1	18	KT	SH	3	1	19	7	17	1	1	18	0	0	2	1	426	2018-04-26	18	1	1	18	1	1	0
18	2018-04-26	1	18	KT	SH	3	1	19	7	17	1	1	18	0	0	2	1	427	2018-04-26	18	2	1	18	1	2	2	14
18	2018-04-26	1	18	KT	SH	3	1	19	7	17	1	1	18	0	0	2	1	428	2018-04-26	18	3	1	18	1	3	0
18	2018-04-26	1	18	KT	SH	3	1	19	7	17	1	1	18	0	0	2	1	429	2018-04-26	18	4	1	18	1	4	0
18	2018-04-26	1	18	KT	SH	3	1	19	7	17	1	1	18	0	0	2	1	430	2018-04-26	18	5	1	18	1	5	0
18	2018-04-26	1	18	KT	SH	3	1	19	7	17	1	1	18	0	0	2	1	431	2018-04-26	18	7	1	18	2	1	0
18	2018-04-26	1	18	KT	SH	3	1	19	7	17	1	1	18	0	0	2	1	432	2018-04-26	18	8	1	18	2	2	0
18	2018-04-26	1	18	KT	SH	3	1	19	7	17	1	1	18	0	0	2	1	433	2018-04-26	18	9	1	18	2	3	0
18	2018-04-26	1	18	KT	SH	3	1	19	7	17	1	1	18	0	0	2	1	434	2018-04-26	18	10	1	18	2	4	0
18	2018-04-26	1	18	KT	SH	3	1	19	7	17	1	1	18	0	0	2	1	435	2018-04-26	18	11	1	18	2	5	0
18	2018-04-26	1	18	KT	SH	3	1	19	7	17	1	1	18	0	0	2	1	436	2018-04-26	18	13	1	18	5	1	0
18	2018-04-26	1	18	KT	SH	3	1	19	7	17	1	1	18	0	0	2	1	437	2018-04-26	18	14	1	18	5	2	0
18	2018-04-26	1	18	KT	SH	3	1	19	7	17	1	1	18	0	0	2	1	438	2018-04-26	18	15	1	18	5	3	0
18	2018-04-26	1	18	KT	SH	3	1	19	7	17	1	1	18	0	0	2	1	439	2018-04-26	18	16	1	18	5	4	0
18	2018-04-26	1	18	KT	SH	3	1	19	7	17	1	1	18	0	0	2	1	440	2018-04-26	18	17	1	18	5	5	0
18	2018-04-26	1	18	KT	SH	3	1	19	7	17	1	1	18	0	0	2	1	441	2018-04-26	18	19	1	18	50	1	4
18	2018-04-26	1	18	KT	SH	3	1	19	7	17	1	1	18	0	0	2	1	442	2018-04-26	18	20	1	18	50	2	90
18	2018-04-26	1	18	KT	SH	3	1	19	7	17	1	1	18	0	0	2	1	443	2018-04-26	18	21	1	18	50	3	0
18	2018-04-26	1	18	KT	SH	3	1	19	7	17	1	1	18	0	0	2	1	444	2018-04-26	18	22	1	18	50	4	0
18	2018-04-26	1	18	KT	SH	3	1	19	7	17	1	1	18	0	0	2	1	445	2018-04-26	18	23	1	18	50	5	0
18	2018-04-26	1	18	KT	SH	3	1	19	7	17	1	1	18	0	0	2	1	446	2018-04-26	18	25	1	18	60	1	0
18	2018-04-26	1	18	KT	SH	3	1	19	7	17	1	1	18	0	0	2	1	447	2018-04-26	18	26	1	18	60	2	0
18	2018-04-26	1	18	KT	SH	3	1	19	7	17	1	1	18	0	0	2	1	448	2018-04-26	18	27	1	18	60	3	0
18	2018-04-26	1	18	KT	SH	3	1	19	7	17	1	1	18	0	0	2	1	449	2018-04-26	18	28	1	18	60	4	0
18	2018-04-26	1	18	KT	SH	3	1	19	7	17	1	1	18	0	0	2	1	450	2018-04-26	18	29	1	18	60	5	0
19	2018-04-26	1	19	KT	MG	3	1	19	7	7	1	1	19	0	1	1	0	451	2018-04-26	19	1	1	19	1	1	1
19	2018-04-26	1	19	KT	MG	3	1	19	7	7	1	1	19	0	1	1	0	452	2018-04-26	19	2	1	19	1	2	32	15
19	2018-04-26	1	19	KT	MG	3	1	19	7	7	1	1	19	0	1	1	0	453	2018-04-26	19	3	1	19	1	3	0
19	2018-04-26	1	19	KT	MG	3	1	19	7	7	1	1	19	0	1	1	0	454	2018-04-26	19	4	1	19	1	4	0
19	2018-04-26	1	19	KT	MG	3	1	19	7	7	1	1	19	0	1	1	0	455	2018-04-26	19	5	1	19	1	5	0
19	2018-04-26	1	19	KT	MG	3	1	19	7	7	1	1	19	0	1	1	0	456	2018-04-26	19	7	1	19	2	1	0
19	2018-04-26	1	19	KT	MG	3	1	19	7	7	1	1	19	0	1	1	0	457	2018-04-26	19	8	1	19	2	2	0
19	2018-04-26	1	19	KT	MG	3	1	19	7	7	1	1	19	0	1	1	0	458	2018-04-26	19	9	1	19	2	3	0
19	2018-04-26	1	19	KT	MG	3	1	19	7	7	1	1	19	0	1	1	0	459	2018-04-26	19	10	1	19	2	4	0
19	2018-04-26	1	19	KT	MG	3	1	19	7	7	1	1	19	0	1	1	0	460	2018-04-26	19	11	1	19	2	5	0
19	2018-04-26	1	19	KT	MG	3	1	19	7	7	1	1	19	0	1	1	0	461	2018-04-26	19	13	1	19	5	1	0
19	2018-04-26	1	19	KT	MG	3	1	19	7	7	1	1	19	0	1	1	0	462	2018-04-26	19	14	1	19	5	2	0
19	2018-04-26	1	19	KT	MG	3	1	19	7	7	1	1	19	0	1	1	0	463	2018-04-26	19	15	1	19	5	3	0
19	2018-04-26	1	19	KT	MG	3	1	19	7	7	1	1	19	0	1	1	0	464	2018-04-26	19	16	1	19	5	4	0
19	2018-04-26	1	19	KT	MG	3	1	19	7	7	1	1	19	0	1	1	0	465	2018-04-26	19	17	1	19	5	5	0
19	2018-04-26	1	19	KT	MG	3	1	19	7	7	1	1	19	0	1	1	0	466	2018-04-26	19	19	1	19	50	1	7
19	2018-04-26	1	19	KT	MG	3	1	19	7	7	1	1	19	0	1	1	0	467	2018-04-26	19	20	1	19	50	2	106
19	2018-04-26	1	19	KT	MG	3	1	19	7	7	1	1	19	0	1	1	0	468	2018-04-26	19	21	1	19	50	3	0
19	2018-04-26	1	19	KT	MG	3	1	19	7	7	1	1	19	0	1	1	0	469	2018-04-26	19	22	1	19	50	4	0
19	2018-04-26	1	19	KT	MG	3	1	19	7	7	1	1	19	0	1	1	0	470	2018-04-26	19	23	1	19	50	5	0
19	2018-04-26	1	19	KT	MG	3	1	19	7	7	1	1	19	0	1	1	0	471	2018-04-26	19	25	1	19	60	1	0
19	2018-04-26	1	19	KT	MG	3	1	19	7	7	1	1	19	0	1	1	0	472	2018-04-26	19	26	1	19	60	2	0
19	2018-04-26	1	19	KT	MG	3	1	19	7	7	1	1	19	0	1	1	0	473	2018-04-26	19	27	1	19	60	3	0
19	2018-04-26	1	19	KT	MG	3	1	19	7	7	1	1	19	0	1	1	0	474	2018-04-26	19	28	1	19	60	4	0
19	2018-04-26	1	19	KT	MG	3	1	19	7	7	1	1	19	0	1	1	0	475	2018-04-26	19	29	1	19	60	5	0
20	2018-04-26	1	20	KT	YH	3	1	19	7	20	1	1	20	0	1	1	0	476	2018-04-26	20	1	1	20	1	1	0
20	2018-04-26	1	20	KT	YH	3	1	19	7	20	1	1	20	0	1	1	0	477	2018-04-26	20	2	1	20	1	2	0
20	2018-04-26	1	20	KT	YH	3	1	19	7	20	1	1	20	0	1	1	0	478	2018-04-26	20	3	1	20	1	3	0
20	2018-04-26	1	20	KT	YH	3	1	19	7	20	1	1	20	0	1	1	0	479	2018-04-26	20	4	1	20	1	4	0
20	2018-04-26	1	20	KT	YH	3	1	19	7	20	1	1	20	0	1	1	0	480	2018-04-26	20	5	1	20	1	5	0
20	2018-04-26	1	20	KT	YH	3	1	19	7	20	1	1	20	0	1	1	0	481	2018-04-26	20	7	1	20	2	1	0
20	2018-04-26	1	20	KT	YH	3	1	19	7	20	1	1	20	0	1	1	0	482	2018-04-26	20	8	1	20	2	2	0
20	2018-04-26	1	20	KT	YH	3	1	19	7	20	1	1	20	0	1	1	0	483	2018-04-26	20	9	1	20	2	3	0
20	2018-04-26	1	20	KT	YH	3	1	19	7	20	1	1	20	0	1	1	0	484	2018-04-26	20	10	1	20	2	4	0
20	2018-04-26	1	20	KT	YH	3	1	19	7	20	1	1	20	0	1	1	0	485	2018-04-26	20	11	1	20	2	5	0
20	2018-04-26	1	20	KT	YH	3	1	19	7	20	1	1	20	0	1	1	0	486	2018-04-26	20	13	1	20	5	1	0
20	2018-04-26	1	20	KT	YH	3	1	19	7	20	1	1	20	0	1	1	0	487	2018-04-26	20	14	1	20	5	2	1	16	1
20	2018-04-26	1	20	KT	YH	3	1	19	7	20	1	1	20	0	1	1	0	488	2018-04-26	20	15	1	20	5	3	0
20	2018-04-26	1	20	KT	YH	3	1	19	7	20	1	1	20	0	1	1	0	489	2018-04-26	20	16	1	20	5	4	0
20	2018-04-26	1	20	KT	YH	3	1	19	7	20	1	1	20	0	1	1	0	490	2018-04-26	20	17	1	20	5	5	0
20	2018-04-26	1	20	KT	YH	3	1	19	7	20	1	1	20	0	1	1	0	491	2018-04-26	20	19	1	20	50	1	4
20	2018-04-26	1	20	KT	YH	3	1	19	7	20	1	1	20	0	1	1	0	492	2018-04-26	20	20	1	20	50	2	88
20	2018-04-26	1	20	KT	YH	3	1	19	7	20	1	1	20	0	1	1	0	493	2018-04-26	20	21	1	20	50	3	0
20	2018-04-26	1	20	KT	YH	3	1	19	7	20	1	1	20	0	1	1	0	494	2018-04-26	20	22	1	20	50	4	0
20	2018-04-26	1	20	KT	YH	3	1	19	7	20	1	1	20	0	1	1	0	495	2018-04-26	20	23	1	20	50	5	0
20	2018-04-26	1	20	KT	YH	3	1	19	7	20	1	1	20	0	1	1	0	496	2018-04-26	20	25	1	20	60	1	0
20	2018-04-26	1	20	KT	YH	3	1	19	7	20	1	1	20	0	1	1	0	497	2018-04-26	20	26	1	20	60	2	0
20	2018-04-26	1	20	KT	YH	3	1	19	7	20	1	1	20	0	1	1	0	498	2018-04-26	20	27	1	20	60	3	0
20	2018-04-26	1	20	KT	YH	3	1	19	7	20	1	1	20	0	1	1	0	499	2018-04-26	20	28	1	20	60	4	0
20	2018-04-26	1	20	KT	YH	3	1	19	7	20	1	1	20	0	1	1	0	500	2018-04-26	20	29	1	20	60	5	0
21	2018-04-26	1	21	KT	AS	3	1	19	7	16	1	1	21	0	0	2	1	501	2018-04-26	21	1	1	21	1	1	1
21	2018-04-26	1	21	KT	AS	3	1	19	7	16	1	1	21	0	0	2	1	502	2018-04-26	21	2	1	21	1	2	30	17
21	2018-04-26	1	21	KT	AS	3	1	19	7	16	1	1	21	0	0	2	1	503	2018-04-26	21	3	1	21	1	3	0
21	2018-04-26	1	21	KT	AS	3	1	19	7	16	1	1	21	0	0	2	1	504	2018-04-26	21	4	1	21	1	4	0
21	2018-04-26	1	21	KT	AS	3	1	19	7	16	1	1	21	0	0	2	1	505	2018-04-26	21	5	1	21	1	5	0
21	2018-04-26	1	21	KT	AS	3	1	19	7	16	1	1	21	0	0	2	1	506	2018-04-26	21	7	1	21	2	1	0
21	2018-04-26	1	21	KT	AS	3	1	19	7	16	1	1	21	0	0	2	1	507	2018-04-26	21	8	1	21	2	2	0
21	2018-04-26	1	21	KT	AS	3	1	19	7	16	1	1	21	0	0	2	1	508	2018-04-26	21	9	1	21	2	3	0
21	2018-04-26	1	21	KT	AS	3	1	19	7	16	1	1	21	0	0	2	1	509	2018-04-26	21	10	1	21	2	4	0
21	2018-04-26	1	21	KT	AS	3	1	19	7	16	1	1	21	0	0	2	1	510	2018-04-26	21	11	1	21	2	5	0
21	2018-04-26	1	21	KT	AS	3	1	19	7	16	1	1	21	0	0	2	1	511	2018-04-26	21	13	1	21	5	1	0
21	2018-04-26	1	21	KT	AS	3	1	19	7	16	1	1	21	0	0	2	1	512	2018-04-26	21	14	1	21	5	2	0
21	2018-04-26	1	21	KT	AS	3	1	19	7	16	1	1	21	0	0	2	1	513	2018-04-26	21	15	1	21	5	3	0
21	2018-04-26	1	21	KT	AS	3	1	19	7	16	1	1	21	0	0	2	1	514	2018-04-26	21	16	1	21	5	4	0
21	2018-04-26	1	21	KT	AS	3	1	19	7	16	1	1	21	0	0	2	1	515	2018-04-26	21	17	1	21	5	5	0
21	2018-04-26	1	21	KT	AS	3	1	19	7	16	1	1	21	0	0	2	1	516	2018-04-26	21	19	1	21	50	1	10
21	2018-04-26	1	21	KT	AS	3	1	19	7	16	1	1	21	0	0	2	1	517	2018-04-26	21	20	1	21	50	2	221
21	2018-04-26	1	21	KT	AS	3	1	19	7	16	1	1	21	0	0	2	1	518	2018-04-26	21	21	1	21	50	3	0
21	2018-04-26	1	21	KT	AS	3	1	19	7	16	1	1	21	0	0	2	1	519	2018-04-26	21	22	1	21	50	4	3
21	2018-04-26	1	21	KT	AS	3	1	19	7	16	1	1	21	0	0	2	1	520	2018-04-26	21	23	1	21	50	5	0
21	2018-04-26	1	21	KT	AS	3	1	19	7	16	1	1	21	0	0	2	1	521	2018-04-26	21	25	1	21	60	1	0
21	2018-04-26	1	21	KT	AS	3	1	19	7	16	1	1	21	0	0	2	1	522	2018-04-26	21	26	1	21	60	2	0
21	2018-04-26	1	21	KT	AS	3	1	19	7	16	1	1	21	0	0	2	1	523	2018-04-26	21	27	1	21	60	3	0
21	2018-04-26	1	21	KT	AS	3	1	19	7	16	1	1	21	0	0	2	1	524	2018-04-26	21	28	1	21	60	4	0
21	2018-04-26	1	21	KT	AS	3	1	19	7	16	1	1	21	0	0	2	1	525	2018-04-26	21	29	1	21	60	5	0
22	2018-04-26	1	22	KT	MC	3	1	19	7	40	1	1	22	0	1	0	0	526	2018-04-26	22	1	1	22	1	1	0
22	2018-04-26	1	22	KT	MC	3	1	19	7	40	1	1	22	0	1	0	0	527	2018-04-26	22	2	1	22	1	2	10	18
22	2018-04-26	1	22	KT	MC	3	1	19	7	40	1	1	22	0	1	0	0	528	2018-04-26	22	3	1	22	1	3	0
22	2018-04-26	1	22	KT	MC	3	1	19	7	40	1	1	22	0	1	0	0	529	2018-04-26	22	4	1	22	1	4	0
22	2018-04-26	1	22	KT	MC	3	1	19	7	40	1	1	22	0	1	0	0	530	2018-04-26	22	5	1	22	1	5	0
22	2018-04-26	1	22	KT	MC	3	1	19	7	40	1	1	22	0	1	0	0	531	2018-04-26	22	7	1	22	2	1	0
22	2018-04-26	1	22	KT	MC	3	1	19	7	40	1	1	22	0	1	0	0	532	2018-04-26	22	8	1	22	2	2	0
22	2018-04-26	1	22	KT	MC	3	1	19	7	40	1	1	22	0	1	0	0	533	2018-04-26	22	9	1	22	2	3	0
22	2018-04-26	1	22	KT	MC	3	1	19	7	40	1	1	22	0	1	0	0	534	2018-04-26	22	10	1	22	2	4	0
22	2018-04-26	1	22	KT	MC	3	1	19	7	40	1	1	22	0	1	0	0	535	2018-04-26	22	11	1	22	2	5	0
22	2018-04-26	1	22	KT	MC	3	1	19	7	40	1	1	22	0	1	0	0	536	2018-04-26	22	13	1	22	5	1	0
22	2018-04-26	1	22	KT	MC	3	1	19	7	40	1	1	22	0	1	0	0	537	2018-04-26	22	14	1	22	5	2	0
22	2018-04-26	1	22	KT	MC	3	1	19	7	40	1	1	22	0	1	0	0	538	2018-04-26	22	15	1	22	5	3	0
22	2018-04-26	1	22	KT	MC	3	1	19	7	40	1	1	22	0	1	0	0	539	2018-04-26	22	16	1	22	5	4	0
22	2018-04-26	1	22	KT	MC	3	1	19	7	40	1	1	22	0	1	0	0	540	2018-04-26	22	17	1	22	5	5	0
22	2018-04-26	1	22	KT	MC	3	1	19	7	40	1	1	22	0	1	0	0	541	2018-04-26	22	19	1	22	50	1	4
22	2018-04-26	1	22	KT	MC	3	1	19	7	40	1	1	22	0	1	0	0	542	2018-04-26	22	20	1	22	50	2	77
22	2018-04-26	1	22	KT	MC	3	1	19	7	40	1	1	22	0	1	0	0	543	2018-04-26	22	21	1	22	50	3	0
22	2018-04-26	1	22	KT	MC	3	1	19	7	40	1	1	22	0	1	0	0	544	2018-04-26	22	22	1	22	50	4	0
22	2018-04-26	1	22	KT	MC	3	1	19	7	40	1	1	22	0	1	0	0	545	2018-04-26	22	23	1	22	50	5	0
22	2018-04-26	1	22	KT	MC	3	1	19	7	40	1	1	22	0	1	0	0	546	2018-04-26	22	25	1	22	60	1	0
22	2018-04-26	1	22	KT	MC	3	1	19	7	40	1	1	22	0	1	0	0	547	2018-04-26	22	26	1	22	60	2	1
22	2018-04-26	1	22	KT	MC	3	1	19	7	40	1	1	22	0	1	0	0	548	2018-04-26	22	27	1	22	60	3	0
22	2018-04-26	1	22	KT	MC	3	1	19	7	40	1	1	22	0	1	0	0	549	2018-04-26	22	28	1	22	60	4	0
22	2018-04-26	1	22	KT	MC	3	1	19	7	40	1	1	22	0	1	0	0	550	2018-04-26	22	29	1	22	60	5	0
23	2018-04-26	1	23	KT	HM	3	1	19	7	8	1	1	23	0	1	0	0	551	2018-04-26	23	1	1	23	1	1	1
23	2018-04-26	1	23	KT	HM	3	1	19	7	8	1	1	23	0	1	0	0	552	2018-04-26	23	2	1	23	1	2	17	19
23	2018-04-26	1	23	KT	HM	3	1	19	7	8	1	1	23	0	1	0	0	553	2018-04-26	23	3	1	23	1	3	0
23	2018-04-26	1	23	KT	HM	3	1	19	7	8	1	1	23	0	1	0	0	554	2018-04-26	23	4	1	23	1	4	0
23	2018-04-26	1	23	KT	HM	3	1	19	7	8	1	1	23	0	1	0	0	555	2018-04-26	23	5	1	23	1	5	0
23	2018-04-26	1	23	KT	HM	3	1	19	7	8	1	1	23	0	1	0	0	556	2018-04-26	23	7	1	23	2	1	0
23	2018-04-26	1	23	KT	HM	3	1	19	7	8	1	1	23	0	1	0	0	557	2018-04-26	23	8	1	23	2	2	0
23	2018-04-26	1	23	KT	HM	3	1	19	7	8	1	1	23	0	1	0	0	558	2018-04-26	23	9	1	23	2	3	0
23	2018-04-26	1	23	KT	HM	3	1	19	7	8	1	1	23	0	1	0	0	559	2018-04-26	23	10	1	23	2	4	0
23	2018-04-26	1	23	KT	HM	3	1	19	7	8	1	1	23	0	1	0	0	560	2018-04-26	23	11	1	23	2	5	0
23	2018-04-26	1	23	KT	HM	3	1	19	7	8	1	1	23	0	1	0	0	561	2018-04-26	23	13	1	23	5	1	0
23	2018-04-26	1	23	KT	HM	3	1	19	7	8	1	1	23	0	1	0	0	562	2018-04-26	23	14	1	23	5	2	0
23	2018-04-26	1	23	KT	HM	3	1	19	7	8	1	1	23	0	1	0	0	563	2018-04-26	23	15	1	23	5	3	0
23	2018-04-26	1	23	KT	HM	3	1	19	7	8	1	1	23	0	1	0	0	564	2018-04-26	23	16	1	23	5	4	0
23	2018-04-26	1	23	KT	HM	3	1	19	7	8	1	1	23	0	1	0	0	565	2018-04-26	23	17	1	23	5	5	0
23	2018-04-26	1	23	KT	HM	3	1	19	7	8	1	1	23	0	1	0	0	566	2018-04-26	23	19	1	23	50	1	11
23	2018-04-26	1	23	KT	HM	3	1	19	7	8	1	1	23	0	1	0	0	567	2018-04-26	23	20	1	23	50	2	92
23	2018-04-26	1	23	KT	HM	3	1	19	7	8	1	1	23	0	1	0	0	568	2018-04-26	23	21	1	23	50	3	0
23	2018-04-26	1	23	KT	HM	3	1	19	7	8	1	1	23	0	1	0	0	569	2018-04-26	23	22	1	23	50	4	4
23	2018-04-26	1	23	KT	HM	3	1	19	7	8	1	1	23	0	1	0	0	570	2018-04-26	23	23	1	23	50	5	0
23	2018-04-26	1	23	KT	HM	3	1	19	7	8	1	1	23	0	1	0	0	571	2018-04-26	23	25	1	23	60	1	0
23	2018-04-26	1	23	KT	HM	3	1	19	7	8	1	1	23	0	1	0	0	572	2018-04-26	23	26	1	23	60	2	0
23	2018-04-26	1	23	KT	HM	3	1	19	7	8	1	1	23	0	1	0	0	573	2018-04-26	23	27	1	23	60	3	0
23	2018-04-26	1	23	KT	HM	3	1	19	7	8	1	1	23	0	1	0	0	574	2018-04-26	23	28	1	23	60	4	0
23	2018-04-26	1	23	KT	HM	3	1	19	7	8	1	1	23	0	1	0	0	575	2018-04-26	23	29	1	23	60	5	0
24	2018-04-30	2	1	KT	MS	3	1	19	7	31	1	1	24	0	1	0	0	576	2018-04-30	24	1	2	1	1	1	2
24	2018-04-30	2	1	KT	MS	3	1	19	7	31	1	1	24	0	1	0	0	577	2018-04-30	24	2	2	1	1	2	15	20
24	2018-04-30	2	1	KT	MS	3	1	19	7	31	1	1	24	0	1	0	0	578	2018-04-30	24	3	2	1	1	3	0
24	2018-04-30	2	1	KT	MS	3	1	19	7	31	1	1	24	0	1	0	0	579	2018-04-30	24	4	2	1	1	4	0
24	2018-04-30	2	1	KT	MS	3	1	19	7	31	1	1	24	0	1	0	0	580	2018-04-30	24	5	2	1	1	5	0
24	2018-04-30	2	1	KT	MS	3	1	19	7	31	1	1	24	0	1	0	0	581	2018-04-30	24	7	2	1	2	1	0
24	2018-04-30	2	1	KT	MS	3	1	19	7	31	1	1	24	0	1	0	0	582	2018-04-30	24	8	2	1	2	2	0
24	2018-04-30	2	1	KT	MS	3	1	19	7	31	1	1	24	0	1	0	0	583	2018-04-30	24	9	2	1	2	3	0
24	2018-04-30	2	1	KT	MS	3	1	19	7	31	1	1	24	0	1	0	0	584	2018-04-30	24	10	2	1	2	4	0
24	2018-04-30	2	1	KT	MS	3	1	19	7	31	1	1	24	0	1	0	0	585	2018-04-30	24	11	2	1	2	5	0
24	2018-04-30	2	1	KT	MS	3	1	19	7	31	1	1	24	0	1	0	0	586	2018-04-30	24	13	2	1	5	1	0
24	2018-04-30	2	1	KT	MS	3	1	19	7	31	1	1	24	0	1	0	0	587	2018-04-30	24	14	2	1	5	2	0
24	2018-04-30	2	1	KT	MS	3	1	19	7	31	1	1	24	0	1	0	0	588	2018-04-30	24	15	2	1	5	3	0
24	2018-04-30	2	1	KT	MS	3	1	19	7	31	1	1	24	0	1	0	0	589	2018-04-30	24	16	2	1	5	4	0
24	2018-04-30	2	1	KT	MS	3	1	19	7	31	1	1	24	0	1	0	0	590	2018-04-30	24	17	2	1	5	5	0
24	2018-04-30	2	1	KT	MS	3	1	19	7	31	1	1	24	0	1	0	0	591	2018-04-30	24	19	2	1	50	1	12
24	2018-04-30	2	1	KT	MS	3	1	19	7	31	1	1	24	0	1	0	0	592	2018-04-30	24	20	2	1	50	2	107
24	2018-04-30	2	1	KT	MS	3	1	19	7	31	1	1	24	0	1	0	0	593	2018-04-30	24	21	2	1	50	3	3
24	2018-04-30	2	1	KT	MS	3	1	19	7	31	1	1	24	0	1	0	0	594	2018-04-30	24	22	2	1	50	4	0
24	2018-04-30	2	1	KT	MS	3	1	19	7	31	1	1	24	0	1	0	0	595	2018-04-30	24	23	2	1	50	5	0
24	2018-04-30	2	1	KT	MS	3	1	19	7	31	1	1	24	0	1	0	0	596	2018-04-30	24	25	2	1	60	1	0
24	2018-04-30	2	1	KT	MS	3	1	19	7	31	1	1	24	0	1	0	0	597	2018-04-30	24	26	2	1	60	2	0
24	2018-04-30	2	1	KT	MS	3	1	19	7	31	1	1	24	0	1	0	0	598	2018-04-30	24	27	2	1	60	3	0
24	2018-04-30	2	1	KT	MS	3	1	19	7	31	1	1	24	0	1	0	0	599	2018-04-30	24	28	2	1	60	4	0
24	2018-04-30	2	1	KT	MS	3	1	19	7	31	1	1	24	0	1	0	0	600	2018-04-30	24	29	2	1	60	5	0
25	2018-04-30	2	2	KT	NK	3	1	19	7	25	1	1	25	0	0	0	0	601	2018-04-30	25	1	2	2	1	1	0
25	2018-04-30	2	2	KT	NK	3	1	19	7	25	1	1	25	0	0	0	0	602	2018-04-30	25	2	2	2	1	2	2	21
25	2018-04-30	2	2	KT	NK	3	1	19	7	25	1	1	25	0	0	0	0	603	2018-04-30	25	3	2	2	1	3	0
25	2018-04-30	2	2	KT	NK	3	1	19	7	25	1	1	25	0	0	0	0	604	2018-04-30	25	4	2	2	1	4	0
25	2018-04-30	2	2	KT	NK	3	1	19	7	25	1	1	25	0	0	0	0	605	2018-04-30	25	5	2	2	1	5	0
25	2018-04-30	2	2	KT	NK	3	1	19	7	25	1	1	25	0	0	0	0	606	2018-04-30	25	7	2	2	2	1	0
25	2018-04-30	2	2	KT	NK	3	1	19	7	25	1	1	25	0	0	0	0	607	2018-04-30	25	8	2	2	2	2	0
25	2018-04-30	2	2	KT	NK	3	1	19	7	25	1	1	25	0	0	0	0	608	2018-04-30	25	9	2	2	2	3	0
25	2018-04-30	2	2	KT	NK	3	1	19	7	25	1	1	25	0	0	0	0	609	2018-04-30	25	10	2	2	2	4	0
25	2018-04-30	2	2	KT	NK	3	1	19	7	25	1	1	25	0	0	0	0	610	2018-04-30	25	11	2	2	2	5	0
25	2018-04-30	2	2	KT	NK	3	1	19	7	25	1	1	25	0	0	0	0	611	2018-04-30	25	13	2	2	5	1	0
25	2018-04-30	2	2	KT	NK	3	1	19	7	25	1	1	25	0	0	0	0	612	2018-04-30	25	14	2	2	5	2	0
25	2018-04-30	2	2	KT	NK	3	1	19	7	25	1	1	25	0	0	0	0	613	2018-04-30	25	15	2	2	5	3	0
25	2018-04-30	2	2	KT	NK	3	1	19	7	25	1	1	25	0	0	0	0	614	2018-04-30	25	16	2	2	5	4	0
25	2018-04-30	2	2	KT	NK	3	1	19	7	25	1	1	25	0	0	0	0	615	2018-04-30	25	17	2	2	5	5	0
25	2018-04-30	2	2	KT	NK	3	1	19	7	25	1	1	25	0	0	0	0	616	2018-04-30	25	19	2	2	50	1	12
25	2018-04-30	2	2	KT	NK	3	1	19	7	25	1	1	25	0	0	0	0	617	2018-04-30	25	20	2	2	50	2	107
25	2018-04-30	2	2	KT	NK	3	1	19	7	25	1	1	25	0	0	0	0	618	2018-04-30	25	21	2	2	50	3	1
25	2018-04-30	2	2	KT	NK	3	1	19	7	25	1	1	25	0	0	0	0	619	2018-04-30	25	22	2	2	50	4	0
25	2018-04-30	2	2	KT	NK	3	1	19	7	25	1	1	25	0	0	0	0	620	2018-04-30	25	23	2	2	50	5	0
25	2018-04-30	2	2	KT	NK	3	1	19	7	25	1	1	25	0	0	0	0	621	2018-04-30	25	25	2	2	60	1	0
25	2018-04-30	2	2	KT	NK	3	1	19	7	25	1	1	25	0	0	0	0	622	2018-04-30	25	26	2	2	60	2	8
25	2018-04-30	2	2	KT	NK	3	1	19	7	25	1	1	25	0	0	0	0	623	2018-04-30	25	27	2	2	60	3	0
25	2018-04-30	2	2	KT	NK	3	1	19	7	25	1	1	25	0	0	0	0	624	2018-04-30	25	28	2	2	60	4	0
25	2018-04-30	2	2	KT	NK	3	1	19	7	25	1	1	25	0	0	0	0	625	2018-04-30	25	29	2	2	60	5	0
26	2018-04-30	2	3	KT	MP	3	1	19	7	18	1	1	26	0	1	2	0	626	2018-04-30	26	1	2	3	1	1	0
26	2018-04-30	2	3	KT	MP	3	1	19	7	18	1	1	26	0	1	2	0	627	2018-04-30	26	2	2	3	1	2	3	22
26	2018-04-30	2	3	KT	MP	3	1	19	7	18	1	1	26	0	1	2	0	628	2018-04-30	26	3	2	3	1	3	0
26	2018-04-30	2	3	KT	MP	3	1	19	7	18	1	1	26	0	1	2	0	629	2018-04-30	26	4	2	3	1	4	0
26	2018-04-30	2	3	KT	MP	3	1	19	7	18	1	1	26	0	1	2	0	630	2018-04-30	26	5	2	3	1	5	0
26	2018-04-30	2	3	KT	MP	3	1	19	7	18	1	1	26	0	1	2	0	631	2018-04-30	26	7	2	3	2	1	0
26	2018-04-30	2	3	KT	MP	3	1	19	7	18	1	1	26	0	1	2	0	632	2018-04-30	26	8	2	3	2	2	0
26	2018-04-30	2	3	KT	MP	3	1	19	7	18	1	1	26	0	1	2	0	633	2018-04-30	26	9	2	3	2	3	0
26	2018-04-30	2	3	KT	MP	3	1	19	7	18	1	1	26	0	1	2	0	634	2018-04-30	26	10	2	3	2	4	0
26	2018-04-30	2	3	KT	MP	3	1	19	7	18	1	1	26	0	1	2	0	635	2018-04-30	26	11	2	3	2	5	0
26	2018-04-30	2	3	KT	MP	3	1	19	7	18	1	1	26	0	1	2	0	636	2018-04-30	26	13	2	3	5	1	0
26	2018-04-30	2	3	KT	MP	3	1	19	7	18	1	1	26	0	1	2	0	637	2018-04-30	26	14	2	3	5	2	0
26	2018-04-30	2	3	KT	MP	3	1	19	7	18	1	1	26	0	1	2	0	638	2018-04-30	26	15	2	3	5	3	0
26	2018-04-30	2	3	KT	MP	3	1	19	7	18	1	1	26	0	1	2	0	639	2018-04-30	26	16	2	3	5	4	0
26	2018-04-30	2	3	KT	MP	3	1	19	7	18	1	1	26	0	1	2	0	640	2018-04-30	26	17	2	3	5	5	0
26	2018-04-30	2	3	KT	MP	3	1	19	7	18	1	1	26	0	1	2	0	641	2018-04-30	26	19	2	3	50	1	11
26	2018-04-30	2	3	KT	MP	3	1	19	7	18	1	1	26	0	1	2	0	642	2018-04-30	26	20	2	3	50	2	92
26	2018-04-30	2	3	KT	MP	3	1	19	7	18	1	1	26	0	1	2	0	643	2018-04-30	26	21	2	3	50	3	0
26	2018-04-30	2	3	KT	MP	3	1	19	7	18	1	1	26	0	1	2	0	644	2018-04-30	26	22	2	3	50	4	0
26	2018-04-30	2	3	KT	MP	3	1	19	7	18	1	1	26	0	1	2	0	645	2018-04-30	26	23	2	3	50	5	0
26	2018-04-30	2	3	KT	MP	3	1	19	7	18	1	1	26	0	1	2	0	646	2018-04-30	26	25	2	3	60	1	0
26	2018-04-30	2	3	KT	MP	3	1	19	7	18	1	1	26	0	1	2	0	647	2018-04-30	26	26	2	3	60	2	0
26	2018-04-30	2	3	KT	MP	3	1	19	7	18	1	1	26	0	1	2	0	648	2018-04-30	26	27	2	3	60	3	0
26	2018-04-30	2	3	KT	MP	3	1	19	7	18	1	1	26	0	1	2	0	649	2018-04-30	26	28	2	3	60	4	0
26	2018-04-30	2	3	KT	MP	3	1	19	7	18	1	1	26	0	1	2	0	650	2018-04-30	26	29	2	3	60	5	0
27	2018-04-30	2	4	KT	GM	3	1	19	7	22	1	1	27	0	0	2	1	651	2018-04-30	27	1	2	4	1	1	0
27	2018-04-30	2	4	KT	GM	3	1	19	7	22	1	1	27	0	0	2	1	652	2018-04-30	27	2	2	4	1	2	6	23
27	2018-04-30	2	4	KT	GM	3	1	19	7	22	1	1	27	0	0	2	1	653	2018-04-30	27	3	2	4	1	3	0
27	2018-04-30	2	4	KT	GM	3	1	19	7	22	1	1	27	0	0	2	1	654	2018-04-30	27	4	2	4	1	4	0
27	2018-04-30	2	4	KT	GM	3	1	19	7	22	1	1	27	0	0	2	1	655	2018-04-30	27	5	2	4	1	5	0
27	2018-04-30	2	4	KT	GM	3	1	19	7	22	1	1	27	0	0	2	1	656	2018-04-30	27	7	2	4	2	1	0
27	2018-04-30	2	4	KT	GM	3	1	19	7	22	1	1	27	0	0	2	1	657	2018-04-30	27	8	2	4	2	2	0
27	2018-04-30	2	4	KT	GM	3	1	19	7	22	1	1	27	0	0	2	1	658	2018-04-30	27	9	2	4	2	3	0
27	2018-04-30	2	4	KT	GM	3	1	19	7	22	1	1	27	0	0	2	1	659	2018-04-30	27	10	2	4	2	4	0
27	2018-04-30	2	4	KT	GM	3	1	19	7	22	1	1	27	0	0	2	1	660	2018-04-30	27	11	2	4	2	5	0
27	2018-04-30	2	4	KT	GM	3	1	19	7	22	1	1	27	0	0	2	1	661	2018-04-30	27	13	2	4	5	1	0
27	2018-04-30	2	4	KT	GM	3	1	19	7	22	1	1	27	0	0	2	1	662	2018-04-30	27	14	2	4	5	2	0
27	2018-04-30	2	4	KT	GM	3	1	19	7	22	1	1	27	0	0	2	1	663	2018-04-30	27	15	2	4	5	3	0
27	2018-04-30	2	4	KT	GM	3	1	19	7	22	1	1	27	0	0	2	1	664	2018-04-30	27	16	2	4	5	4	0
27	2018-04-30	2	4	KT	GM	3	1	19	7	22	1	1	27	0	0	2	1	665	2018-04-30	27	17	2	4	5	5	0
27	2018-04-30	2	4	KT	GM	3	1	19	7	22	1	1	27	0	0	2	1	666	2018-04-30	27	19	2	4	50	1	17
27	2018-04-30	2	4	KT	GM	3	1	19	7	22	1	1	27	0	0	2	1	667	2018-04-30	27	20	2	4	50	2	199
27	2018-04-30	2	4	KT	GM	3	1	19	7	22	1	1	27	0	0	2	1	668	2018-04-30	27	21	2	4	50	3	0
27	2018-04-30	2	4	KT	GM	3	1	19	7	22	1	1	27	0	0	2	1	669	2018-04-30	27	22	2	4	50	4	0
27	2018-04-30	2	4	KT	GM	3	1	19	7	22	1	1	27	0	0	2	1	670	2018-04-30	27	23	2	4	50	5	0
27	2018-04-30	2	4	KT	GM	3	1	19	7	22	1	1	27	0	0	2	1	671	2018-04-30	27	25	2	4	60	1	0
27	2018-04-30	2	4	KT	GM	3	1	19	7	22	1	1	27	0	0	2	1	672	2018-04-30	27	26	2	4	60	2	0
27	2018-04-30	2	4	KT	GM	3	1	19	7	22	1	1	27	0	0	2	1	673	2018-04-30	27	27	2	4	60	3	0
27	2018-04-30	2	4	KT	GM	3	1	19	7	22	1	1	27	0	0	2	1	674	2018-04-30	27	28	2	4	60	4	0
27	2018-04-30	2	4	KT	GM	3	1	19	7	22	1	1	27	0	0	2	1	675	2018-04-30	27	29	2	4	60	5	0
28	2018-04-30	2	5	KT	AS	3	1	19	7	23	1	1	28	0	1	1	0	676	2018-04-30	28	1	2	5	1	1	4
28	2018-04-30	2	5	KT	AS	3	1	19	7	23	1	1	28	0	1	1	0	677	2018-04-30	28	2	2	5	1	2	10	24
28	2018-04-30	2	5	KT	AS	3	1	19	7	23	1	1	28	0	1	1	0	678	2018-04-30	28	3	2	5	1	3	0
28	2018-04-30	2	5	KT	AS	3	1	19	7	23	1	1	28	0	1	1	0	679	2018-04-30	28	4	2	5	1	4	0
28	2018-04-30	2	5	KT	AS	3	1	19	7	23	1	1	28	0	1	1	0	680	2018-04-30	28	5	2	5	1	5	0
28	2018-04-30	2	5	KT	AS	3	1	19	7	23	1	1	28	0	1	1	0	681	2018-04-30	28	7	2	5	2	1	0
28	2018-04-30	2	5	KT	AS	3	1	19	7	23	1	1	28	0	1	1	0	682	2018-04-30	28	8	2	5	2	2	0
28	2018-04-30	2	5	KT	AS	3	1	19	7	23	1	1	28	0	1	1	0	683	2018-04-30	28	9	2	5	2	3	0
28	2018-04-30	2	5	KT	AS	3	1	19	7	23	1	1	28	0	1	1	0	684	2018-04-30	28	10	2	5	2	4	0
28	2018-04-30	2	5	KT	AS	3	1	19	7	23	1	1	28	0	1	1	0	685	2018-04-30	28	11	2	5	2	5	0
28	2018-04-30	2	5	KT	AS	3	1	19	7	23	1	1	28	0	1	1	0	686	2018-04-30	28	13	2	5	5	1	0
28	2018-04-30	2	5	KT	AS	3	1	19	7	23	1	1	28	0	1	1	0	687	2018-04-30	28	14	2	5	5	2	1	25	1
28	2018-04-30	2	5	KT	AS	3	1	19	7	23	1	1	28	0	1	1	0	688	2018-04-30	28	15	2	5	5	3	0
28	2018-04-30	2	5	KT	AS	3	1	19	7	23	1	1	28	0	1	1	0	689	2018-04-30	28	16	2	5	5	4	0
28	2018-04-30	2	5	KT	AS	3	1	19	7	23	1	1	28	0	1	1	0	690	2018-04-30	28	17	2	5	5	5	0
28	2018-04-30	2	5	KT	AS	3	1	19	7	23	1	1	28	0	1	1	0	691	2018-04-30	28	19	2	5	50	1	13
28	2018-04-30	2	5	KT	AS	3	1	19	7	23	1	1	28	0	1	1	0	692	2018-04-30	28	20	2	5	50	2	110
28	2018-04-30	2	5	KT	AS	3	1	19	7	23	1	1	28	0	1	1	0	693	2018-04-30	28	21	2	5	50	3	0
28	2018-04-30	2	5	KT	AS	3	1	19	7	23	1	1	28	0	1	1	0	694	2018-04-30	28	22	2	5	50	4	0
28	2018-04-30	2	5	KT	AS	3	1	19	7	23	1	1	28	0	1	1	0	695	2018-04-30	28	23	2	5	50	5	0
28	2018-04-30	2	5	KT	AS	3	1	19	7	23	1	1	28	0	1	1	0	696	2018-04-30	28	25	2	5	60	1	0
28	2018-04-30	2	5	KT	AS	3	1	19	7	23	1	1	28	0	1	1	0	697	2018-04-30	28	26	2	5	60	2	3
28	2018-04-30	2	5	KT	AS	3	1	19	7	23	1	1	28	0	1	1	0	698	2018-04-30	28	27	2	5	60	3	0
28	2018-04-30	2	5	KT	AS	3	1	19	7	23	1	1	28	0	1	1	0	699	2018-04-30	28	28	2	5	60	4	0
28	2018-04-30	2	5	KT	AS	3	1	19	7	23	1	1	28	0	1	1	0	700	2018-04-30	28	29	2	5	60	5	0
29	2018-05-01	2	6	KT	KA	3	1	19	7	10	1	1	29	0	1	0	0	701	2018-05-01	29	1	2	6	1	1	0
29	2018-05-01	2	6	KT	KA	3	1	19	7	10	1	1	29	0	1	0	0	702	2018-05-01	29	2	2	6	1	2	8	26
29	2018-05-01	2	6	KT	KA	3	1	19	7	10	1	1	29	0	1	0	0	703	2018-05-01	29	3	2	6	1	3	0
29	2018-05-01	2	6	KT	KA	3	1	19	7	10	1	1	29	0	1	0	0	704	2018-05-01	29	4	2	6	1	4	0
29	2018-05-01	2	6	KT	KA	3	1	19	7	10	1	1	29	0	1	0	0	705	2018-05-01	29	5	2	6	1	5	0
29	2018-05-01	2	6	KT	KA	3	1	19	7	10	1	1	29	0	1	0	0	706	2018-05-01	29	7	2	6	2	1	0
29	2018-05-01	2	6	KT	KA	3	1	19	7	10	1	1	29	0	1	0	0	707	2018-05-01	29	8	2	6	2	2	0
29	2018-05-01	2	6	KT	KA	3	1	19	7	10	1	1	29	0	1	0	0	708	2018-05-01	29	9	2	6	2	3	0
29	2018-05-01	2	6	KT	KA	3	1	19	7	10	1	1	29	0	1	0	0	709	2018-05-01	29	10	2	6	2	4	0
29	2018-05-01	2	6	KT	KA	3	1	19	7	10	1	1	29	0	1	0	0	710	2018-05-01	29	11	2	6	2	5	0
29	2018-05-01	2	6	KT	KA	3	1	19	7	10	1	1	29	0	1	0	0	711	2018-05-01	29	13	2	6	5	1	0
29	2018-05-01	2	6	KT	KA	3	1	19	7	10	1	1	29	0	1	0	0	712	2018-05-01	29	14	2	6	5	2	0
29	2018-05-01	2	6	KT	KA	3	1	19	7	10	1	1	29	0	1	0	0	713	2018-05-01	29	15	2	6	5	3	0
29	2018-05-01	2	6	KT	KA	3	1	19	7	10	1	1	29	0	1	0	0	714	2018-05-01	29	16	2	6	5	4
29	2018-05-01	2	6	KT	KA	3	1	19	7	10	1	1	29	0	1	0	0	715	2018-05-01	29	17	2	6	5	5	0
29	2018-05-01	2	6	KT	KA	3	1	19	7	10	1	1	29	0	1	0	0	716	2018-05-01	29	19	2	6	50	1	2
29	2018-05-01	2	6	KT	KA	3	1	19	7	10	1	1	29	0	1	0	0	717	2018-05-01	29	20	2	6	50	2	86
29	2018-05-01	2	6	KT	KA	3	1	19	7	10	1	1	29	0	1	0	0	718	2018-05-01	29	21	2	6	50	3	0
29	2018-05-01	2	6	KT	KA	3	1	19	7	10	1	1	29	0	1	0	0	719	2018-05-01	29	22	2	6	50	4	0
29	2018-05-01	2	6	KT	KA	3	1	19	7	10	1	1	29	0	1	0	0	720	2018-05-01	29	23	2	6	50	5	0
29	2018-05-01	2	6	KT	KA	3	1	19	7	10	1	1	29	0	1	0	0	721	2018-05-01	29	25	2	6	60	1	0
29	2018-05-01	2	6	KT	KA	3	1	19	7	10	1	1	29	0	1	0	0	722	2018-05-01	29	26	2	6	60	2	0
29	2018-05-01	2	6	KT	KA	3	1	19	7	10	1	1	29	0	1	0	0	723	2018-05-01	29	27	2	6	60	3	0
29	2018-05-01	2	6	KT	KA	3	1	19	7	10	1	1	29	0	1	0	0	724	2018-05-01	29	28	2	6	60	4	0
29	2018-05-01	2	6	KT	KA	3	1	19	7	10	1	1	29	0	1	0	0	725	2018-05-01	29	29	2	6	60	5	0
30	2018-05-01	2	7	KT	IM	3	1	19	7	12	1	1	30	0	1	0	0	726	2018-05-01	30	1	2	7	1	1	0
30	2018-05-01	2	7	KT	IM	3	1	19	7	12	1	1	30	0	1	0	0	727	2018-05-01	30	2	2	7	1	2	6	27
30	2018-05-01	2	7	KT	IM	3	1	19	7	12	1	1	30	0	1	0	0	728	2018-05-01	30	3	2	7	1	3	0
30	2018-05-01	2	7	KT	IM	3	1	19	7	12	1	1	30	0	1	0	0	729	2018-05-01	30	4	2	7	1	4	0
30	2018-05-01	2	7	KT	IM	3	1	19	7	12	1	1	30	0	1	0	0	730	2018-05-01	30	5	2	7	1	5	0
30	2018-05-01	2	7	KT	IM	3	1	19	7	12	1	1	30	0	1	0	0	731	2018-05-01	30	7	2	7	2	1	0
30	2018-05-01	2	7	KT	IM	3	1	19	7	12	1	1	30	0	1	0	0	732	2018-05-01	30	8	2	7	2	2	0
30	2018-05-01	2	7	KT	IM	3	1	19	7	12	1	1	30	0	1	0	0	733	2018-05-01	30	9	2	7	2	3	0
30	2018-05-01	2	7	KT	IM	3	1	19	7	12	1	1	30	0	1	0	0	734	2018-05-01	30	10	2	7	2	4	0
30	2018-05-01	2	7	KT	IM	3	1	19	7	12	1	1	30	0	1	0	0	735	2018-05-01	30	11	2	7	2	5	0
30	2018-05-01	2	7	KT	IM	3	1	19	7	12	1	1	30	0	1	0	0	736	2018-05-01	30	13	2	7	5	1	0
30	2018-05-01	2	7	KT	IM	3	1	19	7	12	1	1	30	0	1	0	0	737	2018-05-01	30	14	2	7	5	2	1	28	1
30	2018-05-01	2	7	KT	IM	3	1	19	7	12	1	1	30	0	1	0	0	738	2018-05-01	30	15	2	7	5	3	0
30	2018-05-01	2	7	KT	IM	3	1	19	7	12	1	1	30	0	1	0	0	739	2018-05-01	30	16	2	7	5	4	0
30	2018-05-01	2	7	KT	IM	3	1	19	7	12	1	1	30	0	1	0	0	740	2018-05-01	30	17	2	7	5	5	0
30	2018-05-01	2	7	KT	IM	3	1	19	7	12	1	1	30	0	1	0	0	741	2018-05-01	30	19	2	7	50	1	11
30	2018-05-01	2	7	KT	IM	3	1	19	7	12	1	1	30	0	1	0	0	742	2018-05-01	30	20	2	7	50	2	122
30	2018-05-01	2	7	KT	IM	3	1	19	7	12	1	1	30	0	1	0	0	743	2018-05-01	30	21	2	7	50	3	0
30	2018-05-01	2	7	KT	IM	3	1	19	7	12	1	1	30	0	1	0	0	744	2018-05-01	30	22	2	7	50	4	0
30	2018-05-01	2	7	KT	IM	3	1	19	7	12	1	1	30	0	1	0	0	745	2018-05-01	30	23	2	7	50	5	0
30	2018-05-01	2	7	KT	IM	3	1	19	7	12	1	1	30	0	1	0	0	746	2018-05-01	30	25	2	7	60	1	0
30	2018-05-01	2	7	KT	IM	3	1	19	7	12	1	1	30	0	1	0	0	747	2018-05-01	30	26	2	7	60	2	3
30	2018-05-01	2	7	KT	IM	3	1	19	7	12	1	1	30	0	1	0	0	748	2018-05-01	30	27	2	7	60	3	0
30	2018-05-01	2	7	KT	IM	3	1	19	7	12	1	1	30	0	1	0	0	749	2018-05-01	30	28	2	7	60	4	0
30	2018-05-01	2	7	KT	IM	3	1	19	7	12	1	1	30	0	1	0	0	750	2018-05-01	30	29	2	7	60	5	0
31	2018-05-02	2	8	KY	RL	3	1	19	7	45	1	1	31	0	1	2	0	751	2018-05-02	31	1	2	8	1	1	0
31	2018-05-02	2	8	KY	RL	3	1	19	7	45	1	1	31	0	1	2	0	752	2018-05-02	31	2	2	8	1	2	23	29
31	2018-05-02	2	8	KY	RL	3	1	19	7	45	1	1	31	0	1	2	0	753	2018-05-02	31	3	2	8	1	3	0
31	2018-05-02	2	8	KY	RL	3	1	19	7	45	1	1	31	0	1	2	0	754	2018-05-02	31	4	2	8	1	4	0
31	2018-05-02	2	8	KY	RL	3	1	19	7	45	1	1	31	0	1	2	0	755	2018-05-02	31	5	2	8	1	5	0
31	2018-05-02	2	8	KY	RL	3	1	19	7	45	1	1	31	0	1	2	0	756	2018-05-02	31	7	2	8	2	1	0
31	2018-05-02	2	8	KY	RL	3	1	19	7	45	1	1	31	0	1	2	0	757	2018-05-02	31	8	2	8	2	2	0
31	2018-05-02	2	8	KY	RL	3	1	19	7	45	1	1	31	0	1	2	0	758	2018-05-02	31	9	2	8	2	3	0
31	2018-05-02	2	8	KY	RL	3	1	19	7	45	1	1	31	0	1	2	0	759	2018-05-02	31	10	2	8	2	4	0
31	2018-05-02	2	8	KY	RL	3	1	19	7	45	1	1	31	0	1	2	0	760	2018-05-02	31	11	2	8	2	5	0
31	2018-05-02	2	8	KY	RL	3	1	19	7	45	1	1	31	0	1	2	0	761	2018-05-02	31	13	2	8	5	1	0
31	2018-05-02	2	8	KY	RL	3	1	19	7	45	1	1	31	0	1	2	0	762	2018-05-02	31	14	2	8	5	2	0
31	2018-05-02	2	8	KY	RL	3	1	19	7	45	1	1	31	0	1	2	0	763	2018-05-02	31	15	2	8	5	3	0
31	2018-05-02	2	8	KY	RL	3	1	19	7	45	1	1	31	0	1	2	0	764	2018-05-02	31	16	2	8	5	4	0
31	2018-05-02	2	8	KY	RL	3	1	19	7	45	1	1	31	0	1	2	0	765	2018-05-02	31	17	2	8	5	5	0
31	2018-05-02	2	8	KY	RL	3	1	19	7	45	1	1	31	0	1	2	0	766	2018-05-02	31	19	2	8	50	1	30
31	2018-05-02	2	8	KY	RL	3	1	19	7	45	1	1	31	0	1	2	0	767	2018-05-02	31	20	2	8	50	2	321
31	2018-05-02	2	8	KY	RL	3	1	19	7	45	1	1	31	0	1	2	0	768	2018-05-02	31	21	2	8	50	3	2
31	2018-05-02	2	8	KY	RL	3	1	19	7	45	1	1	31	0	1	2	0	769	2018-05-02	31	22	2	8	50	4	0
31	2018-05-02	2	8	KY	RL	3	1	19	7	45	1	1	31	0	1	2	0	770	2018-05-02	31	23	2	8	50	5	0
31	2018-05-02	2	8	KY	RL	3	1	19	7	45	1	1	31	0	1	2	0	771	2018-05-02	31	25	2	8	60	1	0
31	2018-05-02	2	8	KY	RL	3	1	19	7	45	1	1	31	0	1	2	0	772	2018-05-02	31	26	2	8	60	2	0
31	2018-05-02	2	8	KY	RL	3	1	19	7	45	1	1	31	0	1	2	0	773	2018-05-02	31	27	2	8	60	3	0
31	2018-05-02	2	8	KY	RL	3	1	19	7	45	1	1	31	0	1	2	0	774	2018-05-02	31	28	2	8	60	4	0
31	2018-05-02	2	8	KY	RL	3	1	19	7	45	1	1	31	0	1	2	0	775	2018-05-02	31	29	2	8	60	5	0
32	2018-05-02	2	9	KY	FN	3	1	19	7	53	1	1	32	0	1	0	0	776	2018-05-02	32	1	2	9	1	1	0
32	2018-05-02	2	9	KY	FN	3	1	19	7	53	1	1	32	0	1	0	0	777	2018-05-02	32	2	2	9	1	2	11	30
32	2018-05-02	2	9	KY	FN	3	1	19	7	53	1	1	32	0	1	0	0	778	2018-05-02	32	3	2	9	1	3	0
32	2018-05-02	2	9	KY	FN	3	1	19	7	53	1	1	32	0	1	0	0	779	2018-05-02	32	4	2	9	1	4	0
32	2018-05-02	2	9	KY	FN	3	1	19	7	53	1	1	32	0	1	0	0	780	2018-05-02	32	5	2	9	1	5	0
32	2018-05-02	2	9	KY	FN	3	1	19	7	53	1	1	32	0	1	0	0	781	2018-05-02	32	7	2	9	2	1	0
32	2018-05-02	2	9	KY	FN	3	1	19	7	53	1	1	32	0	1	0	0	782	2018-05-02	32	8	2	9	2	2	0
32	2018-05-02	2	9	KY	FN	3	1	19	7	53	1	1	32	0	1	0	0	783	2018-05-02	32	9	2	9	2	3	0
32	2018-05-02	2	9	KY	FN	3	1	19	7	53	1	1	32	0	1	0	0	784	2018-05-02	32	10	2	9	2	4	0
32	2018-05-02	2	9	KY	FN	3	1	19	7	53	1	1	32	0	1	0	0	785	2018-05-02	32	11	2	9	2	5	0
32	2018-05-02	2	9	KY	FN	3	1	19	7	53	1	1	32	0	1	0	0	786	2018-05-02	32	13	2	9	5	1	0
32	2018-05-02	2	9	KY	FN	3	1	19	7	53	1	1	32	0	1	0	0	787	2018-05-02	32	14	2	9	5	2	0
32	2018-05-02	2	9	KY	FN	3	1	19	7	53	1	1	32	0	1	0	0	788	2018-05-02	32	15	2	9	5	3	0
32	2018-05-02	2	9	KY	FN	3	1	19	7	53	1	1	32	0	1	0	0	789	2018-05-02	32	16	2	9	5	4	0
32	2018-05-02	2	9	KY	FN	3	1	19	7	53	1	1	32	0	1	0	0	790	2018-05-02	32	17	2	9	5	5	0
32	2018-05-02	2	9	KY	FN	3	1	19	7	53	1	1	32	0	1	0	0	791	2018-05-02	32	19	2	9	50	1	12
32	2018-05-02	2	9	KY	FN	3	1	19	7	53	1	1	32	0	1	0	0	792	2018-05-02	32	20	2	9	50	2	126
32	2018-05-02	2	9	KY	FN	3	1	19	7	53	1	1	32	0	1	0	0	793	2018-05-02	32	21	2	9	50	3	0
32	2018-05-02	2	9	KY	FN	3	1	19	7	53	1	1	32	0	1	0	0	794	2018-05-02	32	22	2	9	50	4	0
32	2018-05-02	2	9	KY	FN	3	1	19	7	53	1	1	32	0	1	0	0	795	2018-05-02	32	23	2	9	50	5	0
32	2018-05-02	2	9	KY	FN	3	1	19	7	53	1	1	32	0	1	0	0	796	2018-05-02	32	25	2	9	60	1	0
32	2018-05-02	2	9	KY	FN	3	1	19	7	53	1	1	32	0	1	0	0	797	2018-05-02	32	26	2	9	60	2	6
32	2018-05-02	2	9	KY	FN	3	1	19	7	53	1	1	32	0	1	0	0	798	2018-05-02	32	27	2	9	60	3	0
32	2018-05-02	2	9	KY	FN	3	1	19	7	53	1	1	32	0	1	0	0	799	2018-05-02	32	28	2	9	60	4	0
32	2018-05-02	2	9	KY	FN	3	1	19	7	53	1	1	32	0	1	0	0	800	2018-05-02	32	29	2	9	60	5	0
33	2018-05-02	2	10	KY	FM	3	1	19	7	51	1	1	33	0	1	2	0	801	2018-05-02	33	1	2	10	1	1	0
33	2018-05-02	2	10	KY	FM	3	1	19	7	51	1	1	33	0	1	2	0	802	2018-05-02	33	2	2	10	1	2	3	31
33	2018-05-02	2	10	KY	FM	3	1	19	7	51	1	1	33	0	1	2	0	803	2018-05-02	33	3	2	10	1	3	0
33	2018-05-02	2	10	KY	FM	3	1	19	7	51	1	1	33	0	1	2	0	804	2018-05-02	33	4	2	10	1	4	0
33	2018-05-02	2	10	KY	FM	3	1	19	7	51	1	1	33	0	1	2	0	805	2018-05-02	33	5	2	10	1	5	0
33	2018-05-02	2	10	KY	FM	3	1	19	7	51	1	1	33	0	1	2	0	806	2018-05-02	33	7	2	10	2	1	0
33	2018-05-02	2	10	KY	FM	3	1	19	7	51	1	1	33	0	1	2	0	807	2018-05-02	33	8	2	10	2	2	0
33	2018-05-02	2	10	KY	FM	3	1	19	7	51	1	1	33	0	1	2	0	808	2018-05-02	33	9	2	10	2	3	0
33	2018-05-02	2	10	KY	FM	3	1	19	7	51	1	1	33	0	1	2	0	809	2018-05-02	33	10	2	10	2	4	0
33	2018-05-02	2	10	KY	FM	3	1	19	7	51	1	1	33	0	1	2	0	810	2018-05-02	33	11	2	10	2	5	0
33	2018-05-02	2	10	KY	FM	3	1	19	7	51	1	1	33	0	1	2	0	811	2018-05-02	33	13	2	10	5	1	9
33	2018-05-02	2	10	KY	FM	3	1	19	7	51	1	1	33	0	1	2	0	812	2018-05-02	33	14	2	10	5	2	107
33	2018-05-02	2	10	KY	FM	3	1	19	7	51	1	1	33	0	1	2	0	813	2018-05-02	33	15	2	10	5	3	0
33	2018-05-02	2	10	KY	FM	3	1	19	7	51	1	1	33	0	1	2	0	814	2018-05-02	33	16	2	10	5	4	0
33	2018-05-02	2	10	KY	FM	3	1	19	7	51	1	1	33	0	1	2	0	815	2018-05-02	33	17	2	10	5	5	0
33	2018-05-02	2	10	KY	FM	3	1	19	7	51	1	1	33	0	1	2	0	816	2018-05-02	33	19	2	10	50	1	0
33	2018-05-02	2	10	KY	FM	3	1	19	7	51	1	1	33	0	1	2	0	817	2018-05-02	33	20	2	10	50	2	0
33	2018-05-02	2	10	KY	FM	3	1	19	7	51	1	1	33	0	1	2	0	818	2018-05-02	33	21	2	10	50	3	0
33	2018-05-02	2	10	KY	FM	3	1	19	7	51	1	1	33	0	1	2	0	819	2018-05-02	33	22	2	10	50	4	0
33	2018-05-02	2	10	KY	FM	3	1	19	7	51	1	1	33	0	1	2	0	820	2018-05-02	33	23	2	10	50	5	0
33	2018-05-02	2	10	KY	FM	3	1	19	7	51	1	1	33	0	1	2	0	821	2018-05-02	33	25	2	10	60	1	0
33	2018-05-02	2	10	KY	FM	3	1	19	7	51	1	1	33	0	1	2	0	822	2018-05-02	33	26	2	10	60	2	0
33	2018-05-02	2	10	KY	FM	3	1	19	7	51	1	1	33	0	1	2	0	823	2018-05-02	33	27	2	10	60	3	0
33	2018-05-02	2	10	KY	FM	3	1	19	7	51	1	1	33	0	1	2	0	824	2018-05-02	33	28	2	10	60	4	0
33	2018-05-02	2	10	KY	FM	3	1	19	7	51	1	1	33	0	1	2	0	825	2018-05-02	33	29	2	10	60	5	0
34	2018-05-02	2	11	KY	AM	3	1	19	7	52	1	1	34	0	1	0	0	826	2018-05-02	34	1	2	11	1	1	0
34	2018-05-02	2	11	KY	AM	3	1	19	7	52	1	1	34	0	1	0	0	827	2018-05-02	34	2	2	11	1	2	0
34	2018-05-02	2	11	KY	AM	3	1	19	7	52	1	1	34	0	1	0	0	828	2018-05-02	34	3	2	11	1	3	0
34	2018-05-02	2	11	KY	AM	3	1	19	7	52	1	1	34	0	1	0	0	829	2018-05-02	34	4	2	11	1	4	0
34	2018-05-02	2	11	KY	AM	3	1	19	7	52	1	1	34	0	1	0	0	830	2018-05-02	34	5	2	11	1	5	0
34	2018-05-02	2	11	KY	AM	3	1	19	7	52	1	1	34	0	1	0	0	831	2018-05-02	34	7	2	11	2	1	0
34	2018-05-02	2	11	KY	AM	3	1	19	7	52	1	1	34	0	1	0	0	832	2018-05-02	34	8	2	11	2	2	0
34	2018-05-02	2	11	KY	AM	3	1	19	7	52	1	1	34	0	1	0	0	833	2018-05-02	34	9	2	11	2	3	0
34	2018-05-02	2	11	KY	AM	3	1	19	7	52	1	1	34	0	1	0	0	834	2018-05-02	34	10	2	11	2	4	0
34	2018-05-02	2	11	KY	AM	3	1	19	7	52	1	1	34	0	1	0	0	835	2018-05-02	34	11	2	11	2	5	0
34	2018-05-02	2	11	KY	AM	3	1	19	7	52	1	1	34	0	1	0	0	836	2018-05-02	34	13	2	11	5	1	0
34	2018-05-02	2	11	KY	AM	3	1	19	7	52	1	1	34	0	1	0	0	837	2018-05-02	34	14	2	11	5	2	0
34	2018-05-02	2	11	KY	AM	3	1	19	7	52	1	1	34	0	1	0	0	838	2018-05-02	34	15	2	11	5	3	0
34	2018-05-02	2	11	KY	AM	3	1	19	7	52	1	1	34	0	1	0	0	839	2018-05-02	34	16	2	11	5	4	0
34	2018-05-02	2	11	KY	AM	3	1	19	7	52	1	1	34	0	1	0	0	840	2018-05-02	34	17	2	11	5	5	0
34	2018-05-02	2	11	KY	AM	3	1	19	7	52	1	1	34	0	1	0	0	841	2018-05-02	34	19	2	11	50	1	12
34	2018-05-02	2	11	KY	AM	3	1	19	7	52	1	1	34	0	1	0	0	842	2018-05-02	34	20	2	11	50	2	133
34	2018-05-02	2	11	KY	AM	3	1	19	7	52	1	1	34	0	1	0	0	843	2018-05-02	34	21	2	11	50	3	0
34	2018-05-02	2	11	KY	AM	3	1	19	7	52	1	1	34	0	1	0	0	844	2018-05-02	34	22	2	11	50	4	0
34	2018-05-02	2	11	KY	AM	3	1	19	7	52	1	1	34	0	1	0	0	845	2018-05-02	34	23	2	11	50	5	0
34	2018-05-02	2	11	KY	AM	3	1	19	7	52	1	1	34	0	1	0	0	846	2018-05-02	34	25	2	11	60	1	0
34	2018-05-02	2	11	KY	AM	3	1	19	7	52	1	1	34	0	1	0	0	847	2018-05-02	34	26	2	11	60	2	8
34	2018-05-02	2	11	KY	AM	3	1	19	7	52	1	1	34	0	1	0	0	848	2018-05-02	34	27	2	11	60	3	0
34	2018-05-02	2	11	KY	AM	3	1	19	7	52	1	1	34	0	1	0	0	849	2018-05-02	34	28	2	11	60	4	0
34	2018-05-02	2	11	KY	AM	3	1	19	7	52	1	1	34	0	1	0	0	850	2018-05-02	34	29	2	11	60	5	0
35	2018-05-02	2	12	KY	JM	3	1	19	7	50	1	1	35	0	1	2	0	851	2018-05-02	35	1	2	12	1	1	0
35	2018-05-02	2	12	KY	JM	3	1	19	7	50	1	1	35	0	1	2	0	852	2018-05-02	35	2	2	12	1	2	3	32
35	2018-05-02	2	12	KY	JM	3	1	19	7	50	1	1	35	0	1	2	0	853	2018-05-02	35	3	2	12	1	3	0
35	2018-05-02	2	12	KY	JM	3	1	19	7	50	1	1	35	0	1	2	0	854	2018-05-02	35	4	2	12	1	4	0
35	2018-05-02	2	12	KY	JM	3	1	19	7	50	1	1	35	0	1	2	0	855	2018-05-02	35	5	2	12	1	5	0
35	2018-05-02	2	12	KY	JM	3	1	19	7	50	1	1	35	0	1	2	0	856	2018-05-02	35	7	2	12	2	1	0
35	2018-05-02	2	12	KY	JM	3	1	19	7	50	1	1	35	0	1	2	0	857	2018-05-02	35	8	2	12	2	2	0
35	2018-05-02	2	12	KY	JM	3	1	19	7	50	1	1	35	0	1	2	0	858	2018-05-02	35	9	2	12	2	3	0
35	2018-05-02	2	12	KY	JM	3	1	19	7	50	1	1	35	0	1	2	0	859	2018-05-02	35	10	2	12	2	4	0
35	2018-05-02	2	12	KY	JM	3	1	19	7	50	1	1	35	0	1	2	0	860	2018-05-02	35	11	2	12	2	5	0
35	2018-05-02	2	12	KY	JM	3	1	19	7	50	1	1	35	0	1	2	0	861	2018-05-02	35	13	2	12	5	1	0
35	2018-05-02	2	12	KY	JM	3	1	19	7	50	1	1	35	0	1	2	0	862	2018-05-02	35	14	2	12	5	2	0
35	2018-05-02	2	12	KY	JM	3	1	19	7	50	1	1	35	0	1	2	0	863	2018-05-02	35	15	2	12	5	3	0
35	2018-05-02	2	12	KY	JM	3	1	19	7	50	1	1	35	0	1	2	0	864	2018-05-02	35	16	2	12	5	4	0
35	2018-05-02	2	12	KY	JM	3	1	19	7	50	1	1	35	0	1	2	0	865	2018-05-02	35	17	2	12	5	5	0
35	2018-05-02	2	12	KY	JM	3	1	19	7	50	1	1	35	0	1	2	0	866	2018-05-02	35	19	2	12	50	1	7
35	2018-05-02	2	12	KY	JM	3	1	19	7	50	1	1	35	0	1	2	0	867	2018-05-02	35	20	2	12	50	2	99
35	2018-05-02	2	12	KY	JM	3	1	19	7	50	1	1	35	0	1	2	0	868	2018-05-02	35	21	2	12	50	3	3
35	2018-05-02	2	12	KY	JM	3	1	19	7	50	1	1	35	0	1	2	0	869	2018-05-02	35	22	2	12	50	4	0
35	2018-05-02	2	12	KY	JM	3	1	19	7	50	1	1	35	0	1	2	0	870	2018-05-02	35	23	2	12	50	5	0
35	2018-05-02	2	12	KY	JM	3	1	19	7	50	1	1	35	0	1	2	0	871	2018-05-02	35	25	2	12	60	1	0
35	2018-05-02	2	12	KY	JM	3	1	19	7	50	1	1	35	0	1	2	0	872	2018-05-02	35	26	2	12	60	2	0
35	2018-05-02	2	12	KY	JM	3	1	19	7	50	1	1	35	0	1	2	0	873	2018-05-02	35	27	2	12	60	3	0
35	2018-05-02	2	12	KY	JM	3	1	19	7	50	1	1	35	0	1	2	0	874	2018-05-02	35	28	2	12	60	4	0
35	2018-05-02	2	12	KY	JM	3	1	19	7	50	1	1	35	0	1	2	0	875	2018-05-02	35	29	2	12	60	5	0
36	2018-05-02	2	13	KY	MN	3	1	19	7	47	1	1	36	0	1	2	0	876	2018-05-02	36	1	2	13	1	1	0
36	2018-05-02	2	13	KY	MN	3	1	19	7	47	1	1	36	0	1	2	0	877	2018-05-02	36	2	2	13	1	2	0
36	2018-05-02	2	13	KY	MN	3	1	19	7	47	1	1	36	0	1	2	0	878	2018-05-02	36	3	2	13	1	3	0
36	2018-05-02	2	13	KY	MN	3	1	19	7	47	1	1	36	0	1	2	0	879	2018-05-02	36	4	2	13	1	4	0
36	2018-05-02	2	13	KY	MN	3	1	19	7	47	1	1	36	0	1	2	0	880	2018-05-02	36	5	2	13	1	5	0
36	2018-05-02	2	13	KY	MN	3	1	19	7	47	1	1	36	0	1	2	0	881	2018-05-02	36	7	2	13	2	1	0
36	2018-05-02	2	13	KY	MN	3	1	19	7	47	1	1	36	0	1	2	0	882	2018-05-02	36	8	2	13	2	2	0
36	2018-05-02	2	13	KY	MN	3	1	19	7	47	1	1	36	0	1	2	0	883	2018-05-02	36	9	2	13	2	3	0
36	2018-05-02	2	13	KY	MN	3	1	19	7	47	1	1	36	0	1	2	0	884	2018-05-02	36	10	2	13	2	4	0
36	2018-05-02	2	13	KY	MN	3	1	19	7	47	1	1	36	0	1	2	0	885	2018-05-02	36	11	2	13	2	5	0
36	2018-05-02	2	13	KY	MN	3	1	19	7	47	1	1	36	0	1	2	0	886	2018-05-02	36	13	2	13	5	1	0
36	2018-05-02	2	13	KY	MN	3	1	19	7	47	1	1	36	0	1	2	0	887	2018-05-02	36	14	2	13	5	2	0
36	2018-05-02	2	13	KY	MN	3	1	19	7	47	1	1	36	0	1	2	0	888	2018-05-02	36	15	2	13	5	3	0
36	2018-05-02	2	13	KY	MN	3	1	19	7	47	1	1	36	0	1	2	0	889	2018-05-02	36	16	2	13	5	4	0
36	2018-05-02	2	13	KY	MN	3	1	19	7	47	1	1	36	0	1	2	0	890	2018-05-02	36	17	2	13	5	5	0
36	2018-05-02	2	13	KY	MN	3	1	19	7	47	1	1	36	0	1	2	0	891	2018-05-02	36	19	2	13	50	1	7
36	2018-05-02	2	13	KY	MN	3	1	19	7	47	1	1	36	0	1	2	0	892	2018-05-02	36	20	2	13	50	2	89
36	2018-05-02	2	13	KY	MN	3	1	19	7	47	1	1	36	0	1	2	0	893	2018-05-02	36	21	2	13	50	3	2
36	2018-05-02	2	13	KY	MN	3	1	19	7	47	1	1	36	0	1	2	0	894	2018-05-02	36	22	2	13	50	4	0
36	2018-05-02	2	13	KY	MN	3	1	19	7	47	1	1	36	0	1	2	0	895	2018-05-02	36	23	2	13	50	5	0
36	2018-05-02	2	13	KY	MN	3	1	19	7	47	1	1	36	0	1	2	0	896	2018-05-02	36	25	2	13	60	1	0
36	2018-05-02	2	13	KY	MN	3	1	19	7	47	1	1	36	0	1	2	0	897	2018-05-02	36	26	2	13	60	2	9
36	2018-05-02	2	13	KY	MN	3	1	19	7	47	1	1	36	0	1	2	0	898	2018-05-02	36	27	2	13	60	3	0
36	2018-05-02	2	13	KY	MN	3	1	19	7	47	1	1	36	0	1	2	0	899	2018-05-02	36	28	2	13	60	4	0
36	2018-05-02	2	13	KY	MN	3	1	19	7	47	1	1	36	0	1	2	0	900	2018-05-02	36	29	2	13	60	5	0
37	2018-05-02	2	14	KY	FM	3	1	19	7	48	1	1	37	0	1	2	0	901	2018-05-02	37	1	2	14	1	1	0
37	2018-05-02	2	14	KY	FM	3	1	19	7	48	1	1	37	0	1	2	0	902	2018-05-02	37	2	2	14	1	2	0
37	2018-05-02	2	14	KY	FM	3	1	19	7	48	1	1	37	0	1	2	0	903	2018-05-02	37	3	2	14	1	3	0
37	2018-05-02	2	14	KY	FM	3	1	19	7	48	1	1	37	0	1	2	0	904	2018-05-02	37	4	2	14	1	4	0
37	2018-05-02	2	14	KY	FM	3	1	19	7	48	1	1	37	0	1	2	0	905	2018-05-02	37	5	2	14	1	5	0
37	2018-05-02	2	14	KY	FM	3	1	19	7	48	1	1	37	0	1	2	0	906	2018-05-02	37	7	2	14	2	1	0
37	2018-05-02	2	14	KY	FM	3	1	19	7	48	1	1	37	0	1	2	0	907	2018-05-02	37	8	2	14	2	2	0
37	2018-05-02	2	14	KY	FM	3	1	19	7	48	1	1	37	0	1	2	0	908	2018-05-02	37	9	2	14	2	3	0
37	2018-05-02	2	14	KY	FM	3	1	19	7	48	1	1	37	0	1	2	0	909	2018-05-02	37	10	2	14	2	4	0
37	2018-05-02	2	14	KY	FM	3	1	19	7	48	1	1	37	0	1	2	0	910	2018-05-02	37	11	2	14	2	5	0
37	2018-05-02	2	14	KY	FM	3	1	19	7	48	1	1	37	0	1	2	0	911	2018-05-02	37	13	2	14	5	1	0
37	2018-05-02	2	14	KY	FM	3	1	19	7	48	1	1	37	0	1	2	0	912	2018-05-02	37	14	2	14	5	2	0
37	2018-05-02	2	14	KY	FM	3	1	19	7	48	1	1	37	0	1	2	0	913	2018-05-02	37	15	2	14	5	3	0
37	2018-05-02	2	14	KY	FM	3	1	19	7	48	1	1	37	0	1	2	0	914	2018-05-02	37	16	2	14	5	4	0
37	2018-05-02	2	14	KY	FM	3	1	19	7	48	1	1	37	0	1	2	0	915	2018-05-02	37	17	2	14	5	5	0
37	2018-05-02	2	14	KY	FM	3	1	19	7	48	1	1	37	0	1	2	0	916	2018-05-02	37	19	2	14	50	1	20
37	2018-05-02	2	14	KY	FM	3	1	19	7	48	1	1	37	0	1	2	0	917	2018-05-02	37	20	2	14	50	2	108
37	2018-05-02	2	14	KY	FM	3	1	19	7	48	1	1	37	0	1	2	0	918	2018-05-02	37	21	2	14	50	3	0
37	2018-05-02	2	14	KY	FM	3	1	19	7	48	1	1	37	0	1	2	0	919	2018-05-02	37	22	2	14	50	4	0
37	2018-05-02	2	14	KY	FM	3	1	19	7	48	1	1	37	0	1	2	0	920	2018-05-02	37	23	2	14	50	5	0
37	2018-05-02	2	14	KY	FM	3	1	19	7	48	1	1	37	0	1	2	0	921	2018-05-02	37	25	2	14	60	1	0
37	2018-05-02	2	14	KY	FM	3	1	19	7	48	1	1	37	0	1	2	0	922	2018-05-02	37	26	2	14	60	2	5
37	2018-05-02	2	14	KY	FM	3	1	19	7	48	1	1	37	0	1	2	0	923	2018-05-02	37	27	2	14	60	3	0
37	2018-05-02	2	14	KY	FM	3	1	19	7	48	1	1	37	0	1	2	0	924	2018-05-02	37	28	2	14	60	4	0
37	2018-05-02	2	14	KY	FM	3	1	19	7	48	1	1	37	0	1	2	0	925	2018-05-02	37	29	2	14	60	5	0
38	2018-05-02	2	15	KY	JY	3	1	19	7	46	1	1	38	0	1	1	0	926	2018-05-02	38	1	2	15	1	1	0
38	2018-05-02	2	15	KY	JY	3	1	19	7	46	1	1	38	0	1	1	0	927	2018-05-02	38	2	2	15	1	2	0
38	2018-05-02	2	15	KY	JY	3	1	19	7	46	1	1	38	0	1	1	0	928	2018-05-02	38	3	2	15	1	3	0
38	2018-05-02	2	15	KY	JY	3	1	19	7	46	1	1	38	0	1	1	0	929	2018-05-02	38	4	2	15	1	4	0
38	2018-05-02	2	15	KY	JY	3	1	19	7	46	1	1	38	0	1	1	0	930	2018-05-02	38	5	2	15	1	5	0
38	2018-05-02	2	15	KY	JY	3	1	19	7	46	1	1	38	0	1	1	0	931	2018-05-02	38	7	2	15	2	1	0
38	2018-05-02	2	15	KY	JY	3	1	19	7	46	1	1	38	0	1	1	0	932	2018-05-02	38	8	2	15	2	2	0
38	2018-05-02	2	15	KY	JY	3	1	19	7	46	1	1	38	0	1	1	0	933	2018-05-02	38	9	2	15	2	3	0
38	2018-05-02	2	15	KY	JY	3	1	19	7	46	1	1	38	0	1	1	0	934	2018-05-02	38	10	2	15	2	4	0
38	2018-05-02	2	15	KY	JY	3	1	19	7	46	1	1	38	0	1	1	0	935	2018-05-02	38	11	2	15	2	5	0
38	2018-05-02	2	15	KY	JY	3	1	19	7	46	1	1	38	0	1	1	0	936	2018-05-02	38	13	2	15	5	1	0
38	2018-05-02	2	15	KY	JY	3	1	19	7	46	1	1	38	0	1	1	0	937	2018-05-02	38	14	2	15	5	2	0
38	2018-05-02	2	15	KY	JY	3	1	19	7	46	1	1	38	0	1	1	0	938	2018-05-02	38	15	2	15	5	3	0
38	2018-05-02	2	15	KY	JY	3	1	19	7	46	1	1	38	0	1	1	0	939	2018-05-02	38	16	2	15	5	4	0
38	2018-05-02	2	15	KY	JY	3	1	19	7	46	1	1	38	0	1	1	0	940	2018-05-02	38	17	2	15	5	5	0
38	2018-05-02	2	15	KY	JY	3	1	19	7	46	1	1	38	0	1	1	0	941	2018-05-02	38	19	2	15	50	1	90
38	2018-05-02	2	15	KY	JY	3	1	19	7	46	1	1	38	0	1	1	0	942	2018-05-02	38	20	2	15	50	2	475
38	2018-05-02	2	15	KY	JY	3	1	19	7	46	1	1	38	0	1	1	0	943	2018-05-02	38	21	2	15	50	3	3
38	2018-05-02	2	15	KY	JY	3	1	19	7	46	1	1	38	0	1	1	0	944	2018-05-02	38	22	2	15	50	4	0
38	2018-05-02	2	15	KY	JY	3	1	19	7	46	1	1	38	0	1	1	0	945	2018-05-02	38	23	2	15	50	5	0
38	2018-05-02	2	15	KY	JY	3	1	19	7	46	1	1	38	0	1	1	0	946	2018-05-02	38	25	2	15	60	1	0
38	2018-05-02	2	15	KY	JY	3	1	19	7	46	1	1	38	0	1	1	0	947	2018-05-02	38	26	2	15	60	2	0
38	2018-05-02	2	15	KY	JY	3	1	19	7	46	1	1	38	0	1	1	0	948	2018-05-02	38	27	2	15	60	3	0
38	2018-05-02	2	15	KY	JY	3	1	19	7	46	1	1	38	0	1	1	0	949	2018-05-02	38	28	2	15	60	4	0
38	2018-05-02	2	15	KY	JY	3	1	19	7	46	1	1	38	0	1	1	0	950	2018-05-02	38	29	2	15	60	5	0
39	2018-05-02	2	16	KY	DM	3	1	19	7	49	1	1	39	0	1	1	0	951	2018-05-02	39	1	2	16	1	1	0
39	2018-05-02	2	16	KY	DM	3	1	19	7	49	1	1	39	0	1	1	0	952	2018-05-02	39	2	2	16	1	2	0
39	2018-05-02	2	16	KY	DM	3	1	19	7	49	1	1	39	0	1	1	0	953	2018-05-02	39	3	2	16	1	3	0
39	2018-05-02	2	16	KY	DM	3	1	19	7	49	1	1	39	0	1	1	0	954	2018-05-02	39	4	2	16	1	4	0
39	2018-05-02	2	16	KY	DM	3	1	19	7	49	1	1	39	0	1	1	0	955	2018-05-02	39	5	2	16	1	5	0
39	2018-05-02	2	16	KY	DM	3	1	19	7	49	1	1	39	0	1	1	0	956	2018-05-02	39	7	2	16	2	1	0
39	2018-05-02	2	16	KY	DM	3	1	19	7	49	1	1	39	0	1	1	0	957	2018-05-02	39	8	2	16	2	2	0
39	2018-05-02	2	16	KY	DM	3	1	19	7	49	1	1	39	0	1	1	0	958	2018-05-02	39	9	2	16	2	3	0
39	2018-05-02	2	16	KY	DM	3	1	19	7	49	1	1	39	0	1	1	0	959	2018-05-02	39	10	2	16	2	4	0
39	2018-05-02	2	16	KY	DM	3	1	19	7	49	1	1	39	0	1	1	0	960	2018-05-02	39	11	2	16	2	5	0
39	2018-05-02	2	16	KY	DM	3	1	19	7	49	1	1	39	0	1	1	0	961	2018-05-02	39	13	2	16	5	1	0
39	2018-05-02	2	16	KY	DM	3	1	19	7	49	1	1	39	0	1	1	0	962	2018-05-02	39	14	2	16	5	2	0
39	2018-05-02	2	16	KY	DM	3	1	19	7	49	1	1	39	0	1	1	0	963	2018-05-02	39	15	2	16	5	3	0
39	2018-05-02	2	16	KY	DM	3	1	19	7	49	1	1	39	0	1	1	0	964	2018-05-02	39	16	2	16	5	4	0
39	2018-05-02	2	16	KY	DM	3	1	19	7	49	1	1	39	0	1	1	0	965	2018-05-02	39	17	2	16	5	5	0
39	2018-05-02	2	16	KY	DM	3	1	19	7	49	1	1	39	0	1	1	0	966	2018-05-02	39	19	2	16	50	1	23
39	2018-05-02	2	16	KY	DM	3	1	19	7	49	1	1	39	0	1	1	0	967	2018-05-02	39	20	2	16	50	2	234
39	2018-05-02	2	16	KY	DM	3	1	19	7	49	1	1	39	0	1	1	0	968	2018-05-02	39	21	2	16	50	3	0
39	2018-05-02	2	16	KY	DM	3	1	19	7	49	1	1	39	0	1	1	0	969	2018-05-02	39	22	2	16	50	4	0
39	2018-05-02	2	16	KY	DM	3	1	19	7	49	1	1	39	0	1	1	0	970	2018-05-02	39	23	2	16	50	5	0
39	2018-05-02	2	16	KY	DM	3	1	19	7	49	1	1	39	0	1	1	0	971	2018-05-02	39	25	2	16	60	1	0
39	2018-05-02	2	16	KY	DM	3	1	19	7	49	1	1	39	0	1	1	0	972	2018-05-02	39	26	2	16	60	2	0
39	2018-05-02	2	16	KY	DM	3	1	19	7	49	1	1	39	0	1	1	0	973	2018-05-02	39	27	2	16	60	3	0
39	2018-05-02	2	16	KY	DM	3	1	19	7	49	1	1	39	0	1	1	0	974	2018-05-02	39	28	2	16	60	4	0
39	2018-05-02	2	16	KY	DM	3	1	19	7	49	1	1	39	0	1	1	0	975	2018-05-02	39	29	2	16	60	5	0
40	2018-05-03	2	17	MK	KC	3	1	19	7	1	1	1	40	0	1	0	0	976	2018-05-03	40	1	2	17	1	1	0
40	2018-05-03	2	17	MK	KC	3	1	19	7	1	1	1	40	0	1	0	0	977	2018-05-03	40	2	2	17	1	2	0
40	2018-05-03	2	17	MK	KC	3	1	19	7	1	1	1	40	0	1	0	0	978	2018-05-03	40	3	2	17	1	3	0
40	2018-05-03	2	17	MK	KC	3	1	19	7	1	1	1	40	0	1	0	0	979	2018-05-03	40	4	2	17	1	4	0
40	2018-05-03	2	17	MK	KC	3	1	19	7	1	1	1	40	0	1	0	0	980	2018-05-03	40	5	2	17	1	5	0
40	2018-05-03	2	17	MK	KC	3	1	19	7	1	1	1	40	0	1	0	0	981	2018-05-03	40	7	2	17	2	1	0
40	2018-05-03	2	17	MK	KC	3	1	19	7	1	1	1	40	0	1	0	0	982	2018-05-03	40	8	2	17	2	2	0
40	2018-05-03	2	17	MK	KC	3	1	19	7	1	1	1	40	0	1	0	0	983	2018-05-03	40	9	2	17	2	3	0
40	2018-05-03	2	17	MK	KC	3	1	19	7	1	1	1	40	0	1	0	0	984	2018-05-03	40	10	2	17	2	4	0
40	2018-05-03	2	17	MK	KC	3	1	19	7	1	1	1	40	0	1	0	0	985	2018-05-03	40	11	2	17	2	5	0
40	2018-05-03	2	17	MK	KC	3	1	19	7	1	1	1	40	0	1	0	0	986	2018-05-03	40	13	2	17	5	1	0
40	2018-05-03	2	17	MK	KC	3	1	19	7	1	1	1	40	0	1	0	0	987	2018-05-03	40	14	2	17	5	2	0
40	2018-05-03	2	17	MK	KC	3	1	19	7	1	1	1	40	0	1	0	0	988	2018-05-03	40	15	2	17	5	3	0
40	2018-05-03	2	17	MK	KC	3	1	19	7	1	1	1	40	0	1	0	0	989	2018-05-03	40	16	2	17	5	4	0
40	2018-05-03	2	17	MK	KC	3	1	19	7	1	1	1	40	0	1	0	0	990	2018-05-03	40	17	2	17	5	5	0
40	2018-05-03	2	17	MK	KC	3	1	19	7	1	1	1	40	0	1	0	0	991	2018-05-03	40	19	2	17	50	1	14
40	2018-05-03	2	17	MK	KC	3	1	19	7	1	1	1	40	0	1	0	0	992	2018-05-03	40	20	2	17	50	2	203
40	2018-05-03	2	17	MK	KC	3	1	19	7	1	1	1	40	0	1	0	0	993	2018-05-03	40	21	2	17	50	3	1
40	2018-05-03	2	17	MK	KC	3	1	19	7	1	1	1	40	0	1	0	0	994	2018-05-03	40	22	2	17	50	4	0
40	2018-05-03	2	17	MK	KC	3	1	19	7	1	1	1	40	0	1	0	0	995	2018-05-03	40	23	2	17	50	5	0
40	2018-05-03	2	17	MK	KC	3	1	19	7	1	1	1	40	0	1	0	0	996	2018-05-03	40	25	2	17	60	1	0
40	2018-05-03	2	17	MK	KC	3	1	19	7	1	1	1	40	0	1	0	0	997	2018-05-03	40	26	2	17	60	2	0
40	2018-05-03	2	17	MK	KC	3	1	19	7	1	1	1	40	0	1	0	0	998	2018-05-03	40	27	2	17	60	3	0
40	2018-05-03	2	17	MK	KC	3	1	19	7	1	1	1	40	0	1	0	0	999	2018-05-03	40	28	2	17	60	4	0
40	2018-05-03	2	17	MK	KC	3	1	19	7	1	1	1	40	0	1	0	0	1000	2018-05-03	40	29	2	17	60	5	0
41	2018-05-03	2	18	MK	NS	3	1	19	7	3	1	1	41	0	1	1	0	1001	2018-05-03	41	1	2	18	1	1	0
41	2018-05-03	2	18	MK	NS	3	1	19	7	3	1	1	41	0	1	1	0	1002	2018-05-03	41	2	2	18	1	2	0
41	2018-05-03	2	18	MK	NS	3	1	19	7	3	1	1	41	0	1	1	0	1003	2018-05-03	41	3	2	18	1	3	0
41	2018-05-03	2	18	MK	NS	3	1	19	7	3	1	1	41	0	1	1	0	1004	2018-05-03	41	4	2	18	1	4	0
41	2018-05-03	2	18	MK	NS	3	1	19	7	3	1	1	41	0	1	1	0	1005	2018-05-03	41	5	2	18	1	5	0
41	2018-05-03	2	18	MK	NS	3	1	19	7	3	1	1	41	0	1	1	0	1006	2018-05-03	41	7	2	18	2	1	0
41	2018-05-03	2	18	MK	NS	3	1	19	7	3	1	1	41	0	1	1	0	1007	2018-05-03	41	8	2	18	2	2	0
41	2018-05-03	2	18	MK	NS	3	1	19	7	3	1	1	41	0	1	1	0	1008	2018-05-03	41	9	2	18	2	3	0
41	2018-05-03	2	18	MK	NS	3	1	19	7	3	1	1	41	0	1	1	0	1009	2018-05-03	41	10	2	18	2	4	0
41	2018-05-03	2	18	MK	NS	3	1	19	7	3	1	1	41	0	1	1	0	1010	2018-05-03	41	11	2	18	2	5	0
41	2018-05-03	2	18	MK	NS	3	1	19	7	3	1	1	41	0	1	1	0	1011	2018-05-03	41	13	2	18	5	1	0
41	2018-05-03	2	18	MK	NS	3	1	19	7	3	1	1	41	0	1	1	0	1012	2018-05-03	41	14	2	18	5	2	0
41	2018-05-03	2	18	MK	NS	3	1	19	7	3	1	1	41	0	1	1	0	1013	2018-05-03	41	15	2	18	5	3	0
41	2018-05-03	2	18	MK	NS	3	1	19	7	3	1	1	41	0	1	1	0	1014	2018-05-03	41	16	2	18	5	4	0
41	2018-05-03	2	18	MK	NS	3	1	19	7	3	1	1	41	0	1	1	0	1015	2018-05-03	41	17	2	18	5	5	0
41	2018-05-03	2	18	MK	NS	3	1	19	7	3	1	1	41	0	1	1	0	1016	2018-05-03	41	19	2	18	50	1	52
41	2018-05-03	2	18	MK	NS	3	1	19	7	3	1	1	41	0	1	1	0	1017	2018-05-03	41	20	2	18	50	2	462
41	2018-05-03	2	18	MK	NS	3	1	19	7	3	1	1	41	0	1	1	0	1018	2018-05-03	41	21	2	18	50	3	3
41	2018-05-03	2	18	MK	NS	3	1	19	7	3	1	1	41	0	1	1	0	1019	2018-05-03	41	22	2	18	50	4	0
41	2018-05-03	2	18	MK	NS	3	1	19	7	3	1	1	41	0	1	1	0	1020	2018-05-03	41	23	2	18	50	5	0
41	2018-05-03	2	18	MK	NS	3	1	19	7	3	1	1	41	0	1	1	0	1021	2018-05-03	41	25	2	18	60	1	0
41	2018-05-03	2	18	MK	NS	3	1	19	7	3	1	1	41	0	1	1	0	1022	2018-05-03	41	26	2	18	60	2	12
41	2018-05-03	2	18	MK	NS	3	1	19	7	3	1	1	41	0	1	1	0	1023	2018-05-03	41	27	2	18	60	3	0
41	2018-05-03	2	18	MK	NS	3	1	19	7	3	1	1	41	0	1	1	0	1024	2018-05-03	41	28	2	18	60	4	0
41	2018-05-03	2	18	MK	NS	3	1	19	7	3	1	1	41	0	1	1	0	1025	2018-05-03	41	29	2	18	60	5	0
42	2018-05-03	2	19	MK	NS	3	1	19	7	2	1	1	42	0	1	1	0	1026	2018-05-03	42	1	2	19	1	1	0
42	2018-05-03	2	19	MK	NS	3	1	19	7	2	1	1	42	0	1	1	0	1027	2018-05-03	42	2	2	19	1	2	0
42	2018-05-03	2	19	MK	NS	3	1	19	7	2	1	1	42	0	1	1	0	1028	2018-05-03	42	3	2	19	1	3	0
42	2018-05-03	2	19	MK	NS	3	1	19	7	2	1	1	42	0	1	1	0	1029	2018-05-03	42	4	2	19	1	4	0
42	2018-05-03	2	19	MK	NS	3	1	19	7	2	1	1	42	0	1	1	0	1030	2018-05-03	42	5	2	19	1	5	0
42	2018-05-03	2	19	MK	NS	3	1	19	7	2	1	1	42	0	1	1	0	1031	2018-05-03	42	7	2	19	2	1	0
42	2018-05-03	2	19	MK	NS	3	1	19	7	2	1	1	42	0	1	1	0	1032	2018-05-03	42	8	2	19	2	2	0
42	2018-05-03	2	19	MK	NS	3	1	19	7	2	1	1	42	0	1	1	0	1033	2018-05-03	42	9	2	19	2	3	0
42	2018-05-03	2	19	MK	NS	3	1	19	7	2	1	1	42	0	1	1	0	1034	2018-05-03	42	10	2	19	2	4	0
42	2018-05-03	2	19	MK	NS	3	1	19	7	2	1	1	42	0	1	1	0	1035	2018-05-03	42	11	2	19	2	5	0
42	2018-05-03	2	19	MK	NS	3	1	19	7	2	1	1	42	0	1	1	0	1036	2018-05-03	42	13	2	19	5	1	0
42	2018-05-03	2	19	MK	NS	3	1	19	7	2	1	1	42	0	1	1	0	1037	2018-05-03	42	14	2	19	5	2	0
42	2018-05-03	2	19	MK	NS	3	1	19	7	2	1	1	42	0	1	1	0	1038	2018-05-03	42	15	2	19	5	3	0
42	2018-05-03	2	19	MK	NS	3	1	19	7	2	1	1	42	0	1	1	0	1039	2018-05-03	42	16	2	19	5	4
42	2018-05-03	2	19	MK	NS	3	1	19	7	2	1	1	42	0	1	1	0	1040	2018-05-03	42	17	2	19	5	5	0
42	2018-05-03	2	19	MK	NS	3	1	19	7	2	1	1	42	0	1	1	0	1041	2018-05-03	42	19	2	19	50	1	23
42	2018-05-03	2	19	MK	NS	3	1	19	7	2	1	1	42	0	1	1	0	1042	2018-05-03	42	20	2	19	50	2	234
42	2018-05-03	2	19	MK	NS	3	1	19	7	2	1	1	42	0	1	1	0	1043	2018-05-03	42	21	2	19	50	3	0
42	2018-05-03	2	19	MK	NS	3	1	19	7	2	1	1	42	0	1	1	0	1044	2018-05-03	42	22	2	19	50	4	0
42	2018-05-03	2	19	MK	NS	3	1	19	7	2	1	1	42	0	1	1	0	1045	2018-05-03	42	23	2	19	50	5	0
42	2018-05-03	2	19	MK	NS	3	1	19	7	2	1	1	42	0	1	1	0	1046	2018-05-03	42	25	2	19	60	1	0
42	2018-05-03	2	19	MK	NS	3	1	19	7	2	1	1	42	0	1	1	0	1047	2018-05-03	42	26	2	19	60	2	0
42	2018-05-03	2	19	MK	NS	3	1	19	7	2	1	1	42	0	1	1	0	1048	2018-05-03	42	27	2	19	60	3	0
42	2018-05-03	2	19	MK	NS	3	1	19	7	2	1	1	42	0	1	1	0	1049	2018-05-03	42	28	2	19	60	4	0
42	2018-05-03	2	19	MK	NS	3	1	19	7	2	1	1	42	0	1	1	0	1050	2018-05-03	42	29	2	19	60	5	0
43	2018-05-03	2	20	MK	VN	3	1	19	7	6	1	1	43	0	1	1	0	1051	2018-05-03	43	1	2	20	1	1	0
43	2018-05-03	2	20	MK	VN	3	1	19	7	6	1	1	43	0	1	1	0	1052	2018-05-03	43	2	2	20	1	2	0
43	2018-05-03	2	20	MK	VN	3	1	19	7	6	1	1	43	0	1	1	0	1053	2018-05-03	43	3	2	20	1	3	0
43	2018-05-03	2	20	MK	VN	3	1	19	7	6	1	1	43	0	1	1	0	1054	2018-05-03	43	4	2	20	1	4	0
43	2018-05-03	2	20	MK	VN	3	1	19	7	6	1	1	43	0	1	1	0	1055	2018-05-03	43	5	2	20	1	5	0
43	2018-05-03	2	20	MK	VN	3	1	19	7	6	1	1	43	0	1	1	0	1056	2018-05-03	43	7	2	20	2	1	0
43	2018-05-03	2	20	MK	VN	3	1	19	7	6	1	1	43	0	1	1	0	1057	2018-05-03	43	8	2	20	2	2	0
43	2018-05-03	2	20	MK	VN	3	1	19	7	6	1	1	43	0	1	1	0	1058	2018-05-03	43	9	2	20	2	3	0
43	2018-05-03	2	20	MK	VN	3	1	19	7	6	1	1	43	0	1	1	0	1059	2018-05-03	43	10	2	20	2	4	0
43	2018-05-03	2	20	MK	VN	3	1	19	7	6	1	1	43	0	1	1	0	1060	2018-05-03	43	11	2	20	2	5	0
43	2018-05-03	2	20	MK	VN	3	1	19	7	6	1	1	43	0	1	1	0	1061	2018-05-03	43	13	2	20	5	1	0
43	2018-05-03	2	20	MK	VN	3	1	19	7	6	1	1	43	0	1	1	0	1062	2018-05-03	43	14	2	20	5	2	0
43	2018-05-03	2	20	MK	VN	3	1	19	7	6	1	1	43	0	1	1	0	1063	2018-05-03	43	15	2	20	5	3	0
43	2018-05-03	2	20	MK	VN	3	1	19	7	6	1	1	43	0	1	1	0	1064	2018-05-03	43	16	2	20	5	4	0
43	2018-05-03	2	20	MK	VN	3	1	19	7	6	1	1	43	0	1	1	0	1065	2018-05-03	43	17	2	20	5	5	0
43	2018-05-03	2	20	MK	VN	3	1	19	7	6	1	1	43	0	1	1	0	1066	2018-05-03	43	19	2	20	50	1	12
43	2018-05-03	2	20	MK	VN	3	1	19	7	6	1	1	43	0	1	1	0	1067	2018-05-03	43	20	2	20	50	2	167
43	2018-05-03	2	20	MK	VN	3	1	19	7	6	1	1	43	0	1	1	0	1068	2018-05-03	43	21	2	20	50	3	0
43	2018-05-03	2	20	MK	VN	3	1	19	7	6	1	1	43	0	1	1	0	1069	2018-05-03	43	22	2	20	50	4	0
43	2018-05-03	2	20	MK	VN	3	1	19	7	6	1	1	43	0	1	1	0	1070	2018-05-03	43	23	2	20	50	5	0
43	2018-05-03	2	20	MK	VN	3	1	19	7	6	1	1	43	0	1	1	0	1071	2018-05-03	43	25	2	20	60	1	0
43	2018-05-03	2	20	MK	VN	3	1	19	7	6	1	1	43	0	1	1	0	1072	2018-05-03	43	26	2	20	60	2	3
43	2018-05-03	2	20	MK	VN	3	1	19	7	6	1	1	43	0	1	1	0	1073	2018-05-03	43	27	2	20	60	3	0
43	2018-05-03	2	20	MK	VN	3	1	19	7	6	1	1	43	0	1	1	0	1074	2018-05-03	43	28	2	20	60	4	0
43	2018-05-03	2	20	MK	VN	3	1	19	7	6	1	1	43	0	1	1	0	1075	2018-05-03	43	29	2	20	60	5	0
44	2018-05-03	2	21	MK	NS	3	1	19	7	5	1	1	44	0	1	1	0	1076	2018-05-03	44	1	2	21	1	1	0
44	2018-05-03	2	21	MK	NS	3	1	19	7	5	1	1	44	0	1	1	0	1077	2018-05-03	44	2	2	21	1	2	2	33
44	2018-05-03	2	21	MK	NS	3	1	19	7	5	1	1	44	0	1	1	0	1078	2018-05-03	44	3	2	21	1	3	0
44	2018-05-03	2	21	MK	NS	3	1	19	7	5	1	1	44	0	1	1	0	1079	2018-05-03	44	4	2	21	1	4	0
44	2018-05-03	2	21	MK	NS	3	1	19	7	5	1	1	44	0	1	1	0	1080	2018-05-03	44	5	2	21	1	5	0
44	2018-05-03	2	21	MK	NS	3	1	19	7	5	1	1	44	0	1	1	0	1081	2018-05-03	44	7	2	21	2	1	0
44	2018-05-03	2	21	MK	NS	3	1	19	7	5	1	1	44	0	1	1	0	1082	2018-05-03	44	8	2	21	2	2	0
44	2018-05-03	2	21	MK	NS	3	1	19	7	5	1	1	44	0	1	1	0	1083	2018-05-03	44	9	2	21	2	3	0
44	2018-05-03	2	21	MK	NS	3	1	19	7	5	1	1	44	0	1	1	0	1084	2018-05-03	44	10	2	21	2	4	0
44	2018-05-03	2	21	MK	NS	3	1	19	7	5	1	1	44	0	1	1	0	1085	2018-05-03	44	11	2	21	2	5	0
44	2018-05-03	2	21	MK	NS	3	1	19	7	5	1	1	44	0	1	1	0	1086	2018-05-03	44	13	2	21	5	1	0
44	2018-05-03	2	21	MK	NS	3	1	19	7	5	1	1	44	0	1	1	0	1087	2018-05-03	44	14	2	21	5	2	0
44	2018-05-03	2	21	MK	NS	3	1	19	7	5	1	1	44	0	1	1	0	1088	2018-05-03	44	15	2	21	5	3	0
44	2018-05-03	2	21	MK	NS	3	1	19	7	5	1	1	44	0	1	1	0	1089	2018-05-03	44	16	2	21	5	4	0
44	2018-05-03	2	21	MK	NS	3	1	19	7	5	1	1	44	0	1	1	0	1090	2018-05-03	44	17	2	21	5	5	0
44	2018-05-03	2	21	MK	NS	3	1	19	7	5	1	1	44	0	1	1	0	1091	2018-05-03	44	19	2	21	50	1	17
44	2018-05-03	2	21	MK	NS	3	1	19	7	5	1	1	44	0	1	1	0	1092	2018-05-03	44	20	2	21	50	2	109
44	2018-05-03	2	21	MK	NS	3	1	19	7	5	1	1	44	0	1	1	0	1093	2018-05-03	44	21	2	21	50	3	0
44	2018-05-03	2	21	MK	NS	3	1	19	7	5	1	1	44	0	1	1	0	1094	2018-05-03	44	22	2	21	50	4	0
44	2018-05-03	2	21	MK	NS	3	1	19	7	5	1	1	44	0	1	1	0	1095	2018-05-03	44	23	2	21	50	5	0
44	2018-05-03	2	21	MK	NS	3	1	19	7	5	1	1	44	0	1	1	0	1096	2018-05-03	44	25	2	21	60	1	0
44	2018-05-03	2	21	MK	NS	3	1	19	7	5	1	1	44	0	1	1	0	1097	2018-05-03	44	26	2	21	60	2	10
44	2018-05-03	2	21	MK	NS	3	1	19	7	5	1	1	44	0	1	1	0	1098	2018-05-03	44	27	2	21	60	3	0
44	2018-05-03	2	21	MK	NS	3	1	19	7	5	1	1	44	0	1	1	0	1099	2018-05-03	44	28	2	21	60	4	0
44	2018-05-03	2	21	MK	NS	3	1	19	7	5	1	1	44	0	1	1	0	1100	2018-05-03	44	29	2	21	60	5	0
45	2018-05-04	2	22	KT	RL	3	1	19	7	36	1	1	45	0	0	0	0	1101	2018-05-04	45	1	2	22	1	1	0
45	2018-05-04	2	22	KT	RL	3	1	19	7	36	1	1	45	0	0	0	0	1102	2018-05-04	45	2	2	22	1	2	10	34
45	2018-05-04	2	22	KT	RL	3	1	19	7	36	1	1	45	0	0	0	0	1103	2018-05-04	45	3	2	22	1	3	0
45	2018-05-04	2	22	KT	RL	3	1	19	7	36	1	1	45	0	0	0	0	1104	2018-05-04	45	4	2	22	1	4	0
45	2018-05-04	2	22	KT	RL	3	1	19	7	36	1	1	45	0	0	0	0	1105	2018-05-04	45	5	2	22	1	5	0
45	2018-05-04	2	22	KT	RL	3	1	19	7	36	1	1	45	0	0	0	0	1106	2018-05-04	45	7	2	22	2	1	0
45	2018-05-04	2	22	KT	RL	3	1	19	7	36	1	1	45	0	0	0	0	1107	2018-05-04	45	8	2	22	2	2	0
45	2018-05-04	2	22	KT	RL	3	1	19	7	36	1	1	45	0	0	0	0	1108	2018-05-04	45	9	2	22	2	3	0
45	2018-05-04	2	22	KT	RL	3	1	19	7	36	1	1	45	0	0	0	0	1109	2018-05-04	45	10	2	22	2	4	0
45	2018-05-04	2	22	KT	RL	3	1	19	7	36	1	1	45	0	0	0	0	1110	2018-05-04	45	11	2	22	2	5	0
45	2018-05-04	2	22	KT	RL	3	1	19	7	36	1	1	45	0	0	0	0	1111	2018-05-04	45	13	2	22	5	1	0
45	2018-05-04	2	22	KT	RL	3	1	19	7	36	1	1	45	0	0	0	0	1112	2018-05-04	45	14	2	22	5	2	9	35
45	2018-05-04	2	22	KT	RL	3	1	19	7	36	1	1	45	0	0	0	0	1113	2018-05-04	45	15	2	22	5	3	0
45	2018-05-04	2	22	KT	RL	3	1	19	7	36	1	1	45	0	0	0	0	1114	2018-05-04	45	16	2	22	5	4	0
45	2018-05-04	2	22	KT	RL	3	1	19	7	36	1	1	45	0	0	0	0	1115	2018-05-04	45	17	2	22	5	5	0
45	2018-05-04	2	22	KT	RL	3	1	19	7	36	1	1	45	0	0	0	0	1116	2018-05-04	45	19	2	22	50	1	12
45	2018-05-04	2	22	KT	RL	3	1	19	7	36	1	1	45	0	0	0	0	1117	2018-05-04	45	20	2	22	50	2	153
45	2018-05-04	2	22	KT	RL	3	1	19	7	36	1	1	45	0	0	0	0	1118	2018-05-04	45	21	2	22	50	3	0
45	2018-05-04	2	22	KT	RL	3	1	19	7	36	1	1	45	0	0	0	0	1119	2018-05-04	45	22	2	22	50	4	0
45	2018-05-04	2	22	KT	RL	3	1	19	7	36	1	1	45	0	0	0	0	1120	2018-05-04	45	23	2	22	50	5	0
45	2018-05-04	2	22	KT	RL	3	1	19	7	36	1	1	45	0	0	0	0	1121	2018-05-04	45	25	2	22	60	1	0
45	2018-05-04	2	22	KT	RL	3	1	19	7	36	1	1	45	0	0	0	0	1122	2018-05-04	45	26	2	22	60	2	6
45	2018-05-04	2	22	KT	RL	3	1	19	7	36	1	1	45	0	0	0	0	1123	2018-05-04	45	27	2	22	60	3	0
45	2018-05-04	2	22	KT	RL	3	1	19	7	36	1	1	45	0	0	0	0	1124	2018-05-04	45	28	2	22	60	4	0
45	2018-05-04	2	22	KT	RL	3	1	19	7	36	1	1	45	0	0	0	0	1125	2018-05-04	45	29	2	22	60	5	0
46	2018-05-04	2	23	KT	MM	3	1	19	7	39	1	1	46	0	1	2	0	1126	2018-05-04	46	1	2	23	1	1	0
46	2018-05-04	2	23	KT	MM	3	1	19	7	39	1	1	46	0	1	2	0	1127	2018-05-04	46	2	2	23	1	2	0
46	2018-05-04	2	23	KT	MM	3	1	19	7	39	1	1	46	0	1	2	0	1128	2018-05-04	46	3	2	23	1	3	0
46	2018-05-04	2	23	KT	MM	3	1	19	7	39	1	1	46	0	1	2	0	1129	2018-05-04	46	4	2	23	1	4	0
46	2018-05-04	2	23	KT	MM	3	1	19	7	39	1	1	46	0	1	2	0	1130	2018-05-04	46	5	2	23	1	5	0
46	2018-05-04	2	23	KT	MM	3	1	19	7	39	1	1	46	0	1	2	0	1131	2018-05-04	46	7	2	23	2	1	0
46	2018-05-04	2	23	KT	MM	3	1	19	7	39	1	1	46	0	1	2	0	1132	2018-05-04	46	8	2	23	2	2	0
46	2018-05-04	2	23	KT	MM	3	1	19	7	39	1	1	46	0	1	2	0	1133	2018-05-04	46	9	2	23	2	3	0
46	2018-05-04	2	23	KT	MM	3	1	19	7	39	1	1	46	0	1	2	0	1134	2018-05-04	46	10	2	23	2	4	0
46	2018-05-04	2	23	KT	MM	3	1	19	7	39	1	1	46	0	1	2	0	1135	2018-05-04	46	11	2	23	2	5	0
46	2018-05-04	2	23	KT	MM	3	1	19	7	39	1	1	46	0	1	2	0	1136	2018-05-04	46	13	2	23	5	1	0
46	2018-05-04	2	23	KT	MM	3	1	19	7	39	1	1	46	0	1	2	0	1137	2018-05-04	46	14	2	23	5	2	4	36
46	2018-05-04	2	23	KT	MM	3	1	19	7	39	1	1	46	0	1	2	0	1138	2018-05-04	46	15	2	23	5	3	0
46	2018-05-04	2	23	KT	MM	3	1	19	7	39	1	1	46	0	1	2	0	1139	2018-05-04	46	16	2	23	5	4	0
46	2018-05-04	2	23	KT	MM	3	1	19	7	39	1	1	46	0	1	2	0	1140	2018-05-04	46	17	2	23	5	5	0
46	2018-05-04	2	23	KT	MM	3	1	19	7	39	1	1	46	0	1	2	0	1141	2018-05-04	46	19	2	23	50	1	20
46	2018-05-04	2	23	KT	MM	3	1	19	7	39	1	1	46	0	1	2	0	1142	2018-05-04	46	20	2	23	50	2	101
46	2018-05-04	2	23	KT	MM	3	1	19	7	39	1	1	46	0	1	2	0	1143	2018-05-04	46	21	2	23	50	3	0
46	2018-05-04	2	23	KT	MM	3	1	19	7	39	1	1	46	0	1	2	0	1144	2018-05-04	46	22	2	23	50	4	0
46	2018-05-04	2	23	KT	MM	3	1	19	7	39	1	1	46	0	1	2	0	1145	2018-05-04	46	23	2	23	50	5	0
46	2018-05-04	2	23	KT	MM	3	1	19	7	39	1	1	46	0	1	2	0	1146	2018-05-04	46	25	2	23	60	1	0
46	2018-05-04	2	23	KT	MM	3	1	19	7	39	1	1	46	0	1	2	0	1147	2018-05-04	46	26	2	23	60	2	0
46	2018-05-04	2	23	KT	MM	3	1	19	7	39	1	1	46	0	1	2	0	1148	2018-05-04	46	27	2	23	60	3	0
46	2018-05-04	2	23	KT	MM	3	1	19	7	39	1	1	46	0	1	2	0	1149	2018-05-04	46	28	2	23	60	4	0
46	2018-05-04	2	23	KT	MM	3	1	19	7	39	1	1	46	0	1	2	0	1150	2018-05-04	46	29	2	23	60	5	0
47	2018-05-04	2	24	KT	LF	3	1	19	7	15	1	1	47	0	1	0	0	1151	2018-05-04	47	1	2	24	1	1	2
47	2018-05-04	2	24	KT	LF	3	1	19	7	15	1	1	47	0	1	0	0	1152	2018-05-04	47	2	2	24	1	2	3	37
47	2018-05-04	2	24	KT	LF	3	1	19	7	15	1	1	47	0	1	0	0	1153	2018-05-04	47	3	2	24	1	3	0
47	2018-05-04	2	24	KT	LF	3	1	19	7	15	1	1	47	0	1	0	0	1154	2018-05-04	47	4	2	24	1	4	0
47	2018-05-04	2	24	KT	LF	3	1	19	7	15	1	1	47	0	1	0	0	1155	2018-05-04	47	5	2	24	1	5	0
47	2018-05-04	2	24	KT	LF	3	1	19	7	15	1	1	47	0	1	0	0	1156	2018-05-04	47	7	2	24	2	1	0
47	2018-05-04	2	24	KT	LF	3	1	19	7	15	1	1	47	0	1	0	0	1157	2018-05-04	47	8	2	24	2	2	0
47	2018-05-04	2	24	KT	LF	3	1	19	7	15	1	1	47	0	1	0	0	1158	2018-05-04	47	9	2	24	2	3	0
47	2018-05-04	2	24	KT	LF	3	1	19	7	15	1	1	47	0	1	0	0	1159	2018-05-04	47	10	2	24	2	4	0
47	2018-05-04	2	24	KT	LF	3	1	19	7	15	1	1	47	0	1	0	0	1160	2018-05-04	47	11	2	24	2	5	0
47	2018-05-04	2	24	KT	LF	3	1	19	7	15	1	1	47	0	1	0	0	1161	2018-05-04	47	13	2	24	5	1	0
47	2018-05-04	2	24	KT	LF	3	1	19	7	15	1	1	47	0	1	0	0	1162	2018-05-04	47	14	2	24	5	2	1	38	1
47	2018-05-04	2	24	KT	LF	3	1	19	7	15	1	1	47	0	1	0	0	1163	2018-05-04	47	15	2	24	5	3	0
47	2018-05-04	2	24	KT	LF	3	1	19	7	15	1	1	47	0	1	0	0	1164	2018-05-04	47	16	2	24	5	4	0
47	2018-05-04	2	24	KT	LF	3	1	19	7	15	1	1	47	0	1	0	0	1165	2018-05-04	47	17	2	24	5	5	0
47	2018-05-04	2	24	KT	LF	3	1	19	7	15	1	1	47	0	1	0	0	1166	2018-05-04	47	19	2	24	50	1	7
47	2018-05-04	2	24	KT	LF	3	1	19	7	15	1	1	47	0	1	0	0	1167	2018-05-04	47	20	2	24	50	2	49
47	2018-05-04	2	24	KT	LF	3	1	19	7	15	1	1	47	0	1	0	0	1168	2018-05-04	47	21	2	24	50	3	0
47	2018-05-04	2	24	KT	LF	3	1	19	7	15	1	1	47	0	1	0	0	1169	2018-05-04	47	22	2	24	50	4	0
47	2018-05-04	2	24	KT	LF	3	1	19	7	15	1	1	47	0	1	0	0	1170	2018-05-04	47	23	2	24	50	5	0
47	2018-05-04	2	24	KT	LF	3	1	19	7	15	1	1	47	0	1	0	0	1171	2018-05-04	47	25	2	24	60	1	0
47	2018-05-04	2	24	KT	LF	3	1	19	7	15	1	1	47	0	1	0	0	1172	2018-05-04	47	26	2	24	60	2	3
47	2018-05-04	2	24	KT	LF	3	1	19	7	15	1	1	47	0	1	0	0	1173	2018-05-04	47	27	2	24	60	3	0
47	2018-05-04	2	24	KT	LF	3	1	19	7	15	1	1	47	0	1	0	0	1174	2018-05-04	47	28	2	24	60	4	0
47	2018-05-04	2	24	KT	LF	3	1	19	7	15	1	1	47	0	1	0	0	1175	2018-05-04	47	29	2	24	60	5	0
48	2018-05-04	3	1	KT	AM	3	1	19	7	14	1	1	48	0	1	2	0	1176	2018-05-04	48	1	3	1	1	1	0
48	2018-05-04	3	1	KT	AM	3	1	19	7	14	1	1	48	0	1	2	0	1177	2018-05-04	48	2	3	1	1	2	0
48	2018-05-04	3	1	KT	AM	3	1	19	7	14	1	1	48	0	1	2	0	1178	2018-05-04	48	3	3	1	1	3	0
48	2018-05-04	3	1	KT	AM	3	1	19	7	14	1	1	48	0	1	2	0	1179	2018-05-04	48	4	3	1	1	4	0
48	2018-05-04	3	1	KT	AM	3	1	19	7	14	1	1	48	0	1	2	0	1180	2018-05-04	48	5	3	1	1	5	0
48	2018-05-04	3	1	KT	AM	3	1	19	7	14	1	1	48	0	1	2	0	1181	2018-05-04	48	7	3	1	2	1	0
48	2018-05-04	3	1	KT	AM	3	1	19	7	14	1	1	48	0	1	2	0	1182	2018-05-04	48	8	3	1	2	2	0
48	2018-05-04	3	1	KT	AM	3	1	19	7	14	1	1	48	0	1	2	0	1183	2018-05-04	48	9	3	1	2	3	0
48	2018-05-04	3	1	KT	AM	3	1	19	7	14	1	1	48	0	1	2	0	1184	2018-05-04	48	10	3	1	2	4	0
48	2018-05-04	3	1	KT	AM	3	1	19	7	14	1	1	48	0	1	2	0	1185	2018-05-04	48	11	3	1	2	5	0
48	2018-05-04	3	1	KT	AM	3	1	19	7	14	1	1	48	0	1	2	0	1186	2018-05-04	48	13	3	1	5	1	0
48	2018-05-04	3	1	KT	AM	3	1	19	7	14	1	1	48	0	1	2	0	1187	2018-05-04	48	14	3	1	5	2	0
48	2018-05-04	3	1	KT	AM	3	1	19	7	14	1	1	48	0	1	2	0	1188	2018-05-04	48	15	3	1	5	3	0
48	2018-05-04	3	1	KT	AM	3	1	19	7	14	1	1	48	0	1	2	0	1189	2018-05-04	48	16	3	1	5	4	0
48	2018-05-04	3	1	KT	AM	3	1	19	7	14	1	1	48	0	1	2	0	1190	2018-05-04	48	17	3	1	5	5	0
48	2018-05-04	3	1	KT	AM	3	1	19	7	14	1	1	48	0	1	2	0	1191	2018-05-04	48	19	3	1	50	1	13
48	2018-05-04	3	1	KT	AM	3	1	19	7	14	1	1	48	0	1	2	0	1192	2018-05-04	48	20	3	1	50	2	127
48	2018-05-04	3	1	KT	AM	3	1	19	7	14	1	1	48	0	1	2	0	1193	2018-05-04	48	21	3	1	50	3	0
48	2018-05-04	3	1	KT	AM	3	1	19	7	14	1	1	48	0	1	2	0	1194	2018-05-04	48	22	3	1	50	4	0
48	2018-05-04	3	1	KT	AM	3	1	19	7	14	1	1	48	0	1	2	0	1195	2018-05-04	48	23	3	1	50	5	0
48	2018-05-04	3	1	KT	AM	3	1	19	7	14	1	1	48	0	1	2	0	1196	2018-05-04	48	25	3	1	60	1	0
48	2018-05-04	3	1	KT	AM	3	1	19	7	14	1	1	48	0	1	2	0	1197	2018-05-04	48	26	3	1	60	2	9
48	2018-05-04	3	1	KT	AM	3	1	19	7	14	1	1	48	0	1	2	0	1198	2018-05-04	48	27	3	1	60	3	0
48	2018-05-04	3	1	KT	AM	3	1	19	7	14	1	1	48	0	1	2	0	1199	2018-05-04	48	28	3	1	60	4	0
48	2018-05-04	3	1	KT	AM	3	1	19	7	14	1	1	48	0	1	2	0	1200	2018-05-04	48	29	3	1	60	5	0
49	2018-05-04	3	2	KT	MB	3	1	19	7	34	1	1	49	0	1	2	0	1201	2018-05-04	49	1	3	2	1	1	0
49	2018-05-04	3	2	KT	MB	3	1	19	7	34	1	1	49	0	1	2	0	1202	2018-05-04	49	2	3	2	1	2	0
49	2018-05-04	3	2	KT	MB	3	1	19	7	34	1	1	49	0	1	2	0	1203	2018-05-04	49	3	3	2	1	3	0
49	2018-05-04	3	2	KT	MB	3	1	19	7	34	1	1	49	0	1	2	0	1204	2018-05-04	49	4	3	2	1	4	0
49	2018-05-04	3	2	KT	MB	3	1	19	7	34	1	1	49	0	1	2	0	1205	2018-05-04	49	5	3	2	1	5	0
49	2018-05-04	3	2	KT	MB	3	1	19	7	34	1	1	49	0	1	2	0	1206	2018-05-04	49	7	3	2	2	1	0
49	2018-05-04	3	2	KT	MB	3	1	19	7	34	1	1	49	0	1	2	0	1207	2018-05-04	49	8	3	2	2	2	0
49	2018-05-04	3	2	KT	MB	3	1	19	7	34	1	1	49	0	1	2	0	1208	2018-05-04	49	9	3	2	2	3	0
49	2018-05-04	3	2	KT	MB	3	1	19	7	34	1	1	49	0	1	2	0	1209	2018-05-04	49	10	3	2	2	4	0
49	2018-05-04	3	2	KT	MB	3	1	19	7	34	1	1	49	0	1	2	0	1210	2018-05-04	49	11	3	2	2	5	0
49	2018-05-04	3	2	KT	MB	3	1	19	7	34	1	1	49	0	1	2	0	1211	2018-05-04	49	13	3	2	5	1	0
49	2018-05-04	3	2	KT	MB	3	1	19	7	34	1	1	49	0	1	2	0	1212	2018-05-04	49	14	3	2	5	2	4	39
49	2018-05-04	3	2	KT	MB	3	1	19	7	34	1	1	49	0	1	2	0	1213	2018-05-04	49	15	3	2	5	3	0
49	2018-05-04	3	2	KT	MB	3	1	19	7	34	1	1	49	0	1	2	0	1214	2018-05-04	49	16	3	2	5	4	0
49	2018-05-04	3	2	KT	MB	3	1	19	7	34	1	1	49	0	1	2	0	1215	2018-05-04	49	17	3	2	5	5	0
49	2018-05-04	3	2	KT	MB	3	1	19	7	34	1	1	49	0	1	2	0	1216	2018-05-04	49	19	3	2	50	1	13
49	2018-05-04	3	2	KT	MB	3	1	19	7	34	1	1	49	0	1	2	0	1217	2018-05-04	49	20	3	2	50	2	69
49	2018-05-04	3	2	KT	MB	3	1	19	7	34	1	1	49	0	1	2	0	1218	2018-05-04	49	21	3	2	50	3	0
49	2018-05-04	3	2	KT	MB	3	1	19	7	34	1	1	49	0	1	2	0	1219	2018-05-04	49	22	3	2	50	4	0
49	2018-05-04	3	2	KT	MB	3	1	19	7	34	1	1	49	0	1	2	0	1220	2018-05-04	49	23	3	2	50	5	0
49	2018-05-04	3	2	KT	MB	3	1	19	7	34	1	1	49	0	1	2	0	1221	2018-05-04	49	25	3	2	60	1	0
49	2018-05-04	3	2	KT	MB	3	1	19	7	34	1	1	49	0	1	2	0	1222	2018-05-04	49	26	3	2	60	2	13
49	2018-05-04	3	2	KT	MB	3	1	19	7	34	1	1	49	0	1	2	0	1223	2018-05-04	49	27	3	2	60	3	0
49	2018-05-04	3	2	KT	MB	3	1	19	7	34	1	1	49	0	1	2	0	1224	2018-05-04	49	28	3	2	60	4	0
49	2018-05-04	3	2	KT	MB	3	1	19	7	34	1	1	49	0	1	2	0	1225	2018-05-04	49	29	3	2	60	5	0
50	2018-05-04	3	3	ML	DS	3	1	19	7	35	1	1	50	0	1	1	0	1226	2018-05-04	50	1	3	3	1	1	0
50	2018-05-04	3	3	ML	DS	3	1	19	7	35	1	1	50	0	1	1	0	1227	2018-05-04	50	2	3	3	1	2	0
50	2018-05-04	3	3	ML	DS	3	1	19	7	35	1	1	50	0	1	1	0	1228	2018-05-04	50	3	3	3	1	3	0
50	2018-05-04	3	3	ML	DS	3	1	19	7	35	1	1	50	0	1	1	0	1229	2018-05-04	50	4	3	3	1	4	0
50	2018-05-04	3	3	ML	DS	3	1	19	7	35	1	1	50	0	1	1	0	1230	2018-05-04	50	5	3	3	1	5	0
50	2018-05-04	3	3	ML	DS	3	1	19	7	35	1	1	50	0	1	1	0	1231	2018-05-04	50	7	3	3	2	1	0
50	2018-05-04	3	3	ML	DS	3	1	19	7	35	1	1	50	0	1	1	0	1232	2018-05-04	50	8	3	3	2	2	0
50	2018-05-04	3	3	ML	DS	3	1	19	7	35	1	1	50	0	1	1	0	1233	2018-05-04	50	9	3	3	2	3	0
50	2018-05-04	3	3	ML	DS	3	1	19	7	35	1	1	50	0	1	1	0	1234	2018-05-04	50	10	3	3	2	4	0
50	2018-05-04	3	3	ML	DS	3	1	19	7	35	1	1	50	0	1	1	0	1235	2018-05-04	50	11	3	3	2	5	0
50	2018-05-04	3	3	ML	DS	3	1	19	7	35	1	1	50	0	1	1	0	1236	2018-05-04	50	13	3	3	5	1	0
50	2018-05-04	3	3	ML	DS	3	1	19	7	35	1	1	50	0	1	1	0	1237	2018-05-04	50	14	3	3	5	2	0
50	2018-05-04	3	3	ML	DS	3	1	19	7	35	1	1	50	0	1	1	0	1238	2018-05-04	50	15	3	3	5	3	0
50	2018-05-04	3	3	ML	DS	3	1	19	7	35	1	1	50	0	1	1	0	1239	2018-05-04	50	16	3	3	5	4	0
50	2018-05-04	3	3	ML	DS	3	1	19	7	35	1	1	50	0	1	1	0	1240	2018-05-04	50	17	3	3	5	5	0
50	2018-05-04	3	3	ML	DS	3	1	19	7	35	1	1	50	0	1	1	0	1241	2018-05-04	50	19	3	3	50	1	19
50	2018-05-04	3	3	ML	DS	3	1	19	7	35	1	1	50	0	1	1	0	1242	2018-05-04	50	20	3	3	50	2	152
50	2018-05-04	3	3	ML	DS	3	1	19	7	35	1	1	50	0	1	1	0	1243	2018-05-04	50	21	3	3	50	3	0
50	2018-05-04	3	3	ML	DS	3	1	19	7	35	1	1	50	0	1	1	0	1244	2018-05-04	50	22	3	3	50	4	0
50	2018-05-04	3	3	ML	DS	3	1	19	7	35	1	1	50	0	1	1	0	1245	2018-05-04	50	23	3	3	50	5	0
50	2018-05-04	3	3	ML	DS	3	1	19	7	35	1	1	50	0	1	1	0	1246	2018-05-04	50	25	3	3	60	1	0
50	2018-05-04	3	3	ML	DS	3	1	19	7	35	1	1	50	0	1	1	0	1247	2018-05-04	50	26	3	3	60	2	4
50	2018-05-04	3	3	ML	DS	3	1	19	7	35	1	1	50	0	1	1	0	1248	2018-05-04	50	27	3	3	60	3	0
50	2018-05-04	3	3	ML	DS	3	1	19	7	35	1	1	50	0	1	1	0	1249	2018-05-04	50	28	3	3	60	4	0
50	2018-05-04	3	3	ML	DS	3	1	19	7	35	1	1	50	0	1	1	0	1250	2018-05-04	50	29	3	3	60	5	0
51	2018-05-15	3	4	KT	MD	3	1	19	7	43	3	2	51	0	0	2	1	1251	2018-05-15	51	1	3	4	1	1	1
51	2018-05-15	3	4	KT	MD	3	1	19	7	43	3	2	51	0	0	2	1	1252	2018-05-15	51	2	3	4	1	2	100	40
51	2018-05-15	3	4	KT	MD	3	1	19	7	43	3	2	51	0	0	2	1	1253	2018-05-15	51	3	3	4	1	3	0
51	2018-05-15	3	4	KT	MD	3	1	19	7	43	3	2	51	0	0	2	1	1254	2018-05-15	51	4	3	4	1	4	0
51	2018-05-15	3	4	KT	MD	3	1	19	7	43	3	2	51	0	0	2	1	1255	2018-05-15	51	5	3	4	1	5	0
51	2018-05-15	3	4	KT	MD	3	1	19	7	43	3	2	51	0	0	2	1	1256	2018-05-15	51	7	3	4	2	1	0
51	2018-05-15	3	4	KT	MD	3	1	19	7	43	3	2	51	0	0	2	1	1257	2018-05-15	51	8	3	4	2	2	0
51	2018-05-15	3	4	KT	MD	3	1	19	7	43	3	2	51	0	0	2	1	1258	2018-05-15	51	9	3	4	2	3	0
51	2018-05-15	3	4	KT	MD	3	1	19	7	43	3	2	51	0	0	2	1	1259	2018-05-15	51	10	3	4	2	4	0
51	2018-05-15	3	4	KT	MD	3	1	19	7	43	3	2	51	0	0	2	1	1260	2018-05-15	51	11	3	4	2	5	0
51	2018-05-15	3	4	KT	MD	3	1	19	7	43	3	2	51	0	0	2	1	1261	2018-05-15	51	13	3	4	5	1	0
51	2018-05-15	3	4	KT	MD	3	1	19	7	43	3	2	51	0	0	2	1	1262	2018-05-15	51	14	3	4	5	2	1	41	1
51	2018-05-15	3	4	KT	MD	3	1	19	7	43	3	2	51	0	0	2	1	1263	2018-05-15	51	15	3	4	5	3	0
51	2018-05-15	3	4	KT	MD	3	1	19	7	43	3	2	51	0	0	2	1	1264	2018-05-15	51	16	3	4	5	4	0
51	2018-05-15	3	4	KT	MD	3	1	19	7	43	3	2	51	0	0	2	1	1265	2018-05-15	51	17	3	4	5	5	0
51	2018-05-15	3	4	KT	MD	3	1	19	7	43	3	2	51	0	0	2	1	1266	2018-05-15	51	19	3	4	50	1	14
51	2018-05-15	3	4	KT	MD	3	1	19	7	43	3	2	51	0	0	2	1	1267	2018-05-15	51	20	3	4	50	2	70
51	2018-05-15	3	4	KT	MD	3	1	19	7	43	3	2	51	0	0	2	1	1268	2018-05-15	51	21	3	4	50	3	3
51	2018-05-15	3	4	KT	MD	3	1	19	7	43	3	2	51	0	0	2	1	1269	2018-05-15	51	22	3	4	50	4	0
51	2018-05-15	3	4	KT	MD	3	1	19	7	43	3	2	51	0	0	2	1	1270	2018-05-15	51	23	3	4	50	5	0
51	2018-05-15	3	4	KT	MD	3	1	19	7	43	3	2	51	0	0	2	1	1271	2018-05-15	51	25	3	4	60	1	0
51	2018-05-15	3	4	KT	MD	3	1	19	7	43	3	2	51	0	0	2	1	1272	2018-05-15	51	26	3	4	60	2	4
51	2018-05-15	3	4	KT	MD	3	1	19	7	43	3	2	51	0	0	2	1	1273	2018-05-15	51	27	3	4	60	3	0
51	2018-05-15	3	4	KT	MD	3	1	19	7	43	3	2	51	0	0	2	1	1274	2018-05-15	51	28	3	4	60	4	0
51	2018-05-15	3	4	KT	MD	3	1	19	7	43	3	2	51	0	0	2	1	1275	2018-05-15	51	29	3	4	60	5	0
52	2018-05-15	3	5	KT	MS	3	1	19	7	44	2	1	52	0	1	1	0	1276	2018-05-15	52	1	3	5	1	1	0
52	2018-05-15	3	5	KT	MS	3	1	19	7	44	2	1	52	0	1	1	0	1277	2018-05-15	52	2	3	5	1	2	103	42
52	2018-05-15	3	5	KT	MS	3	1	19	7	44	2	1	52	0	1	1	0	1278	2018-05-15	52	3	3	5	1	3	0
52	2018-05-15	3	5	KT	MS	3	1	19	7	44	2	1	52	0	1	1	0	1279	2018-05-15	52	4	3	5	1	4	0
52	2018-05-15	3	5	KT	MS	3	1	19	7	44	2	1	52	0	1	1	0	1280	2018-05-15	52	5	3	5	1	5	0
52	2018-05-15	3	5	KT	MS	3	1	19	7	44	2	1	52	0	1	1	0	1281	2018-05-15	52	7	3	5	2	1	0
52	2018-05-15	3	5	KT	MS	3	1	19	7	44	2	1	52	0	1	1	0	1282	2018-05-15	52	8	3	5	2	2	0
52	2018-05-15	3	5	KT	MS	3	1	19	7	44	2	1	52	0	1	1	0	1283	2018-05-15	52	9	3	5	2	3	0
52	2018-05-15	3	5	KT	MS	3	1	19	7	44	2	1	52	0	1	1	0	1284	2018-05-15	52	10	3	5	2	4	0
52	2018-05-15	3	5	KT	MS	3	1	19	7	44	2	1	52	0	1	1	0	1285	2018-05-15	52	11	3	5	2	5	0
52	2018-05-15	3	5	KT	MS	3	1	19	7	44	2	1	52	0	1	1	0	1286	2018-05-15	52	13	3	5	5	1	0
52	2018-05-15	3	5	KT	MS	3	1	19	7	44	2	1	52	0	1	1	0	1287	2018-05-15	52	14	3	5	5	2	2	43
52	2018-05-15	3	5	KT	MS	3	1	19	7	44	2	1	52	0	1	1	0	1288	2018-05-15	52	15	3	5	5	3	0
52	2018-05-15	3	5	KT	MS	3	1	19	7	44	2	1	52	0	1	1	0	1289	2018-05-15	52	16	3	5	5	4	0
52	2018-05-15	3	5	KT	MS	3	1	19	7	44	2	1	52	0	1	1	0	1290	2018-05-15	52	17	3	5	5	5	0
52	2018-05-15	3	5	KT	MS	3	1	19	7	44	2	1	52	0	1	1	0	1291	2018-05-15	52	19	3	5	50	1	4
52	2018-05-15	3	5	KT	MS	3	1	19	7	44	2	1	52	0	1	1	0	1292	2018-05-15	52	20	3	5	50	2	49
52	2018-05-15	3	5	KT	MS	3	1	19	7	44	2	1	52	0	1	1	0	1293	2018-05-15	52	21	3	5	50	3	0
52	2018-05-15	3	5	KT	MS	3	1	19	7	44	2	1	52	0	1	1	0	1294	2018-05-15	52	22	3	5	50	4	0
52	2018-05-15	3	5	KT	MS	3	1	19	7	44	2	1	52	0	1	1	0	1295	2018-05-15	52	23	3	5	50	5	0
52	2018-05-15	3	5	KT	MS	3	1	19	7	44	2	1	52	0	1	1	0	1296	2018-05-15	52	25	3	5	60	1	0
52	2018-05-15	3	5	KT	MS	3	1	19	7	44	2	1	52	0	1	1	0	1297	2018-05-15	52	26	3	5	60	2	0
52	2018-05-15	3	5	KT	MS	3	1	19	7	44	2	1	52	0	1	1	0	1298	2018-05-15	52	27	3	5	60	3	0
52	2018-05-15	3	5	KT	MS	3	1	19	7	44	2	1	52	0	1	1	0	1299	2018-05-15	52	28	3	5	60	4	0
52	2018-05-15	3	5	KT	MS	3	1	19	7	44	2	1	52	0	1	1	0	1300	2018-05-15	52	29	3	5	60	5	0
53	2018-05-15	3	6	KT	KM	3	1	19	7	42	2	1	53	0	1	0	0	1301	2018-05-15	53	1	3	6	1	1	0
53	2018-05-15	3	6	KT	KM	3	1	19	7	42	2	1	53	0	1	0	0	1302	2018-05-15	53	2	3	6	1	2	15	44
53	2018-05-15	3	6	KT	KM	3	1	19	7	42	2	1	53	0	1	0	0	1303	2018-05-15	53	3	3	6	1	3	0
53	2018-05-15	3	6	KT	KM	3	1	19	7	42	2	1	53	0	1	0	0	1304	2018-05-15	53	4	3	6	1	4	0
53	2018-05-15	3	6	KT	KM	3	1	19	7	42	2	1	53	0	1	0	0	1305	2018-05-15	53	5	3	6	1	5	0
53	2018-05-15	3	6	KT	KM	3	1	19	7	42	2	1	53	0	1	0	0	1306	2018-05-15	53	7	3	6	2	1	0
53	2018-05-15	3	6	KT	KM	3	1	19	7	42	2	1	53	0	1	0	0	1307	2018-05-15	53	8	3	6	2	2	0
53	2018-05-15	3	6	KT	KM	3	1	19	7	42	2	1	53	0	1	0	0	1308	2018-05-15	53	9	3	6	2	3	0
53	2018-05-15	3	6	KT	KM	3	1	19	7	42	2	1	53	0	1	0	0	1309	2018-05-15	53	10	3	6	2	4	0
53	2018-05-15	3	6	KT	KM	3	1	19	7	42	2	1	53	0	1	0	0	1310	2018-05-15	53	11	3	6	2	5	0
53	2018-05-15	3	6	KT	KM	3	1	19	7	42	2	1	53	0	1	0	0	1311	2018-05-15	53	13	3	6	5	1	0
53	2018-05-15	3	6	KT	KM	3	1	19	7	42	2	1	53	0	1	0	0	1312	2018-05-15	53	14	3	6	5	2	0
53	2018-05-15	3	6	KT	KM	3	1	19	7	42	2	1	53	0	1	0	0	1313	2018-05-15	53	15	3	6	5	3	0
53	2018-05-15	3	6	KT	KM	3	1	19	7	42	2	1	53	0	1	0	0	1314	2018-05-15	53	16	3	6	5	4	0
53	2018-05-15	3	6	KT	KM	3	1	19	7	42	2	1	53	0	1	0	0	1315	2018-05-15	53	17	3	6	5	5	0
53	2018-05-15	3	6	KT	KM	3	1	19	7	42	2	1	53	0	1	0	0	1316	2018-05-15	53	19	3	6	50	1	9
53	2018-05-15	3	6	KT	KM	3	1	19	7	42	2	1	53	0	1	0	0	1317	2018-05-15	53	20	3	6	50	2	101
53	2018-05-15	3	6	KT	KM	3	1	19	7	42	2	1	53	0	1	0	0	1318	2018-05-15	53	21	3	6	50	3	0
53	2018-05-15	3	6	KT	KM	3	1	19	7	42	2	1	53	0	1	0	0	1319	2018-05-15	53	22	3	6	50	4	0
53	2018-05-15	3	6	KT	KM	3	1	19	7	42	2	1	53	0	1	0	0	1320	2018-05-15	53	23	3	6	50	5	0
53	2018-05-15	3	6	KT	KM	3	1	19	7	42	2	1	53	0	1	0	0	1321	2018-05-15	53	25	3	6	60	1	0
53	2018-05-15	3	6	KT	KM	3	1	19	7	42	2	1	53	0	1	0	0	1322	2018-05-15	53	26	3	6	60	2	0
53	2018-05-15	3	6	KT	KM	3	1	19	7	42	2	1	53	0	1	0	0	1323	2018-05-15	53	27	3	6	60	3	0
53	2018-05-15	3	6	KT	KM	3	1	19	7	42	2	1	53	0	1	0	0	1324	2018-05-15	53	28	3	6	60	4	0
53	2018-05-15	3	6	KT	KM	3	1	19	7	42	2	1	53	0	1	0	0	1325	2018-05-15	53	29	3	6	60	5	0
54	2018-05-15	3	7	KT	KS	3	1	19	7	41	2	1	54	0	1	2	0	1326	2018-05-15	54	1	3	7	1	1	0
54	2018-05-15	3	7	KT	KS	3	1	19	7	41	2	1	54	0	1	2	0	1327	2018-05-15	54	2	3	7	1	2	14	45
54	2018-05-15	3	7	KT	KS	3	1	19	7	41	2	1	54	0	1	2	0	1328	2018-05-15	54	3	3	7	1	3	0
54	2018-05-15	3	7	KT	KS	3	1	19	7	41	2	1	54	0	1	2	0	1329	2018-05-15	54	4	3	7	1	4	0
54	2018-05-15	3	7	KT	KS	3	1	19	7	41	2	1	54	0	1	2	0	1330	2018-05-15	54	5	3	7	1	5	0
54	2018-05-15	3	7	KT	KS	3	1	19	7	41	2	1	54	0	1	2	0	1331	2018-05-15	54	7	3	7	2	1	0
54	2018-05-15	3	7	KT	KS	3	1	19	7	41	2	1	54	0	1	2	0	1332	2018-05-15	54	8	3	7	2	2	0
54	2018-05-15	3	7	KT	KS	3	1	19	7	41	2	1	54	0	1	2	0	1333	2018-05-15	54	9	3	7	2	3	0
54	2018-05-15	3	7	KT	KS	3	1	19	7	41	2	1	54	0	1	2	0	1334	2018-05-15	54	10	3	7	2	4	0
54	2018-05-15	3	7	KT	KS	3	1	19	7	41	2	1	54	0	1	2	0	1335	2018-05-15	54	11	3	7	2	5	0
54	2018-05-15	3	7	KT	KS	3	1	19	7	41	2	1	54	0	1	2	0	1336	2018-05-15	54	13	3	7	5	1	0
54	2018-05-15	3	7	KT	KS	3	1	19	7	41	2	1	54	0	1	2	0	1337	2018-05-15	54	14	3	7	5	2	0
54	2018-05-15	3	7	KT	KS	3	1	19	7	41	2	1	54	0	1	2	0	1338	2018-05-15	54	15	3	7	5	3	0
54	2018-05-15	3	7	KT	KS	3	1	19	7	41	2	1	54	0	1	2	0	1339	2018-05-15	54	16	3	7	5	4	0
54	2018-05-15	3	7	KT	KS	3	1	19	7	41	2	1	54	0	1	2	0	1340	2018-05-15	54	17	3	7	5	5	0
54	2018-05-15	3	7	KT	KS	3	1	19	7	41	2	1	54	0	1	2	0	1341	2018-05-15	54	19	3	7	50	1	7
54	2018-05-15	3	7	KT	KS	3	1	19	7	41	2	1	54	0	1	2	0	1342	2018-05-15	54	20	3	7	50	2	238
54	2018-05-15	3	7	KT	KS	3	1	19	7	41	2	1	54	0	1	2	0	1343	2018-05-15	54	21	3	7	50	3	0
54	2018-05-15	3	7	KT	KS	3	1	19	7	41	2	1	54	0	1	2	0	1344	2018-05-15	54	22	3	7	50	4	0
54	2018-05-15	3	7	KT	KS	3	1	19	7	41	2	1	54	0	1	2	0	1345	2018-05-15	54	23	3	7	50	5	0
54	2018-05-15	3	7	KT	KS	3	1	19	7	41	2	1	54	0	1	2	0	1346	2018-05-15	54	25	3	7	60	1	0
54	2018-05-15	3	7	KT	KS	3	1	19	7	41	2	1	54	0	1	2	0	1347	2018-05-15	54	26	3	7	60	2	0
54	2018-05-15	3	7	KT	KS	3	1	19	7	41	2	1	54	0	1	2	0	1348	2018-05-15	54	27	3	7	60	3	0
54	2018-05-15	3	7	KT	KS	3	1	19	7	41	2	1	54	0	1	2	0	1349	2018-05-15	54	28	3	7	60	4	0
54	2018-05-15	3	7	KT	KS	3	1	19	7	41	2	1	54	0	1	2	0	1350	2018-05-15	54	29	3	7	60	5	0
55	2018-05-15	3	8	KT	VR	3	1	19	7	32	2	1	55	0	1	2	0	1351	2018-05-15	55	1	3	8	1	1	0
55	2018-05-15	3	8	KT	VR	3	1	19	7	32	2	1	55	0	1	2	0	1352	2018-05-15	55	2	3	8	1	2	14	46	4
55	2018-05-15	3	8	KT	VR	3	1	19	7	32	2	1	55	0	1	2	0	1353	2018-05-15	55	3	3	8	1	3	0
55	2018-05-15	3	8	KT	VR	3	1	19	7	32	2	1	55	0	1	2	0	1354	2018-05-15	55	4	3	8	1	4	0
55	2018-05-15	3	8	KT	VR	3	1	19	7	32	2	1	55	0	1	2	0	1355	2018-05-15	55	5	3	8	1	5	0
55	2018-05-15	3	8	KT	VR	3	1	19	7	32	2	1	55	0	1	2	0	1356	2018-05-15	55	7	3	8	2	1	0
55	2018-05-15	3	8	KT	VR	3	1	19	7	32	2	1	55	0	1	2	0	1357	2018-05-15	55	8	3	8	2	2	0
55	2018-05-15	3	8	KT	VR	3	1	19	7	32	2	1	55	0	1	2	0	1358	2018-05-15	55	9	3	8	2	3	0
55	2018-05-15	3	8	KT	VR	3	1	19	7	32	2	1	55	0	1	2	0	1359	2018-05-15	55	10	3	8	2	4	0
55	2018-05-15	3	8	KT	VR	3	1	19	7	32	2	1	55	0	1	2	0	1360	2018-05-15	55	11	3	8	2	5	0
55	2018-05-15	3	8	KT	VR	3	1	19	7	32	2	1	55	0	1	2	0	1361	2018-05-15	55	13	3	8	5	1	0
55	2018-05-15	3	8	KT	VR	3	1	19	7	32	2	1	55	0	1	2	0	1362	2018-05-15	55	14	3	8	5	2	0
55	2018-05-15	3	8	KT	VR	3	1	19	7	32	2	1	55	0	1	2	0	1363	2018-05-15	55	15	3	8	5	3	0
55	2018-05-15	3	8	KT	VR	3	1	19	7	32	2	1	55	0	1	2	0	1364	2018-05-15	55	16	3	8	5	4	0
55	2018-05-15	3	8	KT	VR	3	1	19	7	32	2	1	55	0	1	2	0	1365	2018-05-15	55	17	3	8	5	5	0
55	2018-05-15	3	8	KT	VR	3	1	19	7	32	2	1	55	0	1	2	0	1366	2018-05-15	55	19	3	8	50	1	8
55	2018-05-15	3	8	KT	VR	3	1	19	7	32	2	1	55	0	1	2	0	1367	2018-05-15	55	20	3	8	50	2	243
55	2018-05-15	3	8	KT	VR	3	1	19	7	32	2	1	55	0	1	2	0	1368	2018-05-15	55	21	3	8	50	3	4
55	2018-05-15	3	8	KT	VR	3	1	19	7	32	2	1	55	0	1	2	0	1369	2018-05-15	55	22	3	8	50	4	0
55	2018-05-15	3	8	KT	VR	3	1	19	7	32	2	1	55	0	1	2	0	1370	2018-05-15	55	23	3	8	50	5	0
55	2018-05-15	3	8	KT	VR	3	1	19	7	32	2	1	55	0	1	2	0	1371	2018-05-15	55	25	3	8	60	1	0
55	2018-05-15	3	8	KT	VR	3	1	19	7	32	2	1	55	0	1	2	0	1372	2018-05-15	55	26	3	8	60	2	0
55	2018-05-15	3	8	KT	VR	3	1	19	7	32	2	1	55	0	1	2	0	1373	2018-05-15	55	27	3	8	60	3	0
55	2018-05-15	3	8	KT	VR	3	1	19	7	32	2	1	55	0	1	2	0	1374	2018-05-15	55	28	3	8	60	4	0
55	2018-05-15	3	8	KT	VR	3	1	19	7	32	2	1	55	0	1	2	0	1375	2018-05-15	55	29	3	8	60	5	0
56	2018-05-15	3	9	KT	GM	3	1	19	7	22	2	1	56	0	0	2	1	1376	2018-05-15	56	1	3	9	1	1	0
56	2018-05-15	3	9	KT	GM	3	1	19	7	22	2	1	56	0	0	2	1	1377	2018-05-15	56	2	3	9	1	2	20	47
56	2018-05-15	3	9	KT	GM	3	1	19	7	22	2	1	56	0	0	2	1	1378	2018-05-15	56	3	3	9	1	3	0
56	2018-05-15	3	9	KT	GM	3	1	19	7	22	2	1	56	0	0	2	1	1379	2018-05-15	56	4	3	9	1	4	0
56	2018-05-15	3	9	KT	GM	3	1	19	7	22	2	1	56	0	0	2	1	1380	2018-05-15	56	5	3	9	1	5	0
56	2018-05-15	3	9	KT	GM	3	1	19	7	22	2	1	56	0	0	2	1	1381	2018-05-15	56	7	3	9	2	1	0
56	2018-05-15	3	9	KT	GM	3	1	19	7	22	2	1	56	0	0	2	1	1382	2018-05-15	56	8	3	9	2	2	0
56	2018-05-15	3	9	KT	GM	3	1	19	7	22	2	1	56	0	0	2	1	1383	2018-05-15	56	9	3	9	2	3	0
56	2018-05-15	3	9	KT	GM	3	1	19	7	22	2	1	56	0	0	2	1	1384	2018-05-15	56	10	3	9	2	4	0
56	2018-05-15	3	9	KT	GM	3	1	19	7	22	2	1	56	0	0	2	1	1385	2018-05-15	56	11	3	9	2	5	0
56	2018-05-15	3	9	KT	GM	3	1	19	7	22	2	1	56	0	0	2	1	1386	2018-05-15	56	13	3	9	5	1	0
56	2018-05-15	3	9	KT	GM	3	1	19	7	22	2	1	56	0	0	2	1	1387	2018-05-15	56	14	3	9	5	2	0
56	2018-05-15	3	9	KT	GM	3	1	19	7	22	2	1	56	0	0	2	1	1388	2018-05-15	56	15	3	9	5	3	0
56	2018-05-15	3	9	KT	GM	3	1	19	7	22	2	1	56	0	0	2	1	1389	2018-05-15	56	16	3	9	5	4	0
56	2018-05-15	3	9	KT	GM	3	1	19	7	22	2	1	56	0	0	2	1	1390	2018-05-15	56	17	3	9	5	5	0
56	2018-05-15	3	9	KT	GM	3	1	19	7	22	2	1	56	0	0	2	1	1391	2018-05-15	56	19	3	9	50	1	13
56	2018-05-15	3	9	KT	GM	3	1	19	7	22	2	1	56	0	0	2	1	1392	2018-05-15	56	20	3	9	50	2	159
56	2018-05-15	3	9	KT	GM	3	1	19	7	22	2	1	56	0	0	2	1	1393	2018-05-15	56	21	3	9	50	3	0
56	2018-05-15	3	9	KT	GM	3	1	19	7	22	2	1	56	0	0	2	1	1394	2018-05-15	56	22	3	9	50	4	0
56	2018-05-15	3	9	KT	GM	3	1	19	7	22	2	1	56	0	0	2	1	1395	2018-05-15	56	23	3	9	50	5	0
56	2018-05-15	3	9	KT	GM	3	1	19	7	22	2	1	56	0	0	2	1	1396	2018-05-15	56	25	3	9	60	1	0
56	2018-05-15	3	9	KT	GM	3	1	19	7	22	2	1	56	0	0	2	1	1397	2018-05-15	56	26	3	9	60	2	0
56	2018-05-15	3	9	KT	GM	3	1	19	7	22	2	1	56	0	0	2	1	1398	2018-05-15	56	27	3	9	60	3	0
56	2018-05-15	3	9	KT	GM	3	1	19	7	22	2	1	56	0	0	2	1	1399	2018-05-15	56	28	3	9	60	4	0
56	2018-05-15	3	9	KT	GM	3	1	19	7	22	2	1	56	0	0	2	1	1400	2018-05-15	56	29	3	9	60	5	0
57	2018-05-15	3	10	KT	EM	3	1	19	7	33	2	1	57	0	1	0	0	1401	2018-05-15	57	1	3	10	1	1	0
57	2018-05-15	3	10	KT	EM	3	1	19	7	33	2	1	57	0	1	0	0	1402	2018-05-15	57	2	3	10	1	2	50	48
57	2018-05-15	3	10	KT	EM	3	1	19	7	33	2	1	57	0	1	0	0	1403	2018-05-15	57	3	3	10	1	3	0
57	2018-05-15	3	10	KT	EM	3	1	19	7	33	2	1	57	0	1	0	0	1404	2018-05-15	57	4	3	10	1	4	0
57	2018-05-15	3	10	KT	EM	3	1	19	7	33	2	1	57	0	1	0	0	1405	2018-05-15	57	5	3	10	1	5	0
57	2018-05-15	3	10	KT	EM	3	1	19	7	33	2	1	57	0	1	0	0	1406	2018-05-15	57	7	3	10	2	1	0
57	2018-05-15	3	10	KT	EM	3	1	19	7	33	2	1	57	0	1	0	0	1407	2018-05-15	57	8	3	10	2	2	0
57	2018-05-15	3	10	KT	EM	3	1	19	7	33	2	1	57	0	1	0	0	1408	2018-05-15	57	9	3	10	2	3	0
57	2018-05-15	3	10	KT	EM	3	1	19	7	33	2	1	57	0	1	0	0	1409	2018-05-15	57	10	3	10	2	4	0
57	2018-05-15	3	10	KT	EM	3	1	19	7	33	2	1	57	0	1	0	0	1410	2018-05-15	57	11	3	10	2	5	0
57	2018-05-15	3	10	KT	EM	3	1	19	7	33	2	1	57	0	1	0	0	1411	2018-05-15	57	13	3	10	5	1	0
57	2018-05-15	3	10	KT	EM	3	1	19	7	33	2	1	57	0	1	0	0	1412	2018-05-15	57	14	3	10	5	2	0
57	2018-05-15	3	10	KT	EM	3	1	19	7	33	2	1	57	0	1	0	0	1413	2018-05-15	57	15	3	10	5	3	0
57	2018-05-15	3	10	KT	EM	3	1	19	7	33	2	1	57	0	1	0	0	1414	2018-05-15	57	16	3	10	5	4	0
57	2018-05-15	3	10	KT	EM	3	1	19	7	33	2	1	57	0	1	0	0	1415	2018-05-15	57	17	3	10	5	5	0
57	2018-05-15	3	10	KT	EM	3	1	19	7	33	2	1	57	0	1	0	0	1416	2018-05-15	57	19	3	10	50	1	32
57	2018-05-15	3	10	KT	EM	3	1	19	7	33	2	1	57	0	1	0	0	1417	2018-05-15	57	20	3	10	50	2	388
57	2018-05-15	3	10	KT	EM	3	1	19	7	33	2	1	57	0	1	0	0	1418	2018-05-15	57	21	3	10	50	3	6
57	2018-05-15	3	10	KT	EM	3	1	19	7	33	2	1	57	0	1	0	0	1419	2018-05-15	57	22	3	10	50	4	1
57	2018-05-15	3	10	KT	EM	3	1	19	7	33	2	1	57	0	1	0	0	1420	2018-05-15	57	23	3	10	50	5	0
57	2018-05-15	3	10	KT	EM	3	1	19	7	33	2	1	57	0	1	0	0	1421	2018-05-15	57	25	3	10	60	1	0
57	2018-05-15	3	10	KT	EM	3	1	19	7	33	2	1	57	0	1	0	0	1422	2018-05-15	57	26	3	10	60	2	14
57	2018-05-15	3	10	KT	EM	3	1	19	7	33	2	1	57	0	1	0	0	1423	2018-05-15	57	27	3	10	60	3	0
57	2018-05-15	3	10	KT	EM	3	1	19	7	33	2	1	57	0	1	0	0	1424	2018-05-15	57	28	3	10	60	4	0
57	2018-05-15	3	10	KT	EM	3	1	19	7	33	2	1	57	0	1	0	0	1425	2018-05-15	57	29	3	10	60	5	0
58	2018-05-15	3	11	KT	MC	3	1	19	7	40	2	1	58	0	1	0	0	1426	2018-05-15	58	1	3	11	1	1	0
58	2018-05-15	3	11	KT	MC	3	1	19	7	40	2	1	58	0	1	0	0	1427	2018-05-15	58	2	3	11	1	2	33	49
58	2018-05-15	3	11	KT	MC	3	1	19	7	40	2	1	58	0	1	0	0	1428	2018-05-15	58	3	3	11	1	3	0
58	2018-05-15	3	11	KT	MC	3	1	19	7	40	2	1	58	0	1	0	0	1429	2018-05-15	58	4	3	11	1	4	0
58	2018-05-15	3	11	KT	MC	3	1	19	7	40	2	1	58	0	1	0	0	1430	2018-05-15	58	5	3	11	1	5	0
58	2018-05-15	3	11	KT	MC	3	1	19	7	40	2	1	58	0	1	0	0	1431	2018-05-15	58	7	3	11	2	1	0
58	2018-05-15	3	11	KT	MC	3	1	19	7	40	2	1	58	0	1	0	0	1432	2018-05-15	58	8	3	11	2	2	0
58	2018-05-15	3	11	KT	MC	3	1	19	7	40	2	1	58	0	1	0	0	1433	2018-05-15	58	9	3	11	2	3	0
58	2018-05-15	3	11	KT	MC	3	1	19	7	40	2	1	58	0	1	0	0	1434	2018-05-15	58	10	3	11	2	4	0
58	2018-05-15	3	11	KT	MC	3	1	19	7	40	2	1	58	0	1	0	0	1435	2018-05-15	58	11	3	11	2	5	0
58	2018-05-15	3	11	KT	MC	3	1	19	7	40	2	1	58	0	1	0	0	1436	2018-05-15	58	13	3	11	5	1	0
58	2018-05-15	3	11	KT	MC	3	1	19	7	40	2	1	58	0	1	0	0	1437	2018-05-15	58	14	3	11	5	2	0
58	2018-05-15	3	11	KT	MC	3	1	19	7	40	2	1	58	0	1	0	0	1438	2018-05-15	58	15	3	11	5	3	0
58	2018-05-15	3	11	KT	MC	3	1	19	7	40	2	1	58	0	1	0	0	1439	2018-05-15	58	16	3	11	5	4	0
58	2018-05-15	3	11	KT	MC	3	1	19	7	40	2	1	58	0	1	0	0	1440	2018-05-15	58	17	3	11	5	5	0
58	2018-05-15	3	11	KT	MC	3	1	19	7	40	2	1	58	0	1	0	0	1441	2018-05-15	58	19	3	11	50	1	4
58	2018-05-15	3	11	KT	MC	3	1	19	7	40	2	1	58	0	1	0	0	1442	2018-05-15	58	20	3	11	50	2	232
58	2018-05-15	3	11	KT	MC	3	1	19	7	40	2	1	58	0	1	0	0	1443	2018-05-15	58	21	3	11	50	3	1
58	2018-05-15	3	11	KT	MC	3	1	19	7	40	2	1	58	0	1	0	0	1444	2018-05-15	58	22	3	11	50	4	0
58	2018-05-15	3	11	KT	MC	3	1	19	7	40	2	1	58	0	1	0	0	1445	2018-05-15	58	23	3	11	50	5	0
58	2018-05-15	3	11	KT	MC	3	1	19	7	40	2	1	58	0	1	0	0	1446	2018-05-15	58	25	3	11	60	1	0
58	2018-05-15	3	11	KT	MC	3	1	19	7	40	2	1	58	0	1	0	0	1447	2018-05-15	58	26	3	11	60	2	6
58	2018-05-15	3	11	KT	MC	3	1	19	7	40	2	1	58	0	1	0	0	1448	2018-05-15	58	27	3	11	60	3	0
58	2018-05-15	3	11	KT	MC	3	1	19	7	40	2	1	58	0	1	0	0	1449	2018-05-15	58	28	3	11	60	4	0
58	2018-05-15	3	11	KT	MC	3	1	19	7	40	2	1	58	0	1	0	0	1450	2018-05-15	58	29	3	11	60	5	0
59	2018-05-16	3	12	KT	ZG	3	1	19	7	9	1	1	59	0	1	2	0	1451	2018-05-16	59	1	3	12	1	1	0
59	2018-05-16	3	12	KT	ZG	3	1	19	7	9	1	1	59	0	1	2	0	1452	2018-05-16	59	2	3	12	1	2	104	50
59	2018-05-16	3	12	KT	ZG	3	1	19	7	9	1	1	59	0	1	2	0	1453	2018-05-16	59	3	3	12	1	3	0
59	2018-05-16	3	12	KT	ZG	3	1	19	7	9	1	1	59	0	1	2	0	1454	2018-05-16	59	4	3	12	1	4	0
59	2018-05-16	3	12	KT	ZG	3	1	19	7	9	1	1	59	0	1	2	0	1455	2018-05-16	59	5	3	12	1	5	0
59	2018-05-16	3	12	KT	ZG	3	1	19	7	9	1	1	59	0	1	2	0	1456	2018-05-16	59	7	3	12	2	1	0
59	2018-05-16	3	12	KT	ZG	3	1	19	7	9	1	1	59	0	1	2	0	1457	2018-05-16	59	8	3	12	2	2	0
59	2018-05-16	3	12	KT	ZG	3	1	19	7	9	1	1	59	0	1	2	0	1458	2018-05-16	59	9	3	12	2	3	0
59	2018-05-16	3	12	KT	ZG	3	1	19	7	9	1	1	59	0	1	2	0	1459	2018-05-16	59	10	3	12	2	4	0
59	2018-05-16	3	12	KT	ZG	3	1	19	7	9	1	1	59	0	1	2	0	1460	2018-05-16	59	11	3	12	2	5	0
59	2018-05-16	3	12	KT	ZG	3	1	19	7	9	1	1	59	0	1	2	0	1461	2018-05-16	59	13	3	12	5	1	0
59	2018-05-16	3	12	KT	ZG	3	1	19	7	9	1	1	59	0	1	2	0	1462	2018-05-16	59	14	3	12	5	2	1	51	1
59	2018-05-16	3	12	KT	ZG	3	1	19	7	9	1	1	59	0	1	2	0	1463	2018-05-16	59	15	3	12	5	3	0
59	2018-05-16	3	12	KT	ZG	3	1	19	7	9	1	1	59	0	1	2	0	1464	2018-05-16	59	16	3	12	5	4	0
59	2018-05-16	3	12	KT	ZG	3	1	19	7	9	1	1	59	0	1	2	0	1465	2018-05-16	59	17	3	12	5	5	0
59	2018-05-16	3	12	KT	ZG	3	1	19	7	9	1	1	59	0	1	2	0	1466	2018-05-16	59	19	3	12	50	1	22
59	2018-05-16	3	12	KT	ZG	3	1	19	7	9	1	1	59	0	1	2	0	1467	2018-05-16	59	20	3	12	50	2	439
59	2018-05-16	3	12	KT	ZG	3	1	19	7	9	1	1	59	0	1	2	0	1468	2018-05-16	59	21	3	12	50	3	4
59	2018-05-16	3	12	KT	ZG	3	1	19	7	9	1	1	59	0	1	2	0	1469	2018-05-16	59	22	3	12	50	4	0
59	2018-05-16	3	12	KT	ZG	3	1	19	7	9	1	1	59	0	1	2	0	1470	2018-05-16	59	23	3	12	50	5	0
59	2018-05-16	3	12	KT	ZG	3	1	19	7	9	1	1	59	0	1	2	0	1471	2018-05-16	59	25	3	12	60	1	0
59	2018-05-16	3	12	KT	ZG	3	1	19	7	9	1	1	59	0	1	2	0	1472	2018-05-16	59	26	3	12	60	2	0
59	2018-05-16	3	12	KT	ZG	3	1	19	7	9	1	1	59	0	1	2	0	1473	2018-05-16	59	27	3	12	60	3	0
59	2018-05-16	3	12	KT	ZG	3	1	19	7	9	1	1	59	0	1	2	0	1474	2018-05-16	59	28	3	12	60	4	0
59	2018-05-16	3	12	KT	ZG	3	1	19	7	9	1	1	59	0	1	2	0	1475	2018-05-16	59	29	3	12	60	5	0
60	2018-05-16	3	13	KT	AS	3	1	19	7	16	2	1	60	0	0	2	1	1476	2018-05-16	60	1	3	13	1	1	0
60	2018-05-16	3	13	KT	AS	3	1	19	7	16	2	1	60	0	0	2	1	1477	2018-05-16	60	2	3	13	1	2	9	52
60	2018-05-16	3	13	KT	AS	3	1	19	7	16	2	1	60	0	0	2	1	1478	2018-05-16	60	3	3	13	1	3	0
60	2018-05-16	3	13	KT	AS	3	1	19	7	16	2	1	60	0	0	2	1	1479	2018-05-16	60	4	3	13	1	4	0
60	2018-05-16	3	13	KT	AS	3	1	19	7	16	2	1	60	0	0	2	1	1480	2018-05-16	60	5	3	13	1	5	0
60	2018-05-16	3	13	KT	AS	3	1	19	7	16	2	1	60	0	0	2	1	1481	2018-05-16	60	7	3	13	2	1	0
60	2018-05-16	3	13	KT	AS	3	1	19	7	16	2	1	60	0	0	2	1	1482	2018-05-16	60	8	3	13	2	2	0
60	2018-05-16	3	13	KT	AS	3	1	19	7	16	2	1	60	0	0	2	1	1483	2018-05-16	60	9	3	13	2	3	0
60	2018-05-16	3	13	KT	AS	3	1	19	7	16	2	1	60	0	0	2	1	1484	2018-05-16	60	10	3	13	2	4	0
60	2018-05-16	3	13	KT	AS	3	1	19	7	16	2	1	60	0	0	2	1	1485	2018-05-16	60	11	3	13	2	5	0
60	2018-05-16	3	13	KT	AS	3	1	19	7	16	2	1	60	0	0	2	1	1486	2018-05-16	60	13	3	13	5	1	0
60	2018-05-16	3	13	KT	AS	3	1	19	7	16	2	1	60	0	0	2	1	1487	2018-05-16	60	14	3	13	5	2	0
60	2018-05-16	3	13	KT	AS	3	1	19	7	16	2	1	60	0	0	2	1	1488	2018-05-16	60	15	3	13	5	3	0
60	2018-05-16	3	13	KT	AS	3	1	19	7	16	2	1	60	0	0	2	1	1489	2018-05-16	60	16	3	13	5	4	0
60	2018-05-16	3	13	KT	AS	3	1	19	7	16	2	1	60	0	0	2	1	1490	2018-05-16	60	17	3	13	5	5	0
60	2018-05-16	3	13	KT	AS	3	1	19	7	16	2	1	60	0	0	2	1	1491	2018-05-16	60	19	3	13	50	1	13
60	2018-05-16	3	13	KT	AS	3	1	19	7	16	2	1	60	0	0	2	1	1492	2018-05-16	60	20	3	13	50	2	104
60	2018-05-16	3	13	KT	AS	3	1	19	7	16	2	1	60	0	0	2	1	1493	2018-05-16	60	21	3	13	50	3	2
60	2018-05-16	3	13	KT	AS	3	1	19	7	16	2	1	60	0	0	2	1	1494	2018-05-16	60	22	3	13	50	4	0
60	2018-05-16	3	13	KT	AS	3	1	19	7	16	2	1	60	0	0	2	1	1495	2018-05-16	60	23	3	13	50	5	0
60	2018-05-16	3	13	KT	AS	3	1	19	7	16	2	1	60	0	0	2	1	1496	2018-05-16	60	25	3	13	60	1	0
60	2018-05-16	3	13	KT	AS	3	1	19	7	16	2	1	60	0	0	2	1	1497	2018-05-16	60	26	3	13	60	2	0
60	2018-05-16	3	13	KT	AS	3	1	19	7	16	2	1	60	0	0	2	1	1498	2018-05-16	60	27	3	13	60	3	0
60	2018-05-16	3	13	KT	AS	3	1	19	7	16	2	1	60	0	0	2	1	1499	2018-05-16	60	28	3	13	60	4	0
60	2018-05-16	3	13	KT	AS	3	1	19	7	16	2	1	60	0	0	2	1	1500	2018-05-16	60	29	3	13	60	5	0
61	2018-05-16	3	14	KT	AS	3	1	19	7	23	2	1	61	0	1	1	0	1501	2018-05-16	61	1	3	14	1	1	0
61	2018-05-16	3	14	KT	AS	3	1	19	7	23	2	1	61	0	1	1	0	1502	2018-05-16	61	2	3	14	1	2	13	53
61	2018-05-16	3	14	KT	AS	3	1	19	7	23	2	1	61	0	1	1	0	1503	2018-05-16	61	3	3	14	1	3	0
61	2018-05-16	3	14	KT	AS	3	1	19	7	23	2	1	61	0	1	1	0	1504	2018-05-16	61	4	3	14	1	4	0
61	2018-05-16	3	14	KT	AS	3	1	19	7	23	2	1	61	0	1	1	0	1505	2018-05-16	61	5	3	14	1	5	0
61	2018-05-16	3	14	KT	AS	3	1	19	7	23	2	1	61	0	1	1	0	1506	2018-05-16	61	7	3	14	2	1	0
61	2018-05-16	3	14	KT	AS	3	1	19	7	23	2	1	61	0	1	1	0	1507	2018-05-16	61	8	3	14	2	2	0
61	2018-05-16	3	14	KT	AS	3	1	19	7	23	2	1	61	0	1	1	0	1508	2018-05-16	61	9	3	14	2	3	0
61	2018-05-16	3	14	KT	AS	3	1	19	7	23	2	1	61	0	1	1	0	1509	2018-05-16	61	10	3	14	2	4	0
61	2018-05-16	3	14	KT	AS	3	1	19	7	23	2	1	61	0	1	1	0	1510	2018-05-16	61	11	3	14	2	5	0
61	2018-05-16	3	14	KT	AS	3	1	19	7	23	2	1	61	0	1	1	0	1511	2018-05-16	61	13	3	14	5	1	0
61	2018-05-16	3	14	KT	AS	3	1	19	7	23	2	1	61	0	1	1	0	1512	2018-05-16	61	14	3	14	5	2	0
61	2018-05-16	3	14	KT	AS	3	1	19	7	23	2	1	61	0	1	1	0	1513	2018-05-16	61	15	3	14	5	3	0
61	2018-05-16	3	14	KT	AS	3	1	19	7	23	2	1	61	0	1	1	0	1514	2018-05-16	61	16	3	14	5	4	0
61	2018-05-16	3	14	KT	AS	3	1	19	7	23	2	1	61	0	1	1	0	1515	2018-05-16	61	17	3	14	5	5	0
61	2018-05-16	3	14	KT	AS	3	1	19	7	23	2	1	61	0	1	1	0	1516	2018-05-16	61	19	3	14	50	1	9
61	2018-05-16	3	14	KT	AS	3	1	19	7	23	2	1	61	0	1	1	0	1517	2018-05-16	61	20	3	14	50	2	87
61	2018-05-16	3	14	KT	AS	3	1	19	7	23	2	1	61	0	1	1	0	1518	2018-05-16	61	21	3	14	50	3	1
61	2018-05-16	3	14	KT	AS	3	1	19	7	23	2	1	61	0	1	1	0	1519	2018-05-16	61	22	3	14	50	4	0
61	2018-05-16	3	14	KT	AS	3	1	19	7	23	2	1	61	0	1	1	0	1520	2018-05-16	61	23	3	14	50	5	0
61	2018-05-16	3	14	KT	AS	3	1	19	7	23	2	1	61	0	1	1	0	1521	2018-05-16	61	25	3	14	60	1	0
61	2018-05-16	3	14	KT	AS	3	1	19	7	23	2	1	61	0	1	1	0	1522	2018-05-16	61	26	3	14	60	2	0
61	2018-05-16	3	14	KT	AS	3	1	19	7	23	2	1	61	0	1	1	0	1523	2018-05-16	61	27	3	14	60	3	0
61	2018-05-16	3	14	KT	AS	3	1	19	7	23	2	1	61	0	1	1	0	1524	2018-05-16	61	28	3	14	60	4	0
61	2018-05-16	3	14	KT	AS	3	1	19	7	23	2	1	61	0	1	1	0	1525	2018-05-16	61	29	3	14	60	5	0
62	2018-05-16	3	15	KT	YH	3	1	19	7	20	2	1	62	0	1	1	0	1526	2018-05-16	62	1	3	15	1	1	0
62	2018-05-16	3	15	KT	YH	3	1	19	7	20	2	1	62	0	1	1	0	1527	2018-05-16	62	2	3	15	1	2	11	54
62	2018-05-16	3	15	KT	YH	3	1	19	7	20	2	1	62	0	1	1	0	1528	2018-05-16	62	3	3	15	1	3	0
62	2018-05-16	3	15	KT	YH	3	1	19	7	20	2	1	62	0	1	1	0	1529	2018-05-16	62	4	3	15	1	4	0
62	2018-05-16	3	15	KT	YH	3	1	19	7	20	2	1	62	0	1	1	0	1530	2018-05-16	62	5	3	15	1	5	0
62	2018-05-16	3	15	KT	YH	3	1	19	7	20	2	1	62	0	1	1	0	1531	2018-05-16	62	7	3	15	2	1	0
62	2018-05-16	3	15	KT	YH	3	1	19	7	20	2	1	62	0	1	1	0	1532	2018-05-16	62	8	3	15	2	2	0
62	2018-05-16	3	15	KT	YH	3	1	19	7	20	2	1	62	0	1	1	0	1533	2018-05-16	62	9	3	15	2	3	0
62	2018-05-16	3	15	KT	YH	3	1	19	7	20	2	1	62	0	1	1	0	1534	2018-05-16	62	10	3	15	2	4	0
62	2018-05-16	3	15	KT	YH	3	1	19	7	20	2	1	62	0	1	1	0	1535	2018-05-16	62	11	3	15	2	5	0
62	2018-05-16	3	15	KT	YH	3	1	19	7	20	2	1	62	0	1	1	0	1536	2018-05-16	62	13	3	15	5	1	0
62	2018-05-16	3	15	KT	YH	3	1	19	7	20	2	1	62	0	1	1	0	1537	2018-05-16	62	14	3	15	5	2	0
62	2018-05-16	3	15	KT	YH	3	1	19	7	20	2	1	62	0	1	1	0	1538	2018-05-16	62	15	3	15	5	3	0
62	2018-05-16	3	15	KT	YH	3	1	19	7	20	2	1	62	0	1	1	0	1539	2018-05-16	62	16	3	15	5	4	0
62	2018-05-16	3	15	KT	YH	3	1	19	7	20	2	1	62	0	1	1	0	1540	2018-05-16	62	17	3	15	5	5	0
62	2018-05-16	3	15	KT	YH	3	1	19	7	20	2	1	62	0	1	1	0	1541	2018-05-16	62	19	3	15	50	1	10
62	2018-05-16	3	15	KT	YH	3	1	19	7	20	2	1	62	0	1	1	0	1542	2018-05-16	62	20	3	15	50	2	251
62	2018-05-16	3	15	KT	YH	3	1	19	7	20	2	1	62	0	1	1	0	1543	2018-05-16	62	21	3	15	50	3	4
62	2018-05-16	3	15	KT	YH	3	1	19	7	20	2	1	62	0	1	1	0	1544	2018-05-16	62	22	3	15	50	4	1
62	2018-05-16	3	15	KT	YH	3	1	19	7	20	2	1	62	0	1	1	0	1545	2018-05-16	62	23	3	15	50	5	0
62	2018-05-16	3	15	KT	YH	3	1	19	7	20	2	1	62	0	1	1	0	1546	2018-05-16	62	25	3	15	60	1	0
62	2018-05-16	3	15	KT	YH	3	1	19	7	20	2	1	62	0	1	1	0	1547	2018-05-16	62	26	3	15	60	2	0
62	2018-05-16	3	15	KT	YH	3	1	19	7	20	2	1	62	0	1	1	0	1548	2018-05-16	62	27	3	15	60	3	0
62	2018-05-16	3	15	KT	YH	3	1	19	7	20	2	1	62	0	1	1	0	1549	2018-05-16	62	28	3	15	60	4	0
62	2018-05-16	3	15	KT	YH	3	1	19	7	20	2	1	62	0	1	1	0	1550	2018-05-16	62	29	3	15	60	5	0
63	2018-05-16	3	16	KT	HM	3	1	19	7	8	2	1	63	0	1	0	0	1551	2018-05-16	63	1	3	16	1	1	0
63	2018-05-16	3	16	KT	HM	3	1	19	7	8	2	1	63	0	1	0	0	1552	2018-05-16	63	2	3	16	1	2	10	55
63	2018-05-16	3	16	KT	HM	3	1	19	7	8	2	1	63	0	1	0	0	1553	2018-05-16	63	3	3	16	1	3	0
63	2018-05-16	3	16	KT	HM	3	1	19	7	8	2	1	63	0	1	0	0	1554	2018-05-16	63	4	3	16	1	4	0
63	2018-05-16	3	16	KT	HM	3	1	19	7	8	2	1	63	0	1	0	0	1555	2018-05-16	63	5	3	16	1	5	0
63	2018-05-16	3	16	KT	HM	3	1	19	7	8	2	1	63	0	1	0	0	1556	2018-05-16	63	7	3	16	2	1	0
63	2018-05-16	3	16	KT	HM	3	1	19	7	8	2	1	63	0	1	0	0	1557	2018-05-16	63	8	3	16	2	2	0
63	2018-05-16	3	16	KT	HM	3	1	19	7	8	2	1	63	0	1	0	0	1558	2018-05-16	63	9	3	16	2	3	0
63	2018-05-16	3	16	KT	HM	3	1	19	7	8	2	1	63	0	1	0	0	1559	2018-05-16	63	10	3	16	2	4	0
63	2018-05-16	3	16	KT	HM	3	1	19	7	8	2	1	63	0	1	0	0	1560	2018-05-16	63	11	3	16	2	5	0
63	2018-05-16	3	16	KT	HM	3	1	19	7	8	2	1	63	0	1	0	0	1561	2018-05-16	63	13	3	16	5	1	0
63	2018-05-16	3	16	KT	HM	3	1	19	7	8	2	1	63	0	1	0	0	1562	2018-05-16	63	14	3	16	5	2	0
63	2018-05-16	3	16	KT	HM	3	1	19	7	8	2	1	63	0	1	0	0	1563	2018-05-16	63	15	3	16	5	3	0
63	2018-05-16	3	16	KT	HM	3	1	19	7	8	2	1	63	0	1	0	0	1564	2018-05-16	63	16	3	16	5	4	0
63	2018-05-16	3	16	KT	HM	3	1	19	7	8	2	1	63	0	1	0	0	1565	2018-05-16	63	17	3	16	5	5	0
63	2018-05-16	3	16	KT	HM	3	1	19	7	8	2	1	63	0	1	0	0	1566	2018-05-16	63	19	3	16	50	1	7
63	2018-05-16	3	16	KT	HM	3	1	19	7	8	2	1	63	0	1	0	0	1567	2018-05-16	63	20	3	16	50	2	98
63	2018-05-16	3	16	KT	HM	3	1	19	7	8	2	1	63	0	1	0	0	1568	2018-05-16	63	21	3	16	50	3	0
63	2018-05-16	3	16	KT	HM	3	1	19	7	8	2	1	63	0	1	0	0	1569	2018-05-16	63	22	3	16	50	4	1
63	2018-05-16	3	16	KT	HM	3	1	19	7	8	2	1	63	0	1	0	0	1570	2018-05-16	63	23	3	16	50	5	0
63	2018-05-16	3	16	KT	HM	3	1	19	7	8	2	1	63	0	1	0	0	1571	2018-05-16	63	25	3	16	60	1	0
63	2018-05-16	3	16	KT	HM	3	1	19	7	8	2	1	63	0	1	0	0	1572	2018-05-16	63	26	3	16	60	2	3
63	2018-05-16	3	16	KT	HM	3	1	19	7	8	2	1	63	0	1	0	0	1573	2018-05-16	63	27	3	16	60	3	0
63	2018-05-16	3	16	KT	HM	3	1	19	7	8	2	1	63	0	1	0	0	1574	2018-05-16	63	28	3	16	60	4	0
63	2018-05-16	3	16	KT	HM	3	1	19	7	8	2	1	63	0	1	0	0	1575	2018-05-16	63	29	3	16	60	5	0
64	2018-05-16	3	17	KT	LF	3	1	19	7	15	2	1	64	0	1	0	0	1576	2018-05-16	64	1	3	17	1	1	0
64	2018-05-16	3	17	KT	LF	3	1	19	7	15	2	1	64	0	1	0	0	1577	2018-05-16	64	2	3	17	1	2	9	56
64	2018-05-16	3	17	KT	LF	3	1	19	7	15	2	1	64	0	1	0	0	1578	2018-05-16	64	3	3	17	1	3	0
64	2018-05-16	3	17	KT	LF	3	1	19	7	15	2	1	64	0	1	0	0	1579	2018-05-16	64	4	3	17	1	4	0
64	2018-05-16	3	17	KT	LF	3	1	19	7	15	2	1	64	0	1	0	0	1580	2018-05-16	64	5	3	17	1	5	0
64	2018-05-16	3	17	KT	LF	3	1	19	7	15	2	1	64	0	1	0	0	1581	2018-05-16	64	7	3	17	2	1	0
64	2018-05-16	3	17	KT	LF	3	1	19	7	15	2	1	64	0	1	0	0	1582	2018-05-16	64	8	3	17	2	2	0
64	2018-05-16	3	17	KT	LF	3	1	19	7	15	2	1	64	0	1	0	0	1583	2018-05-16	64	9	3	17	2	3	0
64	2018-05-16	3	17	KT	LF	3	1	19	7	15	2	1	64	0	1	0	0	1584	2018-05-16	64	10	3	17	2	4	0
64	2018-05-16	3	17	KT	LF	3	1	19	7	15	2	1	64	0	1	0	0	1585	2018-05-16	64	11	3	17	2	5	0
64	2018-05-16	3	17	KT	LF	3	1	19	7	15	2	1	64	0	1	0	0	1586	2018-05-16	64	13	3	17	5	1	0
64	2018-05-16	3	17	KT	LF	3	1	19	7	15	2	1	64	0	1	0	0	1587	2018-05-16	64	14	3	17	5	2	0
64	2018-05-16	3	17	KT	LF	3	1	19	7	15	2	1	64	0	1	0	0	1588	2018-05-16	64	15	3	17	5	3	0
64	2018-05-16	3	17	KT	LF	3	1	19	7	15	2	1	64	0	1	0	0	1589	2018-05-16	64	16	3	17	5	4	0
64	2018-05-16	3	17	KT	LF	3	1	19	7	15	2	1	64	0	1	0	0	1590	2018-05-16	64	17	3	17	5	5	0
64	2018-05-16	3	17	KT	LF	3	1	19	7	15	2	1	64	0	1	0	0	1591	2018-05-16	64	19	3	17	50	1	20
64	2018-05-16	3	17	KT	LF	3	1	19	7	15	2	1	64	0	1	0	0	1592	2018-05-16	64	20	3	17	50	2	253
64	2018-05-16	3	17	KT	LF	3	1	19	7	15	2	1	64	0	1	0	0	1593	2018-05-16	64	21	3	17	50	3	0
64	2018-05-16	3	17	KT	LF	3	1	19	7	15	2	1	64	0	1	0	0	1594	2018-05-16	64	22	3	17	50	4	0
64	2018-05-16	3	17	KT	LF	3	1	19	7	15	2	1	64	0	1	0	0	1595	2018-05-16	64	23	3	17	50	5	0
64	2018-05-16	3	17	KT	LF	3	1	19	7	15	2	1	64	0	1	0	0	1596	2018-05-16	64	25	3	17	60	1	0
64	2018-05-16	3	17	KT	LF	3	1	19	7	15	2	1	64	0	1	0	0	1597	2018-05-16	64	26	3	17	60	2	8
64	2018-05-16	3	17	KT	LF	3	1	19	7	15	2	1	64	0	1	0	0	1598	2018-05-16	64	27	3	17	60	3	0
64	2018-05-16	3	17	KT	LF	3	1	19	7	15	2	1	64	0	1	0	0	1599	2018-05-16	64	28	3	17	60	4	0
64	2018-05-16	3	17	KT	LF	3	1	19	7	15	2	1	64	0	1	0	0	1600	2018-05-16	64	29	3	17	60	5	0
65	2018-05-16	3	18	KT	MG	3	1	19	7	7	2	1	65	0	1	1	0	1601	2018-05-16	65	1	3	18	1	1	0
65	2018-05-16	3	18	KT	MG	3	1	19	7	7	2	1	65	0	1	1	0	1602	2018-05-16	65	2	3	18	1	2	20	57
65	2018-05-16	3	18	KT	MG	3	1	19	7	7	2	1	65	0	1	1	0	1603	2018-05-16	65	3	3	18	1	3	0
65	2018-05-16	3	18	KT	MG	3	1	19	7	7	2	1	65	0	1	1	0	1604	2018-05-16	65	4	3	18	1	4	0
65	2018-05-16	3	18	KT	MG	3	1	19	7	7	2	1	65	0	1	1	0	1605	2018-05-16	65	5	3	18	1	5	0
65	2018-05-16	3	18	KT	MG	3	1	19	7	7	2	1	65	0	1	1	0	1606	2018-05-16	65	7	3	18	2	1	0
65	2018-05-16	3	18	KT	MG	3	1	19	7	7	2	1	65	0	1	1	0	1607	2018-05-16	65	8	3	18	2	2	1	58	1
65	2018-05-16	3	18	KT	MG	3	1	19	7	7	2	1	65	0	1	1	0	1608	2018-05-16	65	9	3	18	2	3	0
65	2018-05-16	3	18	KT	MG	3	1	19	7	7	2	1	65	0	1	1	0	1609	2018-05-16	65	10	3	18	2	4	0
65	2018-05-16	3	18	KT	MG	3	1	19	7	7	2	1	65	0	1	1	0	1610	2018-05-16	65	11	3	18	2	5	0
65	2018-05-16	3	18	KT	MG	3	1	19	7	7	2	1	65	0	1	1	0	1611	2018-05-16	65	13	3	18	5	1	0
65	2018-05-16	3	18	KT	MG	3	1	19	7	7	2	1	65	0	1	1	0	1612	2018-05-16	65	14	3	18	5	2	0
65	2018-05-16	3	18	KT	MG	3	1	19	7	7	2	1	65	0	1	1	0	1613	2018-05-16	65	15	3	18	5	3	0
65	2018-05-16	3	18	KT	MG	3	1	19	7	7	2	1	65	0	1	1	0	1614	2018-05-16	65	16	3	18	5	4	0
65	2018-05-16	3	18	KT	MG	3	1	19	7	7	2	1	65	0	1	1	0	1615	2018-05-16	65	17	3	18	5	5	0
65	2018-05-16	3	18	KT	MG	3	1	19	7	7	2	1	65	0	1	1	0	1616	2018-05-16	65	19	3	18	50	1	11
65	2018-05-16	3	18	KT	MG	3	1	19	7	7	2	1	65	0	1	1	0	1617	2018-05-16	65	20	3	18	50	2	303
65	2018-05-16	3	18	KT	MG	3	1	19	7	7	2	1	65	0	1	1	0	1618	2018-05-16	65	21	3	18	50	3	0
65	2018-05-16	3	18	KT	MG	3	1	19	7	7	2	1	65	0	1	1	0	1619	2018-05-16	65	22	3	18	50	4	1
65	2018-05-16	3	18	KT	MG	3	1	19	7	7	2	1	65	0	1	1	0	1620	2018-05-16	65	23	3	18	50	5	0
65	2018-05-16	3	18	KT	MG	3	1	19	7	7	2	1	65	0	1	1	0	1621	2018-05-16	65	25	3	18	60	1	0
65	2018-05-16	3	18	KT	MG	3	1	19	7	7	2	1	65	0	1	1	0	1622	2018-05-16	65	26	3	18	60	2	0
65	2018-05-16	3	18	KT	MG	3	1	19	7	7	2	1	65	0	1	1	0	1623	2018-05-16	65	27	3	18	60	3	0
65	2018-05-16	3	18	KT	MG	3	1	19	7	7	2	1	65	0	1	1	0	1624	2018-05-16	65	28	3	18	60	4	0
65	2018-05-16	3	18	KT	MG	3	1	19	7	7	2	1	65	0	1	1	0	1625	2018-05-16	65	29	3	18	60	5	0
66	2018-05-17	3	19	KT	MK	3	1	19	7	24	2	1	66	0	1	0	0	1626	2018-05-17	66	1	3	19	1	1	1
66	2018-05-17	3	19	KT	MK	3	1	19	7	24	2	1	66	0	1	0	0	1627	2018-05-17	66	2	3	19	1	2	7	59
66	2018-05-17	3	19	KT	MK	3	1	19	7	24	2	1	66	0	1	0	0	1628	2018-05-17	66	3	3	19	1	3	0
66	2018-05-17	3	19	KT	MK	3	1	19	7	24	2	1	66	0	1	0	0	1629	2018-05-17	66	4	3	19	1	4	0
66	2018-05-17	3	19	KT	MK	3	1	19	7	24	2	1	66	0	1	0	0	1630	2018-05-17	66	5	3	19	1	5	0
66	2018-05-17	3	19	KT	MK	3	1	19	7	24	2	1	66	0	1	0	0	1631	2018-05-17	66	7	3	19	2	1	0
66	2018-05-17	3	19	KT	MK	3	1	19	7	24	2	1	66	0	1	0	0	1632	2018-05-17	66	8	3	19	2	2	0
66	2018-05-17	3	19	KT	MK	3	1	19	7	24	2	1	66	0	1	0	0	1633	2018-05-17	66	9	3	19	2	3	0
66	2018-05-17	3	19	KT	MK	3	1	19	7	24	2	1	66	0	1	0	0	1634	2018-05-17	66	10	3	19	2	4	0
66	2018-05-17	3	19	KT	MK	3	1	19	7	24	2	1	66	0	1	0	0	1635	2018-05-17	66	11	3	19	2	5	0
66	2018-05-17	3	19	KT	MK	3	1	19	7	24	2	1	66	0	1	0	0	1636	2018-05-17	66	13	3	19	5	1	0
66	2018-05-17	3	19	KT	MK	3	1	19	7	24	2	1	66	0	1	0	0	1637	2018-05-17	66	14	3	19	5	2	0
66	2018-05-17	3	19	KT	MK	3	1	19	7	24	2	1	66	0	1	0	0	1638	2018-05-17	66	15	3	19	5	3	0
66	2018-05-17	3	19	KT	MK	3	1	19	7	24	2	1	66	0	1	0	0	1639	2018-05-17	66	16	3	19	5	4	0
66	2018-05-17	3	19	KT	MK	3	1	19	7	24	2	1	66	0	1	0	0	1640	2018-05-17	66	17	3	19	5	5	0
66	2018-05-17	3	19	KT	MK	3	1	19	7	24	2	1	66	0	1	0	0	1641	2018-05-17	66	19	3	19	50	1	22
66	2018-05-17	3	19	KT	MK	3	1	19	7	24	2	1	66	0	1	0	0	1642	2018-05-17	66	20	3	19	50	2	333
66	2018-05-17	3	19	KT	MK	3	1	19	7	24	2	1	66	0	1	0	0	1643	2018-05-17	66	21	3	19	50	3	2
66	2018-05-17	3	19	KT	MK	3	1	19	7	24	2	1	66	0	1	0	0	1644	2018-05-17	66	22	3	19	50	4	0
66	2018-05-17	3	19	KT	MK	3	1	19	7	24	2	1	66	0	1	0	0	1645	2018-05-17	66	23	3	19	50	5	0
66	2018-05-17	3	19	KT	MK	3	1	19	7	24	2	1	66	0	1	0	0	1646	2018-05-17	66	25	3	19	60	1	0
66	2018-05-17	3	19	KT	MK	3	1	19	7	24	2	1	66	0	1	0	0	1647	2018-05-17	66	26	3	19	60	2	1
66	2018-05-17	3	19	KT	MK	3	1	19	7	24	2	1	66	0	1	0	0	1648	2018-05-17	66	27	3	19	60	3	0
66	2018-05-17	3	19	KT	MK	3	1	19	7	24	2	1	66	0	1	0	0	1649	2018-05-17	66	28	3	19	60	4	0
66	2018-05-17	3	19	KT	MK	3	1	19	7	24	2	1	66	0	1	0	0	1650	2018-05-17	66	29	3	19	60	5	0
67	2018-05-17	3	20	KT	MM	3	1	19	7	13	2	1	67	0	1	1	0	1651	2018-05-17	67	1	3	20	1	1	0
67	2018-05-17	3	20	KT	MM	3	1	19	7	13	2	1	67	0	1	1	0	1652	2018-05-17	67	2	3	20	1	2	6	60
67	2018-05-17	3	20	KT	MM	3	1	19	7	13	2	1	67	0	1	1	0	1653	2018-05-17	67	3	3	20	1	3	0
67	2018-05-17	3	20	KT	MM	3	1	19	7	13	2	1	67	0	1	1	0	1654	2018-05-17	67	4	3	20	1	4	0
67	2018-05-17	3	20	KT	MM	3	1	19	7	13	2	1	67	0	1	1	0	1655	2018-05-17	67	5	3	20	1	5	0
67	2018-05-17	3	20	KT	MM	3	1	19	7	13	2	1	67	0	1	1	0	1656	2018-05-17	67	7	3	20	2	1	0
67	2018-05-17	3	20	KT	MM	3	1	19	7	13	2	1	67	0	1	1	0	1657	2018-05-17	67	8	3	20	2	2	0
67	2018-05-17	3	20	KT	MM	3	1	19	7	13	2	1	67	0	1	1	0	1658	2018-05-17	67	9	3	20	2	3	0
67	2018-05-17	3	20	KT	MM	3	1	19	7	13	2	1	67	0	1	1	0	1659	2018-05-17	67	10	3	20	2	4	0
67	2018-05-17	3	20	KT	MM	3	1	19	7	13	2	1	67	0	1	1	0	1660	2018-05-17	67	11	3	20	2	5	0
67	2018-05-17	3	20	KT	MM	3	1	19	7	13	2	1	67	0	1	1	0	1661	2018-05-17	67	13	3	20	5	1	0
67	2018-05-17	3	20	KT	MM	3	1	19	7	13	2	1	67	0	1	1	0	1662	2018-05-17	67	14	3	20	5	2	1	61	1
67	2018-05-17	3	20	KT	MM	3	1	19	7	13	2	1	67	0	1	1	0	1663	2018-05-17	67	15	3	20	5	3	0
67	2018-05-17	3	20	KT	MM	3	1	19	7	13	2	1	67	0	1	1	0	1664	2018-05-17	67	16	3	20	5	4	0
67	2018-05-17	3	20	KT	MM	3	1	19	7	13	2	1	67	0	1	1	0	1665	2018-05-17	67	17	3	20	5	5	0
67	2018-05-17	3	20	KT	MM	3	1	19	7	13	2	1	67	0	1	1	0	1666	2018-05-17	67	19	3	20	50	1	3
67	2018-05-17	3	20	KT	MM	3	1	19	7	13	2	1	67	0	1	1	0	1667	2018-05-17	67	20	3	20	50	2	69
67	2018-05-17	3	20	KT	MM	3	1	19	7	13	2	1	67	0	1	1	0	1668	2018-05-17	67	21	3	20	50	3	0
67	2018-05-17	3	20	KT	MM	3	1	19	7	13	2	1	67	0	1	1	0	1669	2018-05-17	67	22	3	20	50	4	0
67	2018-05-17	3	20	KT	MM	3	1	19	7	13	2	1	67	0	1	1	0	1670	2018-05-17	67	23	3	20	50	5	0
67	2018-05-17	3	20	KT	MM	3	1	19	7	13	2	1	67	0	1	1	0	1671	2018-05-17	67	25	3	20	60	1	0
67	2018-05-17	3	20	KT	MM	3	1	19	7	13	2	1	67	0	1	1	0	1672	2018-05-17	67	26	3	20	60	2	3
67	2018-05-17	3	20	KT	MM	3	1	19	7	13	2	1	67	0	1	1	0	1673	2018-05-17	67	27	3	20	60	3	0
67	2018-05-17	3	20	KT	MM	3	1	19	7	13	2	1	67	0	1	1	0	1674	2018-05-17	67	28	3	20	60	4	0
67	2018-05-17	3	20	KT	MM	3	1	19	7	13	2	1	67	0	1	1	0	1675	2018-05-17	67	29	3	20	60	5	0
68	2018-05-17	3	21	KT	RL	3	1	19	7	36	2	1	68	0	0	0	0	1676	2018-05-17	68	1	3	21	1	1	0
68	2018-05-17	3	21	KT	RL	3	1	19	7	36	2	1	68	0	0	0	0	1677	2018-05-17	68	2	3	21	1	2	27	62
68	2018-05-17	3	21	KT	RL	3	1	19	7	36	2	1	68	0	0	0	0	1678	2018-05-17	68	3	3	21	1	3	0
68	2018-05-17	3	21	KT	RL	3	1	19	7	36	2	1	68	0	0	0	0	1679	2018-05-17	68	4	3	21	1	4	0
68	2018-05-17	3	21	KT	RL	3	1	19	7	36	2	1	68	0	0	0	0	1680	2018-05-17	68	5	3	21	1	5	0
68	2018-05-17	3	21	KT	RL	3	1	19	7	36	2	1	68	0	0	0	0	1681	2018-05-17	68	7	3	21	2	1	0
68	2018-05-17	3	21	KT	RL	3	1	19	7	36	2	1	68	0	0	0	0	1682	2018-05-17	68	8	3	21	2	2	0
68	2018-05-17	3	21	KT	RL	3	1	19	7	36	2	1	68	0	0	0	0	1683	2018-05-17	68	9	3	21	2	3	0
68	2018-05-17	3	21	KT	RL	3	1	19	7	36	2	1	68	0	0	0	0	1684	2018-05-17	68	10	3	21	2	4	0
68	2018-05-17	3	21	KT	RL	3	1	19	7	36	2	1	68	0	0	0	0	1685	2018-05-17	68	11	3	21	2	5	0
68	2018-05-17	3	21	KT	RL	3	1	19	7	36	2	1	68	0	0	0	0	1686	2018-05-17	68	13	3	21	5	1	0
68	2018-05-17	3	21	KT	RL	3	1	19	7	36	2	1	68	0	0	0	0	1687	2018-05-17	68	14	3	21	5	2	0
68	2018-05-17	3	21	KT	RL	3	1	19	7	36	2	1	68	0	0	0	0	1688	2018-05-17	68	15	3	21	5	3	0
68	2018-05-17	3	21	KT	RL	3	1	19	7	36	2	1	68	0	0	0	0	1689	2018-05-17	68	16	3	21	5	4	0
68	2018-05-17	3	21	KT	RL	3	1	19	7	36	2	1	68	0	0	0	0	1690	2018-05-17	68	17	3	21	5	5	0
68	2018-05-17	3	21	KT	RL	3	1	19	7	36	2	1	68	0	0	0	0	1691	2018-05-17	68	19	3	21	50	1	3
68	2018-05-17	3	21	KT	RL	3	1	19	7	36	2	1	68	0	0	0	0	1692	2018-05-17	68	20	3	21	50	2	102
68	2018-05-17	3	21	KT	RL	3	1	19	7	36	2	1	68	0	0	0	0	1693	2018-05-17	68	21	3	21	50	3	0
68	2018-05-17	3	21	KT	RL	3	1	19	7	36	2	1	68	0	0	0	0	1694	2018-05-17	68	22	3	21	50	4	0
68	2018-05-17	3	21	KT	RL	3	1	19	7	36	2	1	68	0	0	0	0	1695	2018-05-17	68	23	3	21	50	5	0
68	2018-05-17	3	21	KT	RL	3	1	19	7	36	2	1	68	0	0	0	0	1696	2018-05-17	68	25	3	21	60	1	0
68	2018-05-17	3	21	KT	RL	3	1	19	7	36	2	1	68	0	0	0	0	1697	2018-05-17	68	26	3	21	60	2	4
68	2018-05-17	3	21	KT	RL	3	1	19	7	36	2	1	68	0	0	0	0	1698	2018-05-17	68	27	3	21	60	3	0
68	2018-05-17	3	21	KT	RL	3	1	19	7	36	2	1	68	0	0	0	0	1699	2018-05-17	68	28	3	21	60	4	0
68	2018-05-17	3	21	KT	RL	3	1	19	7	36	2	1	68	0	0	0	0	1700	2018-05-17	68	29	3	21	60	5	0
69	2018-05-17	3	22	KT	AM	3	1	19	7	19	2	1	69	0	1	1	0	1701	2018-05-17	69	1	3	22	1	1	0
69	2018-05-17	3	22	KT	AM	3	1	19	7	19	2	1	69	0	1	1	0	1702	2018-05-17	69	2	3	22	1	2	80	63
69	2018-05-17	3	22	KT	AM	3	1	19	7	19	2	1	69	0	1	1	0	1703	2018-05-17	69	3	3	22	1	3	0
69	2018-05-17	3	22	KT	AM	3	1	19	7	19	2	1	69	0	1	1	0	1704	2018-05-17	69	4	3	22	1	4	0
69	2018-05-17	3	22	KT	AM	3	1	19	7	19	2	1	69	0	1	1	0	1705	2018-05-17	69	5	3	22	1	5	0
69	2018-05-17	3	22	KT	AM	3	1	19	7	19	2	1	69	0	1	1	0	1706	2018-05-17	69	7	3	22	2	1	0
69	2018-05-17	3	22	KT	AM	3	1	19	7	19	2	1	69	0	1	1	0	1707	2018-05-17	69	8	3	22	2	2	0
69	2018-05-17	3	22	KT	AM	3	1	19	7	19	2	1	69	0	1	1	0	1708	2018-05-17	69	9	3	22	2	3	0
69	2018-05-17	3	22	KT	AM	3	1	19	7	19	2	1	69	0	1	1	0	1709	2018-05-17	69	10	3	22	2	4	0
69	2018-05-17	3	22	KT	AM	3	1	19	7	19	2	1	69	0	1	1	0	1710	2018-05-17	69	11	3	22	2	5	0
69	2018-05-17	3	22	KT	AM	3	1	19	7	19	2	1	69	0	1	1	0	1711	2018-05-17	69	13	3	22	5	1	0
69	2018-05-17	3	22	KT	AM	3	1	19	7	19	2	1	69	0	1	1	0	1712	2018-05-17	69	14	3	22	5	2	2	64
69	2018-05-17	3	22	KT	AM	3	1	19	7	19	2	1	69	0	1	1	0	1713	2018-05-17	69	15	3	22	5	3	0
69	2018-05-17	3	22	KT	AM	3	1	19	7	19	2	1	69	0	1	1	0	1714	2018-05-17	69	16	3	22	5	4	0
69	2018-05-17	3	22	KT	AM	3	1	19	7	19	2	1	69	0	1	1	0	1715	2018-05-17	69	17	3	22	5	5	0
69	2018-05-17	3	22	KT	AM	3	1	19	7	19	2	1	69	0	1	1	0	1716	2018-05-17	69	19	3	22	50	1	5
69	2018-05-17	3	22	KT	AM	3	1	19	7	19	2	1	69	0	1	1	0	1717	2018-05-17	69	20	3	22	50	2	152
69	2018-05-17	3	22	KT	AM	3	1	19	7	19	2	1	69	0	1	1	0	1718	2018-05-17	69	21	3	22	50	3	0
69	2018-05-17	3	22	KT	AM	3	1	19	7	19	2	1	69	0	1	1	0	1719	2018-05-17	69	22	3	22	50	4	2
69	2018-05-17	3	22	KT	AM	3	1	19	7	19	2	1	69	0	1	1	0	1720	2018-05-17	69	23	3	22	50	5	0
69	2018-05-17	3	22	KT	AM	3	1	19	7	19	2	1	69	0	1	1	0	1721	2018-05-17	69	25	3	22	60	1	0
69	2018-05-17	3	22	KT	AM	3	1	19	7	19	2	1	69	0	1	1	0	1722	2018-05-17	69	26	3	22	60	2	14
69	2018-05-17	3	22	KT	AM	3	1	19	7	19	2	1	69	0	1	1	0	1723	2018-05-17	69	27	3	22	60	3	0
69	2018-05-17	3	22	KT	AM	3	1	19	7	19	2	1	69	0	1	1	0	1724	2018-05-17	69	28	3	22	60	4	0
69	2018-05-17	3	22	KT	AM	3	1	19	7	19	2	1	69	0	1	1	0	1725	2018-05-17	69	29	3	22	60	5	0
70	2018-05-17	3	23	KT	MB	3	1	19	7	35	2	1	70	0	1	1	0	1726	2018-05-17	70	1	3	23	1	1	0
70	2018-05-17	3	23	KT	MB	3	1	19	7	35	2	1	70	0	1	1	0	1727	2018-05-17	70	2	3	23	1	2	3	65
70	2018-05-17	3	23	KT	MB	3	1	19	7	35	2	1	70	0	1	1	0	1728	2018-05-17	70	3	3	23	1	3	0
70	2018-05-17	3	23	KT	MB	3	1	19	7	35	2	1	70	0	1	1	0	1729	2018-05-17	70	4	3	23	1	4	0
70	2018-05-17	3	23	KT	MB	3	1	19	7	35	2	1	70	0	1	1	0	1730	2018-05-17	70	5	3	23	1	5	0
70	2018-05-17	3	23	KT	MB	3	1	19	7	35	2	1	70	0	1	1	0	1731	2018-05-17	70	7	3	23	2	1	0
70	2018-05-17	3	23	KT	MB	3	1	19	7	35	2	1	70	0	1	1	0	1732	2018-05-17	70	8	3	23	2	2	0
70	2018-05-17	3	23	KT	MB	3	1	19	7	35	2	1	70	0	1	1	0	1733	2018-05-17	70	9	3	23	2	3	0
70	2018-05-17	3	23	KT	MB	3	1	19	7	35	2	1	70	0	1	1	0	1734	2018-05-17	70	10	3	23	2	4	0
70	2018-05-17	3	23	KT	MB	3	1	19	7	35	2	1	70	0	1	1	0	1735	2018-05-17	70	11	3	23	2	5	0
70	2018-05-17	3	23	KT	MB	3	1	19	7	35	2	1	70	0	1	1	0	1736	2018-05-17	70	13	3	23	5	1	0
70	2018-05-17	3	23	KT	MB	3	1	19	7	35	2	1	70	0	1	1	0	1737	2018-05-17	70	14	3	23	5	2	0
70	2018-05-17	3	23	KT	MB	3	1	19	7	35	2	1	70	0	1	1	0	1738	2018-05-17	70	15	3	23	5	3	0
70	2018-05-17	3	23	KT	MB	3	1	19	7	35	2	1	70	0	1	1	0	1739	2018-05-17	70	16	3	23	5	4	0
70	2018-05-17	3	23	KT	MB	3	1	19	7	35	2	1	70	0	1	1	0	1740	2018-05-17	70	17	3	23	5	5	0
70	2018-05-17	3	23	KT	MB	3	1	19	7	35	2	1	70	0	1	1	0	1741	2018-05-17	70	19	3	23	50	1	0
70	2018-05-17	3	23	KT	MB	3	1	19	7	35	2	1	70	0	1	1	0	1742	2018-05-17	70	20	3	23	50	2	82
70	2018-05-17	3	23	KT	MB	3	1	19	7	35	2	1	70	0	1	1	0	1743	2018-05-17	70	21	3	23	50	3	0
70	2018-05-17	3	23	KT	MB	3	1	19	7	35	2	1	70	0	1	1	0	1744	2018-05-17	70	22	3	23	50	4	0
70	2018-05-17	3	23	KT	MB	3	1	19	7	35	2	1	70	0	1	1	0	1745	2018-05-17	70	23	3	23	50	5	0
70	2018-05-17	3	23	KT	MB	3	1	19	7	35	2	1	70	0	1	1	0	1746	2018-05-17	70	25	3	23	60	1	0
70	2018-05-17	3	23	KT	MB	3	1	19	7	35	2	1	70	0	1	1	0	1747	2018-05-17	70	26	3	23	60	2	6
70	2018-05-17	3	23	KT	MB	3	1	19	7	35	2	1	70	0	1	1	0	1748	2018-05-17	70	27	3	23	60	3	0
70	2018-05-17	3	23	KT	MB	3	1	19	7	35	2	1	70	0	1	1	0	1749	2018-05-17	70	28	3	23	60	4	0
70	2018-05-17	3	23	KT	MB	3	1	19	7	35	2	1	70	0	1	1	0	1750	2018-05-17	70	29	3	23	60	5	0
71	2018-05-17	3	24	KT	SN	3	1	19	7	11	2	1	71	0	1	2	0	1751	2018-05-17	71	1	3	24	1	1	0
71	2018-05-17	3	24	KT	SN	3	1	19	7	11	2	1	71	0	1	2	0	1752	2018-05-17	71	2	3	24	1	2	43	66
71	2018-05-17	3	24	KT	SN	3	1	19	7	11	2	1	71	0	1	2	0	1753	2018-05-17	71	3	3	24	1	3	0
71	2018-05-17	3	24	KT	SN	3	1	19	7	11	2	1	71	0	1	2	0	1754	2018-05-17	71	4	3	24	1	4	0
71	2018-05-17	3	24	KT	SN	3	1	19	7	11	2	1	71	0	1	2	0	1755	2018-05-17	71	5	3	24	1	5	0
71	2018-05-17	3	24	KT	SN	3	1	19	7	11	2	1	71	0	1	2	0	1756	2018-05-17	71	7	3	24	2	1	0
71	2018-05-17	3	24	KT	SN	3	1	19	7	11	2	1	71	0	1	2	0	1757	2018-05-17	71	8	3	24	2	2	0
71	2018-05-17	3	24	KT	SN	3	1	19	7	11	2	1	71	0	1	2	0	1758	2018-05-17	71	9	3	24	2	3	0
71	2018-05-17	3	24	KT	SN	3	1	19	7	11	2	1	71	0	1	2	0	1759	2018-05-17	71	10	3	24	2	4	0
71	2018-05-17	3	24	KT	SN	3	1	19	7	11	2	1	71	0	1	2	0	1760	2018-05-17	71	11	3	24	2	5	0
71	2018-05-17	3	24	KT	SN	3	1	19	7	11	2	1	71	0	1	2	0	1761	2018-05-17	71	13	3	24	5	1	0
71	2018-05-17	3	24	KT	SN	3	1	19	7	11	2	1	71	0	1	2	0	1762	2018-05-17	71	14	3	24	5	2	4	67
71	2018-05-17	3	24	KT	SN	3	1	19	7	11	2	1	71	0	1	2	0	1763	2018-05-17	71	15	3	24	5	3	0
71	2018-05-17	3	24	KT	SN	3	1	19	7	11	2	1	71	0	1	2	0	1764	2018-05-17	71	16	3	24	5	4	0
71	2018-05-17	3	24	KT	SN	3	1	19	7	11	2	1	71	0	1	2	0	1765	2018-05-17	71	17	3	24	5	5	0
71	2018-05-17	3	24	KT	SN	3	1	19	7	11	2	1	71	0	1	2	0	1766	2018-05-17	71	19	3	24	50	1	11
71	2018-05-17	3	24	KT	SN	3	1	19	7	11	2	1	71	0	1	2	0	1767	2018-05-17	71	20	3	24	50	2	286
71	2018-05-17	3	24	KT	SN	3	1	19	7	11	2	1	71	0	1	2	0	1768	2018-05-17	71	21	3	24	50	3	0
71	2018-05-17	3	24	KT	SN	3	1	19	7	11	2	1	71	0	1	2	0	1769	2018-05-17	71	22	3	24	50	4	0
71	2018-05-17	3	24	KT	SN	3	1	19	7	11	2	1	71	0	1	2	0	1770	2018-05-17	71	23	3	24	50	5	0
71	2018-05-17	3	24	KT	SN	3	1	19	7	11	2	1	71	0	1	2	0	1771	2018-05-17	71	25	3	24	60	1	0
71	2018-05-17	3	24	KT	SN	3	1	19	7	11	2	1	71	0	1	2	0	1772	2018-05-17	71	26	3	24	60	2	1
71	2018-05-17	3	24	KT	SN	3	1	19	7	11	2	1	71	0	1	2	0	1773	2018-05-17	71	27	3	24	60	3	0
71	2018-05-17	3	24	KT	SN	3	1	19	7	11	2	1	71	0	1	2	0	1774	2018-05-17	71	28	3	24	60	4	0
71	2018-05-17	3	24	KT	SN	3	1	19	7	11	2	1	71	0	1	2	0	1775	2018-05-17	71	29	3	24	60	5	0
72	2018-05-17	4	1	KT	MM	3	1	19	7	39	2	1	72	0	1	2	0	1776	2018-05-17	72	1	4	1	1	1	0
72	2018-05-17	4	1	KT	MM	3	1	19	7	39	2	1	72	0	1	2	0	1777	2018-05-17	72	2	4	1	1	2	13	68
72	2018-05-17	4	1	KT	MM	3	1	19	7	39	2	1	72	0	1	2	0	1778	2018-05-17	72	3	4	1	1	3	0
72	2018-05-17	4	1	KT	MM	3	1	19	7	39	2	1	72	0	1	2	0	1779	2018-05-17	72	4	4	1	1	4	0
72	2018-05-17	4	1	KT	MM	3	1	19	7	39	2	1	72	0	1	2	0	1780	2018-05-17	72	5	4	1	1	5	0
72	2018-05-17	4	1	KT	MM	3	1	19	7	39	2	1	72	0	1	2	0	1781	2018-05-17	72	7	4	1	2	1	0
72	2018-05-17	4	1	KT	MM	3	1	19	7	39	2	1	72	0	1	2	0	1782	2018-05-17	72	8	4	1	2	2	0
72	2018-05-17	4	1	KT	MM	3	1	19	7	39	2	1	72	0	1	2	0	1783	2018-05-17	72	9	4	1	2	3	0
72	2018-05-17	4	1	KT	MM	3	1	19	7	39	2	1	72	0	1	2	0	1784	2018-05-17	72	10	4	1	2	4	0
72	2018-05-17	4	1	KT	MM	3	1	19	7	39	2	1	72	0	1	2	0	1785	2018-05-17	72	11	4	1	2	5	0
72	2018-05-17	4	1	KT	MM	3	1	19	7	39	2	1	72	0	1	2	0	1786	2018-05-17	72	13	4	1	5	1	0
72	2018-05-17	4	1	KT	MM	3	1	19	7	39	2	1	72	0	1	2	0	1787	2018-05-17	72	14	4	1	5	2	0
72	2018-05-17	4	1	KT	MM	3	1	19	7	39	2	1	72	0	1	2	0	1788	2018-05-17	72	15	4	1	5	3	0
72	2018-05-17	4	1	KT	MM	3	1	19	7	39	2	1	72	0	1	2	0	1789	2018-05-17	72	16	4	1	5	4	0
72	2018-05-17	4	1	KT	MM	3	1	19	7	39	2	1	72	0	1	2	0	1790	2018-05-17	72	17	4	1	5	5	0
72	2018-05-17	4	1	KT	MM	3	1	19	7	39	2	1	72	0	1	2	0	1791	2018-05-17	72	19	4	1	50	1	8
72	2018-05-17	4	1	KT	MM	3	1	19	7	39	2	1	72	0	1	2	0	1792	2018-05-17	72	20	4	1	50	2	199
72	2018-05-17	4	1	KT	MM	3	1	19	7	39	2	1	72	0	1	2	0	1793	2018-05-17	72	21	4	1	50	3	0
72	2018-05-17	4	1	KT	MM	3	1	19	7	39	2	1	72	0	1	2	0	1794	2018-05-17	72	22	4	1	50	4	0
72	2018-05-17	4	1	KT	MM	3	1	19	7	39	2	1	72	0	1	2	0	1795	2018-05-17	72	23	4	1	50	5	0
72	2018-05-17	4	1	KT	MM	3	1	19	7	39	2	1	72	0	1	2	0	1796	2018-05-17	72	25	4	1	60	1	0
72	2018-05-17	4	1	KT	MM	3	1	19	7	39	2	1	72	0	1	2	0	1797	2018-05-17	72	26	4	1	60	2	3
72	2018-05-17	4	1	KT	MM	3	1	19	7	39	2	1	72	0	1	2	0	1798	2018-05-17	72	27	4	1	60	3	0
72	2018-05-17	4	1	KT	MM	3	1	19	7	39	2	1	72	0	1	2	0	1799	2018-05-17	72	28	4	1	60	4	0
72	2018-05-17	4	1	KT	MM	3	1	19	7	39	2	1	72	0	1	2	0	1800	2018-05-17	72	29	4	1	60	5	0
73	2018-05-18	4	2	KT	YK	3	1	19	7	27	2	1	73	0	1	2	0	1801	2018-05-18	73	1	4	2	1	1	0
73	2018-05-18	4	2	KT	YK	3	1	19	7	27	2	1	73	0	1	2	0	1802	2018-05-18	73	2	4	2	1	2	200	69
73	2018-05-18	4	2	KT	YK	3	1	19	7	27	2	1	73	0	1	2	0	1803	2018-05-18	73	3	4	2	1	3	0
73	2018-05-18	4	2	KT	YK	3	1	19	7	27	2	1	73	0	1	2	0	1804	2018-05-18	73	4	4	2	1	4	0
73	2018-05-18	4	2	KT	YK	3	1	19	7	27	2	1	73	0	1	2	0	1805	2018-05-18	73	5	4	2	1	5	0
73	2018-05-18	4	2	KT	YK	3	1	19	7	27	2	1	73	0	1	2	0	1806	2018-05-18	73	7	4	2	2	1	0
73	2018-05-18	4	2	KT	YK	3	1	19	7	27	2	1	73	0	1	2	0	1807	2018-05-18	73	8	4	2	2	2	0
73	2018-05-18	4	2	KT	YK	3	1	19	7	27	2	1	73	0	1	2	0	1808	2018-05-18	73	9	4	2	2	3	0
73	2018-05-18	4	2	KT	YK	3	1	19	7	27	2	1	73	0	1	2	0	1809	2018-05-18	73	10	4	2	2	4	0
73	2018-05-18	4	2	KT	YK	3	1	19	7	27	2	1	73	0	1	2	0	1810	2018-05-18	73	11	4	2	2	5	0
73	2018-05-18	4	2	KT	YK	3	1	19	7	27	2	1	73	0	1	2	0	1811	2018-05-18	73	13	4	2	5	1	0
73	2018-05-18	4	2	KT	YK	3	1	19	7	27	2	1	73	0	1	2	0	1812	2018-05-18	73	14	4	2	5	2	0
73	2018-05-18	4	2	KT	YK	3	1	19	7	27	2	1	73	0	1	2	0	1813	2018-05-18	73	15	4	2	5	3	0
73	2018-05-18	4	2	KT	YK	3	1	19	7	27	2	1	73	0	1	2	0	1814	2018-05-18	73	16	4	2	5	4	0
73	2018-05-18	4	2	KT	YK	3	1	19	7	27	2	1	73	0	1	2	0	1815	2018-05-18	73	17	4	2	5	5	0
73	2018-05-18	4	2	KT	YK	3	1	19	7	27	2	1	73	0	1	2	0	1816	2018-05-18	73	19	4	2	50	1	6
73	2018-05-18	4	2	KT	YK	3	1	19	7	27	2	1	73	0	1	2	0	1817	2018-05-18	73	20	4	2	50	2	207
73	2018-05-18	4	2	KT	YK	3	1	19	7	27	2	1	73	0	1	2	0	1818	2018-05-18	73	21	4	2	50	3	0
73	2018-05-18	4	2	KT	YK	3	1	19	7	27	2	1	73	0	1	2	0	1819	2018-05-18	73	22	4	2	50	4	0
73	2018-05-18	4	2	KT	YK	3	1	19	7	27	2	1	73	0	1	2	0	1820	2018-05-18	73	23	4	2	50	5	0
73	2018-05-18	4	2	KT	YK	3	1	19	7	27	2	1	73	0	1	2	0	1821	2018-05-18	73	25	4	2	60	1	0
73	2018-05-18	4	2	KT	YK	3	1	19	7	27	2	1	73	0	1	2	0	1822	2018-05-18	73	26	4	2	60	2	1
73	2018-05-18	4	2	KT	YK	3	1	19	7	27	2	1	73	0	1	2	0	1823	2018-05-18	73	27	4	2	60	3	0
73	2018-05-18	4	2	KT	YK	3	1	19	7	27	2	1	73	0	1	2	0	1824	2018-05-18	73	28	4	2	60	4	0
73	2018-05-18	4	2	KT	YK	3	1	19	7	27	2	1	73	0	1	2	0	1825	2018-05-18	73	29	4	2	60	5	0
74	2018-05-18	4	3	KT	YM	3	1	19	7	26	2	1	74	0	1	1	0	1826	2018-05-18	74	1	4	3	1	1	0
74	2018-05-18	4	3	KT	YM	3	1	19	7	26	2	1	74	0	1	1	0	1827	2018-05-18	74	2	4	3	1	2	6	70
74	2018-05-18	4	3	KT	YM	3	1	19	7	26	2	1	74	0	1	1	0	1828	2018-05-18	74	3	4	3	1	3	0
74	2018-05-18	4	3	KT	YM	3	1	19	7	26	2	1	74	0	1	1	0	1829	2018-05-18	74	4	4	3	1	4	0
74	2018-05-18	4	3	KT	YM	3	1	19	7	26	2	1	74	0	1	1	0	1830	2018-05-18	74	5	4	3	1	5	0
74	2018-05-18	4	3	KT	YM	3	1	19	7	26	2	1	74	0	1	1	0	1831	2018-05-18	74	7	4	3	2	1	0
74	2018-05-18	4	3	KT	YM	3	1	19	7	26	2	1	74	0	1	1	0	1832	2018-05-18	74	8	4	3	2	2	0
74	2018-05-18	4	3	KT	YM	3	1	19	7	26	2	1	74	0	1	1	0	1833	2018-05-18	74	9	4	3	2	3	0
74	2018-05-18	4	3	KT	YM	3	1	19	7	26	2	1	74	0	1	1	0	1834	2018-05-18	74	10	4	3	2	4	0
74	2018-05-18	4	3	KT	YM	3	1	19	7	26	2	1	74	0	1	1	0	1835	2018-05-18	74	11	4	3	2	5	0
74	2018-05-18	4	3	KT	YM	3	1	19	7	26	2	1	74	0	1	1	0	1836	2018-05-18	74	13	4	3	5	1	0
74	2018-05-18	4	3	KT	YM	3	1	19	7	26	2	1	74	0	1	1	0	1837	2018-05-18	74	14	4	3	5	2	3	71
74	2018-05-18	4	3	KT	YM	3	1	19	7	26	2	1	74	0	1	1	0	1838	2018-05-18	74	15	4	3	5	3	0
74	2018-05-18	4	3	KT	YM	3	1	19	7	26	2	1	74	0	1	1	0	1839	2018-05-18	74	16	4	3	5	4	0
74	2018-05-18	4	3	KT	YM	3	1	19	7	26	2	1	74	0	1	1	0	1840	2018-05-18	74	17	4	3	5	5	0
74	2018-05-18	4	3	KT	YM	3	1	19	7	26	2	1	74	0	1	1	0	1841	2018-05-18	74	19	4	3	50	1	3
74	2018-05-18	4	3	KT	YM	3	1	19	7	26	2	1	74	0	1	1	0	1842	2018-05-18	74	20	4	3	50	2	200
74	2018-05-18	4	3	KT	YM	3	1	19	7	26	2	1	74	0	1	1	0	1843	2018-05-18	74	21	4	3	50	3	3
74	2018-05-18	4	3	KT	YM	3	1	19	7	26	2	1	74	0	1	1	0	1844	2018-05-18	74	22	4	3	50	4	0
74	2018-05-18	4	3	KT	YM	3	1	19	7	26	2	1	74	0	1	1	0	1845	2018-05-18	74	23	4	3	50	5	0
74	2018-05-18	4	3	KT	YM	3	1	19	7	26	2	1	74	0	1	1	0	1846	2018-05-18	74	25	4	3	60	1	0
74	2018-05-18	4	3	KT	YM	3	1	19	7	26	2	1	74	0	1	1	0	1847	2018-05-18	74	26	4	3	60	2	1
74	2018-05-18	4	3	KT	YM	3	1	19	7	26	2	1	74	0	1	1	0	1848	2018-05-18	74	27	4	3	60	3	0
74	2018-05-18	4	3	KT	YM	3	1	19	7	26	2	1	74	0	1	1	0	1849	2018-05-18	74	28	4	3	60	4	0
74	2018-05-18	4	3	KT	YM	3	1	19	7	26	2	1	74	0	1	1	0	1850	2018-05-18	74	29	4	3	60	5	0
75	2018-05-18	4	4	KT	CM	3	1	19	7	28	2	1	75	0	1	2	0	1851	2018-05-18	75	1	4	4	1	1	1
75	2018-05-18	4	4	KT	CM	3	1	19	7	28	2	1	75	0	1	2	0	1852	2018-05-18	75	2	4	4	1	2	9	72
75	2018-05-18	4	4	KT	CM	3	1	19	7	28	2	1	75	0	1	2	0	1853	2018-05-18	75	3	4	4	1	3	0
75	2018-05-18	4	4	KT	CM	3	1	19	7	28	2	1	75	0	1	2	0	1854	2018-05-18	75	4	4	4	1	4	0
75	2018-05-18	4	4	KT	CM	3	1	19	7	28	2	1	75	0	1	2	0	1855	2018-05-18	75	5	4	4	1	5	0
75	2018-05-18	4	4	KT	CM	3	1	19	7	28	2	1	75	0	1	2	0	1856	2018-05-18	75	7	4	4	2	1	0
75	2018-05-18	4	4	KT	CM	3	1	19	7	28	2	1	75	0	1	2	0	1857	2018-05-18	75	8	4	4	2	2	0
75	2018-05-18	4	4	KT	CM	3	1	19	7	28	2	1	75	0	1	2	0	1858	2018-05-18	75	9	4	4	2	3	0
75	2018-05-18	4	4	KT	CM	3	1	19	7	28	2	1	75	0	1	2	0	1859	2018-05-18	75	10	4	4	2	4	0
75	2018-05-18	4	4	KT	CM	3	1	19	7	28	2	1	75	0	1	2	0	1860	2018-05-18	75	11	4	4	2	5	0
75	2018-05-18	4	4	KT	CM	3	1	19	7	28	2	1	75	0	1	2	0	1861	2018-05-18	75	13	4	4	5	1	0
75	2018-05-18	4	4	KT	CM	3	1	19	7	28	2	1	75	0	1	2	0	1862	2018-05-18	75	14	4	4	5	2	5	73
75	2018-05-18	4	4	KT	CM	3	1	19	7	28	2	1	75	0	1	2	0	1863	2018-05-18	75	15	4	4	5	3	0
75	2018-05-18	4	4	KT	CM	3	1	19	7	28	2	1	75	0	1	2	0	1864	2018-05-18	75	16	4	4	5	4	0
75	2018-05-18	4	4	KT	CM	3	1	19	7	28	2	1	75	0	1	2	0	1865	2018-05-18	75	17	4	4	5	5	0
75	2018-05-18	4	4	KT	CM	3	1	19	7	28	2	1	75	0	1	2	0	1866	2018-05-18	75	19	4	4	50	1	3
75	2018-05-18	4	4	KT	CM	3	1	19	7	28	2	1	75	0	1	2	0	1867	2018-05-18	75	20	4	4	50	2	200
75	2018-05-18	4	4	KT	CM	3	1	19	7	28	2	1	75	0	1	2	0	1868	2018-05-18	75	21	4	4	50	3	0
75	2018-05-18	4	4	KT	CM	3	1	19	7	28	2	1	75	0	1	2	0	1869	2018-05-18	75	22	4	4	50	4	0
75	2018-05-18	4	4	KT	CM	3	1	19	7	28	2	1	75	0	1	2	0	1870	2018-05-18	75	23	4	4	50	5	0
75	2018-05-18	4	4	KT	CM	3	1	19	7	28	2	1	75	0	1	2	0	1871	2018-05-18	75	25	4	4	60	1	0
75	2018-05-18	4	4	KT	CM	3	1	19	7	28	2	1	75	0	1	2	0	1872	2018-05-18	75	26	4	4	60	2	2
75	2018-05-18	4	4	KT	CM	3	1	19	7	28	2	1	75	0	1	2	0	1873	2018-05-18	75	27	4	4	60	3	0
75	2018-05-18	4	4	KT	CM	3	1	19	7	28	2	1	75	0	1	2	0	1874	2018-05-18	75	28	4	4	60	4	0
75	2018-05-18	4	4	KT	CM	3	1	19	7	28	2	1	75	0	1	2	0	1875	2018-05-18	75	29	4	4	60	5	0
76	2018-05-18	4	5	KT	KA	3	1	19	7	10	2	1	76	0	1	0	0	1876	2018-05-18	76	1	4	5	1	1	0
76	2018-05-18	4	5	KT	KA	3	1	19	7	10	2	1	76	0	1	0	0	1877	2018-05-18	76	2	4	5	1	2	40	74
76	2018-05-18	4	5	KT	KA	3	1	19	7	10	2	1	76	0	1	0	0	1878	2018-05-18	76	3	4	5	1	3	0
76	2018-05-18	4	5	KT	KA	3	1	19	7	10	2	1	76	0	1	0	0	1879	2018-05-18	76	4	4	5	1	4	0
76	2018-05-18	4	5	KT	KA	3	1	19	7	10	2	1	76	0	1	0	0	1880	2018-05-18	76	5	4	5	1	5	0
76	2018-05-18	4	5	KT	KA	3	1	19	7	10	2	1	76	0	1	0	0	1881	2018-05-18	76	7	4	5	2	1	0
76	2018-05-18	4	5	KT	KA	3	1	19	7	10	2	1	76	0	1	0	0	1882	2018-05-18	76	8	4	5	2	2	0
76	2018-05-18	4	5	KT	KA	3	1	19	7	10	2	1	76	0	1	0	0	1883	2018-05-18	76	9	4	5	2	3	0
76	2018-05-18	4	5	KT	KA	3	1	19	7	10	2	1	76	0	1	0	0	1884	2018-05-18	76	10	4	5	2	4	0
76	2018-05-18	4	5	KT	KA	3	1	19	7	10	2	1	76	0	1	0	0	1885	2018-05-18	76	11	4	5	2	5	0
76	2018-05-18	4	5	KT	KA	3	1	19	7	10	2	1	76	0	1	0	0	1886	2018-05-18	76	13	4	5	5	1	0
76	2018-05-18	4	5	KT	KA	3	1	19	7	10	2	1	76	0	1	0	0	1887	2018-05-18	76	14	4	5	5	2	30	75
76	2018-05-18	4	5	KT	KA	3	1	19	7	10	2	1	76	0	1	0	0	1888	2018-05-18	76	15	4	5	5	3	0
76	2018-05-18	4	5	KT	KA	3	1	19	7	10	2	1	76	0	1	0	0	1889	2018-05-18	76	16	4	5	5	4	0
76	2018-05-18	4	5	KT	KA	3	1	19	7	10	2	1	76	0	1	0	0	1890	2018-05-18	76	17	4	5	5	5	0
76	2018-05-18	4	5	KT	KA	3	1	19	7	10	2	1	76	0	1	0	0	1891	2018-05-18	76	19	4	5	50	1	3
76	2018-05-18	4	5	KT	KA	3	1	19	7	10	2	1	76	0	1	0	0	1892	2018-05-18	76	20	4	5	50	2	88
76	2018-05-18	4	5	KT	KA	3	1	19	7	10	2	1	76	0	1	0	0	1893	2018-05-18	76	21	4	5	50	3	0
76	2018-05-18	4	5	KT	KA	3	1	19	7	10	2	1	76	0	1	0	0	1894	2018-05-18	76	22	4	5	50	4	0
76	2018-05-18	4	5	KT	KA	3	1	19	7	10	2	1	76	0	1	0	0	1895	2018-05-18	76	23	4	5	50	5	0
76	2018-05-18	4	5	KT	KA	3	1	19	7	10	2	1	76	0	1	0	0	1896	2018-05-18	76	25	4	5	60	1	0
76	2018-05-18	4	5	KT	KA	3	1	19	7	10	2	1	76	0	1	0	0	1897	2018-05-18	76	26	4	5	60	2	9
76	2018-05-18	4	5	KT	KA	3	1	19	7	10	2	1	76	0	1	0	0	1898	2018-05-18	76	27	4	5	60	3	0
76	2018-05-18	4	5	KT	KA	3	1	19	7	10	2	1	76	0	1	0	0	1899	2018-05-18	76	28	4	5	60	4	0
76	2018-05-18	4	5	KT	KA	3	1	19	7	10	2	1	76	0	1	0	0	1900	2018-05-18	76	29	4	5	60	5	0
77	2018-05-18	4	6	KT	MS	3	1	19	7	31	2	1	77	0	1	0	0	1901	2018-05-18	77	1	4	6	1	1	0
77	2018-05-18	4	6	KT	MS	3	1	19	7	31	2	1	77	0	1	0	0	1902	2018-05-18	77	2	4	6	1	2	12	76
77	2018-05-18	4	6	KT	MS	3	1	19	7	31	2	1	77	0	1	0	0	1903	2018-05-18	77	3	4	6	1	3	0
77	2018-05-18	4	6	KT	MS	3	1	19	7	31	2	1	77	0	1	0	0	1904	2018-05-18	77	4	4	6	1	4	0
77	2018-05-18	4	6	KT	MS	3	1	19	7	31	2	1	77	0	1	0	0	1905	2018-05-18	77	5	4	6	1	5	0
77	2018-05-18	4	6	KT	MS	3	1	19	7	31	2	1	77	0	1	0	0	1906	2018-05-18	77	7	4	6	2	1	0
77	2018-05-18	4	6	KT	MS	3	1	19	7	31	2	1	77	0	1	0	0	1907	2018-05-18	77	8	4	6	2	2	0
77	2018-05-18	4	6	KT	MS	3	1	19	7	31	2	1	77	0	1	0	0	1908	2018-05-18	77	9	4	6	2	3	0
77	2018-05-18	4	6	KT	MS	3	1	19	7	31	2	1	77	0	1	0	0	1909	2018-05-18	77	10	4	6	2	4	0
77	2018-05-18	4	6	KT	MS	3	1	19	7	31	2	1	77	0	1	0	0	1910	2018-05-18	77	11	4	6	2	5	0
77	2018-05-18	4	6	KT	MS	3	1	19	7	31	2	1	77	0	1	0	0	1911	2018-05-18	77	13	4	6	5	1	0
77	2018-05-18	4	6	KT	MS	3	1	19	7	31	2	1	77	0	1	0	0	1912	2018-05-18	77	14	4	6	5	2	3	77
77	2018-05-18	4	6	KT	MS	3	1	19	7	31	2	1	77	0	1	0	0	1913	2018-05-18	77	15	4	6	5	3	0
77	2018-05-18	4	6	KT	MS	3	1	19	7	31	2	1	77	0	1	0	0	1914	2018-05-18	77	16	4	6	5	4	0
77	2018-05-18	4	6	KT	MS	3	1	19	7	31	2	1	77	0	1	0	0	1915	2018-05-18	77	17	4	6	5	5	0
77	2018-05-18	4	6	KT	MS	3	1	19	7	31	2	1	77	0	1	0	0	1916	2018-05-18	77	19	4	6	50	1	4
77	2018-05-18	4	6	KT	MS	3	1	19	7	31	2	1	77	0	1	0	0	1917	2018-05-18	77	20	4	6	50	2	302
77	2018-05-18	4	6	KT	MS	3	1	19	7	31	2	1	77	0	1	0	0	1918	2018-05-18	77	21	4	6	50	3	1
77	2018-05-18	4	6	KT	MS	3	1	19	7	31	2	1	77	0	1	0	0	1919	2018-05-18	77	22	4	6	50	4	0
77	2018-05-18	4	6	KT	MS	3	1	19	7	31	2	1	77	0	1	0	0	1920	2018-05-18	77	23	4	6	50	5	0
77	2018-05-18	4	6	KT	MS	3	1	19	7	31	2	1	77	0	1	0	0	1921	2018-05-18	77	25	4	6	60	1	0
77	2018-05-18	4	6	KT	MS	3	1	19	7	31	2	1	77	0	1	0	0	1922	2018-05-18	77	26	4	6	60	2	1
77	2018-05-18	4	6	KT	MS	3	1	19	7	31	2	1	77	0	1	0	0	1923	2018-05-18	77	27	4	6	60	3	0
77	2018-05-18	4	6	KT	MS	3	1	19	7	31	2	1	77	0	1	0	0	1924	2018-05-18	77	28	4	6	60	4	0
77	2018-05-18	4	6	KT	MS	3	1	19	7	31	2	1	77	0	1	0	0	1925	2018-05-18	77	29	4	6	60	5	0
78	2018-05-18	4	7	KT	NK	3	1	19	7	25	2	2	78	0	0	0	0	1926	2018-05-18	78	1	4	7	1	1	0
78	2018-05-18	4	7	KT	NK	3	1	19	7	25	2	2	78	0	0	0	0	1927	2018-05-18	78	2	4	7	1	2	0
78	2018-05-18	4	7	KT	NK	3	1	19	7	25	2	2	78	0	0	0	0	1928	2018-05-18	78	3	4	7	1	3	0
78	2018-05-18	4	7	KT	NK	3	1	19	7	25	2	2	78	0	0	0	0	1929	2018-05-18	78	4	4	7	1	4	0
78	2018-05-18	4	7	KT	NK	3	1	19	7	25	2	2	78	0	0	0	0	1930	2018-05-18	78	5	4	7	1	5	0
78	2018-05-18	4	7	KT	NK	3	1	19	7	25	2	2	78	0	0	0	0	1931	2018-05-18	78	7	4	7	2	1	0
78	2018-05-18	4	7	KT	NK	3	1	19	7	25	2	2	78	0	0	0	0	1932	2018-05-18	78	8	4	7	2	2	0
78	2018-05-18	4	7	KT	NK	3	1	19	7	25	2	2	78	0	0	0	0	1933	2018-05-18	78	9	4	7	2	3	0
78	2018-05-18	4	7	KT	NK	3	1	19	7	25	2	2	78	0	0	0	0	1934	2018-05-18	78	10	4	7	2	4	0
78	2018-05-18	4	7	KT	NK	3	1	19	7	25	2	2	78	0	0	0	0	1935	2018-05-18	78	11	4	7	2	5	0
78	2018-05-18	4	7	KT	NK	3	1	19	7	25	2	2	78	0	0	0	0	1936	2018-05-18	78	13	4	7	5	1	0
78	2018-05-18	4	7	KT	NK	3	1	19	7	25	2	2	78	0	0	0	0	1937	2018-05-18	78	14	4	7	5	2	0
78	2018-05-18	4	7	KT	NK	3	1	19	7	25	2	2	78	0	0	0	0	1938	2018-05-18	78	15	4	7	5	3	0
78	2018-05-18	4	7	KT	NK	3	1	19	7	25	2	2	78	0	0	0	0	1939	2018-05-18	78	16	4	7	5	4	0
78	2018-05-18	4	7	KT	NK	3	1	19	7	25	2	2	78	0	0	0	0	1940	2018-05-18	78	17	4	7	5	5	0
78	2018-05-18	4	7	KT	NK	3	1	19	7	25	2	2	78	0	0	0	0	1941	2018-05-18	78	19	4	7	50	1	0
78	2018-05-18	4	7	KT	NK	3	1	19	7	25	2	2	78	0	0	0	0	1942	2018-05-18	78	20	4	7	50	2	33
78	2018-05-18	4	7	KT	NK	3	1	19	7	25	2	2	78	0	0	0	0	1943	2018-05-18	78	21	4	7	50	3	0
78	2018-05-18	4	7	KT	NK	3	1	19	7	25	2	2	78	0	0	0	0	1944	2018-05-18	78	22	4	7	50	4	0
78	2018-05-18	4	7	KT	NK	3	1	19	7	25	2	2	78	0	0	0	0	1945	2018-05-18	78	23	4	7	50	5	0
78	2018-05-18	4	7	KT	NK	3	1	19	7	25	2	2	78	0	0	0	0	1946	2018-05-18	78	25	4	7	60	1	0
78	2018-05-18	4	7	KT	NK	3	1	19	7	25	2	2	78	0	0	0	0	1947	2018-05-18	78	26	4	7	60	2	2
78	2018-05-18	4	7	KT	NK	3	1	19	7	25	2	2	78	0	0	0	0	1948	2018-05-18	78	27	4	7	60	3	0
78	2018-05-18	4	7	KT	NK	3	1	19	7	25	2	2	78	0	0	0	0	1949	2018-05-18	78	28	4	7	60	4	0
78	2018-05-18	4	7	KT	NK	3	1	19	7	25	2	2	78	0	0	0	0	1950	2018-05-18	78	29	4	7	60	5	0
79	2018-05-18	4	8	ML	DS	3	1	19	7	34	2	1	79	0	1	2	0	1951	2018-05-18	79	1	4	8	1	1	0
79	2018-05-18	4	8	ML	DS	3	1	19	7	34	2	1	79	0	1	2	0	1952	2018-05-18	79	2	4	8	1	2	9	78
79	2018-05-18	4	8	ML	DS	3	1	19	7	34	2	1	79	0	1	2	0	1953	2018-05-18	79	3	4	8	1	3	0
79	2018-05-18	4	8	ML	DS	3	1	19	7	34	2	1	79	0	1	2	0	1954	2018-05-18	79	4	4	8	1	4	0
79	2018-05-18	4	8	ML	DS	3	1	19	7	34	2	1	79	0	1	2	0	1955	2018-05-18	79	5	4	8	1	5	0
79	2018-05-18	4	8	ML	DS	3	1	19	7	34	2	1	79	0	1	2	0	1956	2018-05-18	79	7	4	8	2	1	0
79	2018-05-18	4	8	ML	DS	3	1	19	7	34	2	1	79	0	1	2	0	1957	2018-05-18	79	8	4	8	2	2	0
79	2018-05-18	4	8	ML	DS	3	1	19	7	34	2	1	79	0	1	2	0	1958	2018-05-18	79	9	4	8	2	3	0
79	2018-05-18	4	8	ML	DS	3	1	19	7	34	2	1	79	0	1	2	0	1959	2018-05-18	79	10	4	8	2	4	0
79	2018-05-18	4	8	ML	DS	3	1	19	7	34	2	1	79	0	1	2	0	1960	2018-05-18	79	11	4	8	2	5	0
79	2018-05-18	4	8	ML	DS	3	1	19	7	34	2	1	79	0	1	2	0	1961	2018-05-18	79	13	4	8	5	1	0
79	2018-05-18	4	8	ML	DS	3	1	19	7	34	2	1	79	0	1	2	0	1962	2018-05-18	79	14	4	8	5	2	0
79	2018-05-18	4	8	ML	DS	3	1	19	7	34	2	1	79	0	1	2	0	1963	2018-05-18	79	15	4	8	5	3	0
79	2018-05-18	4	8	ML	DS	3	1	19	7	34	2	1	79	0	1	2	0	1964	2018-05-18	79	16	4	8	5	4	0
79	2018-05-18	4	8	ML	DS	3	1	19	7	34	2	1	79	0	1	2	0	1965	2018-05-18	79	17	4	8	5	5	0
79	2018-05-18	4	8	ML	DS	3	1	19	7	34	2	1	79	0	1	2	0	1966	2018-05-18	79	19	4	8	50	1	3
79	2018-05-18	4	8	ML	DS	3	1	19	7	34	2	1	79	0	1	2	0	1967	2018-05-18	79	20	4	8	50	2	103
79	2018-05-18	4	8	ML	DS	3	1	19	7	34	2	1	79	0	1	2	0	1968	2018-05-18	79	21	4	8	50	3	1
79	2018-05-18	4	8	ML	DS	3	1	19	7	34	2	1	79	0	1	2	0	1969	2018-05-18	79	22	4	8	50	4	0
79	2018-05-18	4	8	ML	DS	3	1	19	7	34	2	1	79	0	1	2	0	1970	2018-05-18	79	23	4	8	50	5	0
79	2018-05-18	4	8	ML	DS	3	1	19	7	34	2	1	79	0	1	2	0	1971	2018-05-18	79	25	4	8	60	1	0
79	2018-05-18	4	8	ML	DS	3	1	19	7	34	2	1	79	0	1	2	0	1972	2018-05-18	79	26	4	8	60	2	0
79	2018-05-18	4	8	ML	DS	3	1	19	7	34	2	1	79	0	1	2	0	1973	2018-05-18	79	27	4	8	60	3	0
79	2018-05-18	4	8	ML	DS	3	1	19	7	34	2	1	79	0	1	2	0	1974	2018-05-18	79	28	4	8	60	4	0
79	2018-05-18	4	8	ML	DS	3	1	19	7	34	2	1	79	0	1	2	0	1975	2018-05-18	79	29	4	8	60	5	0
80	2018-05-19	4	9	KT	AM	3	1	19	7	14	2	1	80	0	1	2	0	1976	2018-05-19	80	1	4	9	1	1	0
80	2018-05-19	4	9	KT	AM	3	1	19	7	14	2	1	80	0	1	2	0	1977	2018-05-19	80	2	4	9	1	2	7	79
80	2018-05-19	4	9	KT	AM	3	1	19	7	14	2	1	80	0	1	2	0	1978	2018-05-19	80	3	4	9	1	3	0
80	2018-05-19	4	9	KT	AM	3	1	19	7	14	2	1	80	0	1	2	0	1979	2018-05-19	80	4	4	9	1	4	0
80	2018-05-19	4	9	KT	AM	3	1	19	7	14	2	1	80	0	1	2	0	1980	2018-05-19	80	5	4	9	1	5	0
80	2018-05-19	4	9	KT	AM	3	1	19	7	14	2	1	80	0	1	2	0	1981	2018-05-19	80	7	4	9	2	1	0
80	2018-05-19	4	9	KT	AM	3	1	19	7	14	2	1	80	0	1	2	0	1982	2018-05-19	80	8	4	9	2	2	0
80	2018-05-19	4	9	KT	AM	3	1	19	7	14	2	1	80	0	1	2	0	1983	2018-05-19	80	9	4	9	2	3	0
80	2018-05-19	4	9	KT	AM	3	1	19	7	14	2	1	80	0	1	2	0	1984	2018-05-19	80	10	4	9	2	4	0
80	2018-05-19	4	9	KT	AM	3	1	19	7	14	2	1	80	0	1	2	0	1985	2018-05-19	80	11	4	9	2	5	0
80	2018-05-19	4	9	KT	AM	3	1	19	7	14	2	1	80	0	1	2	0	1986	2018-05-19	80	13	4	9	5	1	0
80	2018-05-19	4	9	KT	AM	3	1	19	7	14	2	1	80	0	1	2	0	1987	2018-05-19	80	14	4	9	5	2	2	80
80	2018-05-19	4	9	KT	AM	3	1	19	7	14	2	1	80	0	1	2	0	1988	2018-05-19	80	15	4	9	5	3	0
80	2018-05-19	4	9	KT	AM	3	1	19	7	14	2	1	80	0	1	2	0	1989	2018-05-19	80	16	4	9	5	4	0
80	2018-05-19	4	9	KT	AM	3	1	19	7	14	2	1	80	0	1	2	0	1990	2018-05-19	80	17	4	9	5	5	0
80	2018-05-19	4	9	KT	AM	3	1	19	7	14	2	1	80	0	1	2	0	1991	2018-05-19	80	19	4	9	50	1	0
80	2018-05-19	4	9	KT	AM	3	1	19	7	14	2	1	80	0	1	2	0	1992	2018-05-19	80	20	4	9	50	2	366
80	2018-05-19	4	9	KT	AM	3	1	19	7	14	2	1	80	0	1	2	0	1993	2018-05-19	80	21	4	9	50	3	0
80	2018-05-19	4	9	KT	AM	3	1	19	7	14	2	1	80	0	1	2	0	1994	2018-05-19	80	22	4	9	50	4	0
80	2018-05-19	4	9	KT	AM	3	1	19	7	14	2	1	80	0	1	2	0	1995	2018-05-19	80	23	4	9	50	5	0
80	2018-05-19	4	9	KT	AM	3	1	19	7	14	2	1	80	0	1	2	0	1996	2018-05-19	80	25	4	9	60	1	0
80	2018-05-19	4	9	KT	AM	3	1	19	7	14	2	1	80	0	1	2	0	1997	2018-05-19	80	26	4	9	60	2	0
80	2018-05-19	4	9	KT	AM	3	1	19	7	14	2	1	80	0	1	2	0	1998	2018-05-19	80	27	4	9	60	3	0
80	2018-05-19	4	9	KT	AM	3	1	19	7	14	2	1	80	0	1	2	0	1999	2018-05-19	80	28	4	9	60	4	0
[truncated: 22,026 more rows]

## Sheet: Indoor mosquito -Dictionionary
This data set consisted of two data collection forms which were linked together (ED1 & SS1) by using Microsoft Acess.
ED1.ID	ED1 Row identity number generated automatically during import into Access for linking
ED1.DT	ED1 Date of data collection
ED1.SEN	ED1 Form serial number
ED1.FR	ED1 Form row
ED1.EA	ED1 Enumeration area
ED1.HH	ED1 Household
ED1.ME	ED1 Method (3=CDC Light)
ED1.IN	ED1 Indoor or outdoor catch (1=In, 2=Out)
ED1.ST	ED1 Starting time of mosquito collection
ED1.FT	ED1 Finishing time of mosquito collection
ED1.SHH	ED1 Structure, household or hut
ED1.RND	ED1 Round or survey or experiment
ED1.VC	ED1 Valid catch (1=Yes, 2=No)
ED1.DSEN	ED1 Destination serial number for the SS1 form it links to
ED1.TR	ED1 Treatment status (0=Negative control with no screening or insecticide treatment, 1=Untreated screens, 2=Treated screens)
ED1.Randomized	ED1 House belongs to the subset of those recruited which were randomized
ED1.TRallocated	ED1 Treatment allocated after randomization process
ED1.WT	ED1 Wall type
SS1.ID	SS1 Row identity number generated automatically during import into Access for linking
SS1.DT	SS1 Date of mosquito sorting
SS1.SSEN	SS1 Source form serial number from the ED1 form it links to
SS1.SFR	SS1 Source form row from the ED1 form row it links to
SS1.SEN	SS1 Form serial number
SS1.FR	SS1 Form row
SS1.TX	SS1 Taxon
SS1.SAS	SS1 Sex and abdominal status
SS1.N	SS1 Number of mosquitoes caught
SS1.SLC	SS1 Sample label code

## Sheet: Insecticide activity on screens
ED2.ID	ED2.SEN	ED2.FR	ED2.DT	ED2.SCC	ED2.SHH	ED2.RND	ED2.CS	ED2.ERU	ED2.STI	ED2.FTI	ED2.EXP	ED2.TR	ED2.VC	ED2.DSEN	SS3.ID	SS3.DT	SS3.SSEN	SS3.SFR	SS3.SEN	SS3.FR	SS3.STI	SS3.FTI	SS3.DD	SS3.HP	SS3.N
1	1	1	2018-08-10	1	45	1	1	1	09:54:00	09:57:00	3	2	1	1	1	2018-08-10	1	1	1	1	09:54:00	09:57:00	3	10	0
1	1	1	2018-08-10	1	45	1	1	1	09:54:00	09:57:00	3	2	1	1	2	2018-08-10	1	1	1	2	09:54:00	10:17:00	3	20	0
1	1	1	2018-08-10	1	45	1	1	1	09:54:00	09:57:00	3	2	1	1	3	2018-08-10	1	1	1	3	09:54:00	10:27:00	3	30	0
1	1	1	2018-08-10	1	45	1	1	1	09:54:00	09:57:00	3	2	1	1	4	2018-08-10	1	1	1	4	09:54:00	10:37:00	3	40	3
1	1	1	2018-08-10	1	45	1	1	1	09:54:00	09:57:00	3	2	1	1	5	2018-08-10	1	1	1	5	09:54:00	10:47:00	3	50	3
1	1	1	2018-08-10	1	45	1	1	1	09:54:00	09:57:00	3	2	1	1	6	2018-08-10	1	1	1	6	09:54:00	10:57:00	3	60	3
1	1	1	2018-08-10	1	45	1	1	1	09:54:00	09:57:00	3	2	1	1	7	2018-09-10	1	1	1	7	09:54:00	09:57:00	1	2400	4
1	1	1	2018-08-10	1	45	1	1	1	09:54:00	09:57:00	3	2	1	1	8	2018-09-10	1	1	1	8	09:54:00	09:57:00	2	2400	1
1	1	1	2018-08-10	1	45	1	1	1	09:54:00	09:57:00	3	2	1	1	9	2018-10-10	1	1	1	9	09:54:00	09:57:00	1	4800	5
1	1	1	2018-08-10	1	45	1	1	1	09:54:00	09:57:00	3	2	1	1	10	2018-10-10	1	1	1	10	09:54:00	09:57:00	2	4800	0
1	1	1	2018-08-10	1	45	1	1	1	09:54:00	09:57:00	3	2	1	1	11	2018-11-10	1	1	1	11	09:54:00	09:57:00	1	7200	5
1	1	1	2018-08-10	1	45	1	1	1	09:54:00	09:57:00	3	2	1	1	12	2018-11-10	1	1	1	12	09:54:00	09:57:00	2	7200	0
2	1	2	2018-08-10	1	45	1	1	2	10:55:00	10:58:00	3	2	1	2	13	2018-08-10	1	2	2	1	10:55:00	10:58:00	3	10	0
2	1	2	2018-08-10	1	45	1	1	2	10:55:00	10:58:00	3	2	1	2	14	2018-08-10	1	2	2	2	10:55:00	11:18:00	3	20	1
2	1	2	2018-08-10	1	45	1	1	2	10:55:00	10:58:00	3	2	1	2	15	2018-08-10	1	2	2	3	10:55:00	11:28:00	3	30	2
2	1	2	2018-08-10	1	45	1	1	2	10:55:00	10:58:00	3	2	1	2	16	2018-08-10	1	2	2	4	10:55:00	11:38:00	3	40	2
2	1	2	2018-08-10	1	45	1	1	2	10:55:00	10:58:00	3	2	1	2	17	2018-08-10	1	2	2	5	10:55:00	11:48:00	3	50	2
2	1	2	2018-08-10	1	45	1	1	2	10:55:00	10:58:00	3	2	1	2	18	2018-08-10	1	2	2	6	10:55:00	11:58:00	3	60	2
2	1	2	2018-08-10	1	45	1	1	2	10:55:00	10:58:00	3	2	1	2	19	2018-09-10	1	2	2	7	10:55:00	10:58:00	1	2400	2
2	1	2	2018-08-10	1	45	1	1	2	10:55:00	10:58:00	3	2	1	2	20	2018-09-10	1	2	2	8	10:55:00	10:58:00	2	2400	3
2	1	2	2018-08-10	1	45	1	1	2	10:55:00	10:58:00	3	2	1	2	21	2018-10-10	1	2	2	9	10:55:00	10:58:00	1	4800	4
2	1	2	2018-08-10	1	45	1	1	2	10:55:00	10:58:00	3	2	1	2	22	2018-10-10	1	2	2	10	10:55:00	10:58:00	2	4800	1
2	1	2	2018-08-10	1	45	1	1	2	10:55:00	10:58:00	3	2	1	2	23	2018-11-10	1	2	2	11	10:55:00	10:58:00	1	7200	5
2	1	2	2018-08-10	1	45	1	1	2	10:55:00	10:58:00	3	2	1	2	24	2018-11-10	1	2	2	12	10:55:00	10:58:00	2	7200	0
3	1	3	2018-08-10	1	45	1	1	3	11:00:00	11:03:00	3	2	1	3	25	2018-08-10	1	3	3	1	11:00:00	11:03:00	3	10	0
3	1	3	2018-08-10	1	45	1	1	3	11:00:00	11:03:00	3	2	1	3	26	2018-08-10	1	3	3	2	11:00:00	11:23:00	3	20	0
3	1	3	2018-08-10	1	45	1	1	3	11:00:00	11:03:00	3	2	1	3	27	2018-08-10	1	3	3	3	11:00:00	11:33:00	3	30	3
3	1	3	2018-08-10	1	45	1	1	3	11:00:00	11:03:00	3	2	1	3	28	2018-08-10	1	3	3	4	11:00:00	11:43:00	3	40	3
3	1	3	2018-08-10	1	45	1	1	3	11:00:00	11:03:00	3	2	1	3	29	2018-08-10	1	3	3	5	11:00:00	11:53:00	3	50	3
3	1	3	2018-08-10	1	45	1	1	3	11:00:00	11:03:00	3	2	1	3	30	2018-08-10	1	3	3	6	11:00:00	12:03:00	3	60	3
3	1	3	2018-08-10	1	45	1	1	3	11:00:00	11:03:00	3	2	1	3	31	2018-09-10	1	3	3	7	11:00:00	11:03:00	1	2400	3
3	1	3	2018-08-10	1	45	1	1	3	11:00:00	11:03:00	3	2	1	3	32	2018-09-10	1	3	3	8	11:00:00	11:03:00	2	2400	2
3	1	3	2018-08-10	1	45	1	1	3	11:00:00	11:03:00	3	2	1	3	33	2018-10-10	1	3	3	9	11:00:00	11:03:00	1	4800	4
3	1	3	2018-08-10	1	45	1	1	3	11:00:00	11:03:00	3	2	1	3	34	2018-10-10	1	3	3	10	11:00:00	11:03:00	2	4800	1
3	1	3	2018-08-10	1	45	1	1	3	11:00:00	11:03:00	3	2	1	3	35	2018-11-10	1	3	3	11	11:00:00	11:03:00	1	7200	5
3	1	3	2018-08-10	1	45	1	1	3	11:00:00	11:03:00	3	2	1	3	36	2018-11-10	1	3	3	12	11:00:00	11:03:00	2	7200	0
4	1	4	2018-08-10	1	45	1	1	4	11:01:00	11:04:00	3	2	1	4	37	2018-08-10	1	4	4	1	11:01:00	11:04:00	3	10	0
4	1	4	2018-08-10	1	45	1	1	4	11:01:00	11:04:00	3	2	1	4	38	2018-08-10	1	4	4	2	11:01:00	11:24:00	3	20	0
4	1	4	2018-08-10	1	45	1	1	4	11:01:00	11:04:00	3	2	1	4	39	2018-08-10	1	4	4	3	11:01:00	11:34:00	3	30	0
4	1	4	2018-08-10	1	45	1	1	4	11:01:00	11:04:00	3	2	1	4	40	2018-08-10	1	4	4	4	11:01:00	11:44:00	3	40	2
4	1	4	2018-08-10	1	45	1	1	4	11:01:00	11:04:00	3	2	1	4	41	2018-08-10	1	4	4	5	11:01:00	11:54:00	3	50	3
4	1	4	2018-08-10	1	45	1	1	4	11:01:00	11:04:00	3	2	1	4	42	2018-08-10	1	4	4	6	11:01:00	12:04:00	3	60	3
4	1	4	2018-08-10	1	45	1	1	4	11:01:00	11:04:00	3	2	1	4	43	2018-09-10	1	4	4	7	11:01:00	11:04:00	1	2400	5
4	1	4	2018-08-10	1	45	1	1	4	11:01:00	11:04:00	3	2	1	4	44	2018-09-10	1	4	4	8	11:01:00	11:04:00	2	2400	0
4	1	4	2018-08-10	1	45	1	1	4	11:01:00	11:04:00	3	2	1	4	45	2018-10-10	1	4	4	9	11:01:00	11:04:00	1	4800	5
4	1	4	2018-08-10	1	45	1	1	4	11:01:00	11:04:00	3	2	1	4	46	2018-10-10	1	4	4	10	11:01:00	11:04:00	2	4800	0
4	1	4	2018-08-10	1	45	1	1	4	11:01:00	11:04:00	3	2	1	4	47	2018-11-10	1	4	4	11	11:01:00	11:04:00	1	7200	5
4	1	4	2018-08-10	1	45	1	1	4	11:01:00	11:04:00	3	2	1	4	48	2018-11-10	1	4	4	12	11:01:00	11:04:00	2	7200	0
5	1	5	2018-08-10	1	45	1	2	1	10:40:00	10:43:00	3	2	1	5	49	2018-08-10	1	5	5	1	10:40:00	10:43:00	3	10	0
5	1	5	2018-08-10	1	45	1	2	1	10:40:00	10:43:00	3	2	1	5	50	2018-08-10	1	5	5	2	10:40:00	11:03:00	3	20	0
5	1	5	2018-08-10	1	45	1	2	1	10:40:00	10:43:00	3	2	1	5	51	2018-08-10	1	5	5	3	10:40:00	11:13:00	3	30	2
5	1	5	2018-08-10	1	45	1	2	1	10:40:00	10:43:00	3	2	1	5	52	2018-08-10	1	5	5	4	10:40:00	11:23:00	3	40	2
5	1	5	2018-08-10	1	45	1	2	1	10:40:00	10:43:00	3	2	1	5	53	2018-08-10	1	5	5	5	10:40:00	11:33:00	3	50	2
5	1	5	2018-08-10	1	45	1	2	1	10:40:00	10:43:00	3	2	1	5	54	2018-08-10	1	5	5	6	10:40:00	11:43:00	3	60	4
5	1	5	2018-08-10	1	45	1	2	1	10:40:00	10:43:00	3	2	1	5	55	2018-09-10	1	5	5	7	10:40:00	10:43:00	1	2400	4
5	1	5	2018-08-10	1	45	1	2	1	10:40:00	10:43:00	3	2	1	5	56	2018-09-10	1	5	5	8	10:40:00	10:43:00	2	2400	1
5	1	5	2018-08-10	1	45	1	2	1	10:40:00	10:43:00	3	2	1	5	57	2018-10-10	1	5	5	9	10:40:00	10:43:00	1	4800	4
5	1	5	2018-08-10	1	45	1	2	1	10:40:00	10:43:00	3	2	1	5	58	2018-10-10	1	5	5	10	10:40:00	10:43:00	2	4800	1
5	1	5	2018-08-10	1	45	1	2	1	10:40:00	10:43:00	3	2	1	5	59	2018-11-10	1	5	5	11	10:40:00	10:43:00	1	7200	4
5	1	5	2018-08-10	1	45	1	2	1	10:40:00	10:43:00	3	2	1	5	60	2018-11-10	1	5	5	12	10:40:00	10:43:00	2	7200	1
6	1	6	2018-08-10	1	45	1	2	2	10:41:00	10:44:00	3	2	1	6	61	2018-08-10	1	6	6	1	10:41:00	10:44:00	3	10	0
6	1	6	2018-08-10	1	45	1	2	2	10:41:00	10:44:00	3	2	1	6	62	2018-08-10	1	6	6	2	10:41:00	11:04:00	3	20	1
6	1	6	2018-08-10	1	45	1	2	2	10:41:00	10:44:00	3	2	1	6	63	2018-08-10	1	6	6	3	10:41:00	11:14:00	3	30	1
6	1	6	2018-08-10	1	45	1	2	2	10:41:00	10:44:00	3	2	1	6	64	2018-08-10	1	6	6	4	10:41:00	11:24:00	3	40	1
6	1	6	2018-08-10	1	45	1	2	2	10:41:00	10:44:00	3	2	1	6	65	2018-08-10	1	6	6	5	10:41:00	11:34:00	3	50	1
6	1	6	2018-08-10	1	45	1	2	2	10:41:00	10:44:00	3	2	1	6	66	2018-08-10	1	6	6	6	10:41:00	11:44:00	3	60	1
6	1	6	2018-08-10	1	45	1	2	2	10:41:00	10:44:00	3	2	1	6	67	2018-09-10	1	6	6	7	10:41:00	10:44:00	1	2400	2
6	1	6	2018-08-10	1	45	1	2	2	10:41:00	10:44:00	3	2	1	6	68	2018-09-10	1	6	6	8	10:41:00	10:44:00	2	2400	3
6	1	6	2018-08-10	1	45	1	2	2	10:41:00	10:44:00	3	2	1	6	69	2018-10-10	1	6	6	9	10:41:00	10:44:00	1	4800	2
6	1	6	2018-08-10	1	45	1	2	2	10:41:00	10:44:00	3	2	1	6	70	2018-10-10	1	6	6	10	10:41:00	10:44:00	2	4800	3
6	1	6	2018-08-10	1	45	1	2	2	10:41:00	10:44:00	3	2	1	6	71	2018-11-10	1	6	6	11	10:41:00	10:44:00	1	7200	4
6	1	6	2018-08-10	1	45	1	2	2	10:41:00	10:44:00	3	2	1	6	72	2018-11-10	1	6	6	12	10:41:00	10:44:00	2	7200	1
7	1	7	2018-08-10	1	45	1	2	3	10:46:00	10:49:00	3	2	1	7	73	2018-08-10	1	7	7	1	10:46:00	10:49:00	3	10	0
7	1	7	2018-08-10	1	45	1	2	3	10:46:00	10:49:00	3	2	1	7	74	2018-08-10	1	7	7	2	10:46:00	11:09:00	3	20	2
7	1	7	2018-08-10	1	45	1	2	3	10:46:00	10:49:00	3	2	1	7	75	2018-08-10	1	7	7	3	10:46:00	11:19:00	3	30	2
7	1	7	2018-08-10	1	45	1	2	3	10:46:00	10:49:00	3	2	1	7	76	2018-08-10	1	7	7	4	10:46:00	11:29:00	3	40	3
7	1	7	2018-08-10	1	45	1	2	3	10:46:00	10:49:00	3	2	1	7	77	2018-08-10	1	7	7	5	10:46:00	11:39:00	3	50	3
7	1	7	2018-08-10	1	45	1	2	3	10:46:00	10:49:00	3	2	1	7	78	2018-08-10	1	7	7	6	10:46:00	11:49:00	3	60	3
7	1	7	2018-08-10	1	45	1	2	3	10:46:00	10:49:00	3	2	1	7	79	2018-09-10	1	7	7	7	10:46:00	10:49:00	1	2400	5
7	1	7	2018-08-10	1	45	1	2	3	10:46:00	10:49:00	3	2	1	7	80	2018-09-10	1	7	7	8	10:46:00	10:49:00	2	2400	0
7	1	7	2018-08-10	1	45	1	2	3	10:46:00	10:49:00	3	2	1	7	81	2018-10-10	1	7	7	9	10:46:00	10:49:00	1	4800	5
7	1	7	2018-08-10	1	45	1	2	3	10:46:00	10:49:00	3	2	1	7	82	2018-10-10	1	7	7	10	10:46:00	10:49:00	2	4800	0
7	1	7	2018-08-10	1	45	1	2	3	10:46:00	10:49:00	3	2	1	7	83	2018-11-10	1	7	7	11	10:46:00	10:49:00	1	7200	5
7	1	7	2018-08-10	1	45	1	2	3	10:46:00	10:49:00	3	2	1	7	84	2018-11-10	1	7	7	12	10:46:00	10:49:00	2	7200	0
8	1	8	2018-08-10	1	45	1	2	4	10:48:00	10:51:00	3	2	1	8	85	2018-08-10	1	8	8	1	10:48:00	10:51:00	3	10	0
8	1	8	2018-08-10	1	45	1	2	4	10:48:00	10:51:00	3	2	1	8	86	2018-08-10	1	8	8	2	10:48:00	11:11:00	3	20	0
8	1	8	2018-08-10	1	45	1	2	4	10:48:00	10:51:00	3	2	1	8	87	2018-08-10	1	8	8	3	10:48:00	11:21:00	3	30	3
8	1	8	2018-08-10	1	45	1	2	4	10:48:00	10:51:00	3	2	1	8	88	2018-08-10	1	8	8	4	10:48:00	11:31:00	3	40	4
8	1	8	2018-08-10	1	45	1	2	4	10:48:00	10:51:00	3	2	1	8	89	2018-08-10	1	8	8	5	10:48:00	11:41:00	3	50	4
8	1	8	2018-08-10	1	45	1	2	4	10:48:00	10:51:00	3	2	1	8	90	2018-08-10	1	8	8	6	10:48:00	11:51:00	3	60	4
8	1	8	2018-08-10	1	45	1	2	4	10:48:00	10:51:00	3	2	1	8	91	2018-09-10	1	8	8	7	10:48:00	10:51:00	1	2400	4
8	1	8	2018-08-10	1	45	1	2	4	10:48:00	10:51:00	3	2	1	8	92	2018-09-10	1	8	8	8	10:48:00	10:51:00	2	2400	1
8	1	8	2018-08-10	1	45	1	2	4	10:48:00	10:51:00	3	2	1	8	93	2018-10-10	1	8	8	9	10:48:00	10:51:00	1	4800	5
8	1	8	2018-08-10	1	45	1	2	4	10:48:00	10:51:00	3	2	1	8	94	2018-10-10	1	8	8	10	10:48:00	10:51:00	2	4800	0
8	1	8	2018-08-10	1	45	1	2	4	10:48:00	10:51:00	3	2	1	8	95	2018-11-10	1	8	8	11	10:48:00	10:51:00	1	7200	5
8	1	8	2018-08-10	1	45	1	2	4	10:48:00	10:51:00	3	2	1	8	96	2018-11-10	1	8	8	12	10:48:00	10:51:00	2	7200	0
9	1	9	2018-08-10	1	45	1	1	1	09:58:00	10:28:00	30	2	1	9	97	2018-08-10	1	9	9	1	09:58:00	10:28:00	3	10	0
9	1	9	2018-08-10	1	45	1	1	1	09:58:00	10:28:00	30	2	1	9	98	2018-08-10	1	9	9	2	09:58:00	10:48:00	3	20	0
9	1	9	2018-08-10	1	45	1	1	1	09:58:00	10:28:00	30	2	1	9	99	2018-08-10	1	9	9	3	09:58:00	10:58:00	3	30	0
9	1	9	2018-08-10	1	45	1	1	1	09:58:00	10:28:00	30	2	1	9	100	2018-08-10	1	9	9	4	09:58:00	11:08:00	3	40	1
9	1	9	2018-08-10	1	45	1	1	1	09:58:00	10:28:00	30	2	1	9	101	2018-08-10	1	9	9	5	09:58:00	11:18:00	3	50	1
9	1	9	2018-08-10	1	45	1	1	1	09:58:00	10:28:00	30	2	1	9	102	2018-08-10	1	9	9	6	09:58:00	11:28:00	3	60	2
9	1	9	2018-08-10	1	45	1	1	1	09:58:00	10:28:00	30	2	1	9	103	2018-09-10	1	9	9	7	09:58:00	10:28:00	1	2400	3
9	1	9	2018-08-10	1	45	1	1	1	09:58:00	10:28:00	30	2	1	9	104	2018-09-10	1	9	9	8	09:58:00	10:28:00	2	2400	2
9	1	9	2018-08-10	1	45	1	1	1	09:58:00	10:28:00	30	2	1	9	105	2018-10-10	1	9	9	9	09:58:00	10:28:00	1	4800	5
9	1	9	2018-08-10	1	45	1	1	1	09:58:00	10:28:00	30	2	1	9	106	2018-10-10	1	9	9	10	09:58:00	10:28:00	2	4800	0
9	1	9	2018-08-10	1	45	1	1	1	09:58:00	10:28:00	30	2	1	9	107	2018-11-10	1	9	9	11	09:58:00	10:28:00	1	7200	5
9	1	9	2018-08-10	1	45	1	1	1	09:58:00	10:28:00	30	2	1	9	108	2018-11-10	1	9	9	12	09:58:00	10:28:00	2	7200	0
10	1	10	2018-08-10	1	45	1	1	2	11:05:00	11:35:00	30	2	1	10	109	2018-08-10	1	10	10	1	11:05:00	11:35:00	3	10	0
10	1	10	2018-08-10	1	45	1	1	2	11:05:00	11:35:00	30	2	1	10	110	2018-08-10	1	10	10	2	11:05:00	11:55:00	3	20	0
10	1	10	2018-08-10	1	45	1	1	2	11:05:00	11:35:00	30	2	1	10	111	2018-08-10	1	10	10	3	11:05:00	12:05:00	3	30	0
10	1	10	2018-08-10	1	45	1	1	2	11:05:00	11:35:00	30	2	1	10	112	2018-08-10	1	10	10	4	11:05:00	12:15:00	3	40	1
10	1	10	2018-08-10	1	45	1	1	2	11:05:00	11:35:00	30	2	1	10	113	2018-08-10	1	10	10	5	11:05:00	12:25:00	3	50	1
10	1	10	2018-08-10	1	45	1	1	2	11:05:00	11:35:00	30	2	1	10	114	2018-08-10	1	10	10	6	11:05:00	12:35:00	3	60	2
10	1	10	2018-08-10	1	45	1	1	2	11:05:00	11:35:00	30	2	1	10	115	2018-09-10	1	10	10	7	11:05:00	11:35:00	1	2400	3
10	1	10	2018-08-10	1	45	1	1	2	11:05:00	11:35:00	30	2	1	10	116	2018-09-10	1	10	10	8	11:05:00	11:35:00	2	2400	2
10	1	10	2018-08-10	1	45	1	1	2	11:05:00	11:35:00	30	2	1	10	117	2018-10-10	1	10	10	9	11:05:00	11:35:00	1	4800	5
10	1	10	2018-08-10	1	45	1	1	2	11:05:00	11:35:00	30	2	1	10	118	2018-10-10	1	10	10	10	11:05:00	11:35:00	2	4800	0
10	1	10	2018-08-10	1	45	1	1	2	11:05:00	11:35:00	30	2	1	10	119	2018-11-10	1	10	10	11	11:05:00	11:35:00	1	7200	5
10	1	10	2018-08-10	1	45	1	1	2	11:05:00	11:35:00	30	2	1	10	120	2018-11-10	1	10	10	12	11:05:00	11:35:00	2	7200	0
11	1	11	2018-08-10	1	45	1	1	3	11:05:00	11:35:00	30	2	1	11	121	2018-08-10	1	11	11	1	11:05:00	11:35:00	3	10	0
11	1	11	2018-08-10	1	45	1	1	3	11:05:00	11:35:00	30	2	1	11	122	2018-08-10	1	11	11	2	11:05:00	11:55:00	3	20	0
11	1	11	2018-08-10	1	45	1	1	3	11:05:00	11:35:00	30	2	1	11	123	2018-08-10	1	11	11	3	11:05:00	12:05:00	3	30	0
11	1	11	2018-08-10	1	45	1	1	3	11:05:00	11:35:00	30	2	1	11	124	2018-08-10	1	11	11	4	11:05:00	12:15:00	3	40	1
11	1	11	2018-08-10	1	45	1	1	3	11:05:00	11:35:00	30	2	1	11	125	2018-08-10	1	11	11	5	11:05:00	12:25:00	3	50	1
11	1	11	2018-08-10	1	45	1	1	3	11:05:00	11:35:00	30	2	1	11	126	2018-08-10	1	11	11	6	11:05:00	12:35:00	3	60	1
11	1	11	2018-08-10	1	45	1	1	3	11:05:00	11:35:00	30	2	1	11	127	2018-09-10	1	11	11	7	11:05:00	11:35:00	1	2400	4
11	1	11	2018-08-10	1	45	1	1	3	11:05:00	11:35:00	30	2	1	11	128	2018-09-10	1	11	11	8	11:05:00	11:35:00	2	2400	1
11	1	11	2018-08-10	1	45	1	1	3	11:05:00	11:35:00	30	2	1	11	129	2018-10-10	1	11	11	9	11:05:00	11:35:00	1	4800	5
11	1	11	2018-08-10	1	45	1	1	3	11:05:00	11:35:00	30	2	1	11	130	2018-10-10	1	11	11	10	11:05:00	11:35:00	2	4800	0
11	1	11	2018-08-10	1	45	1	1	3	11:05:00	11:35:00	30	2	1	11	131	2018-11-10	1	11	11	11	11:05:00	11:35:00	1	7200	5
11	1	11	2018-08-10	1	45	1	1	3	11:05:00	11:35:00	30	2	1	11	132	2018-11-10	1	11	11	12	11:05:00	11:35:00	2	7200	0
12	1	12	2018-08-10	1	45	1	1	4	11:06:00	11:36:00	30	2	1	12	133	2018-08-10	1	12	12	1	11:06:00	11:36:00	3	10	0
12	1	12	2018-08-10	1	45	1	1	4	11:06:00	11:36:00	30	2	1	12	134	2018-08-10	1	12	12	2	11:06:00	11:56:00	3	20	0
12	1	12	2018-08-10	1	45	1	1	4	11:06:00	11:36:00	30	2	1	12	135	2018-08-10	1	12	12	3	11:06:00	12:06:00	3	30	0
12	1	12	2018-08-10	1	45	1	1	4	11:06:00	11:36:00	30	2	1	12	136	2018-08-10	1	12	12	4	11:06:00	12:16:00	3	40	2
12	1	12	2018-08-10	1	45	1	1	4	11:06:00	11:36:00	30	2	1	12	137	2018-08-10	1	12	12	5	11:06:00	12:26:00	3	50	2
12	1	12	2018-08-10	1	45	1	1	4	11:06:00	11:36:00	30	2	1	12	138	2018-08-10	1	12	12	6	11:06:00	12:36:00	3	60	1
12	1	12	2018-08-10	1	45	1	1	4	11:06:00	11:36:00	30	2	1	12	139	2018-09-10	1	12	12	7	11:06:00	11:36:00	1	2400	5
12	1	12	2018-08-10	1	45	1	1	4	11:06:00	11:36:00	30	2	1	12	140	2018-09-10	1	12	12	8	11:06:00	11:36:00	2	2400	0
12	1	12	2018-08-10	1	45	1	1	4	11:06:00	11:36:00	30	2	1	12	141	2018-10-10	1	12	12	9	11:06:00	11:36:00	1	4800	5
12	1	12	2018-08-10	1	45	1	1	4	11:06:00	11:36:00	30	2	1	12	142	2018-10-10	1	12	12	10	11:06:00	11:36:00	2	4800	0
12	1	12	2018-08-10	1	45	1	1	4	11:06:00	11:36:00	30	2	1	12	143	2018-11-10	1	12	12	11	11:06:00	11:36:00	1	7200	5
12	1	12	2018-08-10	1	45	1	1	4	11:06:00	11:36:00	30	2	1	12	144	2018-11-10	1	12	12	12	11:06:00	11:36:00	2	7200	0
13	1	13	2018-08-10	1	45	1	2	1	11:00:00	11:30:00	30	2	1	13	145	2018-08-10	1	13	13	1	11:00:00	11:30:00	3	10	0
13	1	13	2018-08-10	1	45	1	2	1	11:00:00	11:30:00	30	2	1	13	146	2018-08-10	1	13	13	2	11:00:00	11:50:00	3	20	0
13	1	13	2018-08-10	1	45	1	2	1	11:00:00	11:30:00	30	2	1	13	147	2018-08-10	1	13	13	3	11:00:00	12:00:00	3	30	0
13	1	13	2018-08-10	1	45	1	2	1	11:00:00	11:30:00	30	2	1	13	148	2018-08-10	1	13	13	4	11:00:00	12:10:00	3	40	1
13	1	13	2018-08-10	1	45	1	2	1	11:00:00	11:30:00	30	2	1	13	149	2018-08-10	1	13	13	5	11:00:00	12:20:00	3	50	1
13	1	13	2018-08-10	1	45	1	2	1	11:00:00	11:30:00	30	2	1	13	150	2018-08-10	1	13	13	6	11:00:00	12:30:00	3	60	1
13	1	13	2018-08-10	1	45	1	2	1	11:00:00	11:30:00	30	2	1	13	151	2018-09-10	1	13	13	7	11:00:00	11:30:00	1	2400	2
13	1	13	2018-08-10	1	45	1	2	1	11:00:00	11:30:00	30	2	1	13	152	2018-09-10	1	13	13	8	11:00:00	11:30:00	2	2400	3
13	1	13	2018-08-10	1	45	1	2	1	11:00:00	11:30:00	30	2	1	13	153	2018-10-10	1	13	13	9	11:00:00	11:30:00	1	4800	2
13	1	13	2018-08-10	1	45	1	2	1	11:00:00	11:30:00	30	2	1	13	154	2018-10-10	1	13	13	10	11:00:00	11:30:00	2	4800	3
13	1	13	2018-08-10	1	45	1	2	1	11:00:00	11:30:00	30	2	1	13	155	2018-11-10	1	13	13	11	11:00:00	11:30:00	1	7200	5
13	1	13	2018-08-10	1	45	1	2	1	11:00:00	11:30:00	30	2	1	13	156	2018-11-10	1	13	13	12	11:00:00	11:30:00	2	7200	0
14	1	14	2018-08-10	1	45	1	2	2	11:00:00	11:30:00	30	2	1	14	157	2018-08-10	1	14	14	1	11:00:00	11:30:00	3	10	0
14	1	14	2018-08-10	1	45	1	2	2	11:00:00	11:30:00	30	2	1	14	158	2018-08-10	1	14	14	2	11:00:00	11:50:00	3	20	0
14	1	14	2018-08-10	1	45	1	2	2	11:00:00	11:30:00	30	2	1	14	159	2018-08-10	1	14	14	3	11:00:00	12:00:00	3	30	0
14	1	14	2018-08-10	1	45	1	2	2	11:00:00	11:30:00	30	2	1	14	160	2018-08-10	1	14	14	4	11:00:00	12:10:00	3	40	0
14	1	14	2018-08-10	1	45	1	2	2	11:00:00	11:30:00	30	2	1	14	161	2018-08-10	1	14	14	5	11:00:00	12:20:00	3	50	0
14	1	14	2018-08-10	1	45	1	2	2	11:00:00	11:30:00	30	2	1	14	162	2018-08-10	1	14	14	6	11:00:00	12:30:00	3	60	2
14	1	14	2018-08-10	1	45	1	2	2	11:00:00	11:30:00	30	2	1	14	163	2018-09-10	1	14	14	7	11:00:00	11:30:00	1	2400	2
14	1	14	2018-08-10	1	45	1	2	2	11:00:00	11:30:00	30	2	1	14	164	2018-09-10	1	14	14	8	11:00:00	11:30:00	2	2400	3
14	1	14	2018-08-10	1	45	1	2	2	11:00:00	11:30:00	30	2	1	14	165	2018-10-10	1	14	14	9	11:00:00	11:30:00	1	4800	4
14	1	14	2018-08-10	1	45	1	2	2	11:00:00	11:30:00	30	2	1	14	166	2018-10-10	1	14	14	10	11:00:00	11:30:00	2	4800	1
14	1	14	2018-08-10	1	45	1	2	2	11:00:00	11:30:00	30	2	1	14	167	2018-11-10	1	14	14	11	11:00:00	11:30:00	1	7200	4
14	1	14	2018-08-10	1	45	1	2	2	11:00:00	11:30:00	30	2	1	14	168	2018-11-10	1	14	14	12	11:00:00	11:30:00	2	7200	1
15	1	15	2018-08-10	1	45	1	2	3	11:01:01	11:31:00	30	2	1	15	169	2018-08-10	1	15	15	1	11:01:01	11:31:00	3	10	0
15	1	15	2018-08-10	1	45	1	2	3	11:01:01	11:31:00	30	2	1	15	170	2018-08-10	1	15	15	2	11:01:01	11:51:00	3	20	0
15	1	15	2018-08-10	1	45	1	2	3	11:01:01	11:31:00	30	2	1	15	171	2018-08-10	1	15	15	3	11:01:01	12:01:00	3	30	0
15	1	15	2018-08-10	1	45	1	2	3	11:01:01	11:31:00	30	2	1	15	172	2018-08-10	1	15	15	4	11:01:01	12:11:00	3	40	0
15	1	15	2018-08-10	1	45	1	2	3	11:01:01	11:31:00	30	2	1	15	173	2018-08-10	1	15	15	5	11:01:01	12:21:00	3	50	2
15	1	15	2018-08-10	1	45	1	2	3	11:01:01	11:31:00	30	2	1	15	174	2018-08-10	1	15	15	6	11:01:01	12:31:00	3	60	3
15	1	15	2018-08-10	1	45	1	2	3	11:01:01	11:31:00	30	2	1	15	175	2018-09-10	1	15	15	7	11:01:01	11:31:00	1	2400	5
15	1	15	2018-08-10	1	45	1	2	3	11:01:01	11:31:00	30	2	1	15	176	2018-09-10	1	15	15	8	11:01:01	11:31:00	2	2400	0
15	1	15	2018-08-10	1	45	1	2	3	11:01:01	11:31:00	30	2	1	15	177	2018-10-10	1	15	15	9	11:01:01	11:31:00	1	4800	5
15	1	15	2018-08-10	1	45	1	2	3	11:01:01	11:31:00	30	2	1	15	178	2018-10-10	1	15	15	10	11:01:01	11:31:00	2	4800	0
15	1	15	2018-08-10	1	45	1	2	3	11:01:01	11:31:00	30	2	1	15	179	2018-11-10	1	15	15	11	11:01:01	11:31:00	1	7200	5
15	1	15	2018-08-10	1	45	1	2	3	11:01:01	11:31:00	30	2	1	15	180	2018-11-10	1	15	15	12	11:01:01	11:31:00	2	7200	0
16	1	16	2018-08-10	1	45	1	2	4	11:01:01	11:31:00	30	2	1	16	181	2018-08-10	1	16	16	1	11:01:01	11:31:00	3	10	0
16	1	16	2018-08-10	1	45	1	2	4	11:01:01	11:31:00	30	2	1	16	182	2018-08-10	1	16	16	2	11:01:01	11:51:00	3	20	0
16	1	16	2018-08-10	1	45	1	2	4	11:01:01	11:31:00	30	2	1	16	183	2018-08-10	1	16	16	3	11:01:01	12:01:00	3	30	0
16	1	16	2018-08-10	1	45	1	2	4	11:01:01	11:31:00	30	2	1	16	184	2018-08-10	1	16	16	4	11:01:01	12:11:00	3	40	1
16	1	16	2018-08-10	1	45	1	2	4	11:01:01	11:31:00	30	2	1	16	185	2018-08-10	1	16	16	5	11:01:01	12:21:00	3	50	4
16	1	16	2018-08-10	1	45	1	2	4	11:01:01	11:31:00	30	2	1	16	186	2018-08-10	1	16	16	6	11:01:01	12:31:00	3	60	4
16	1	16	2018-08-10	1	45	1	2	4	11:01:01	11:31:00	30	2	1	16	187	2018-09-10	1	16	16	7	11:01:01	11:31:00	1	2400	4
16	1	16	2018-08-10	1	45	1	2	4	11:01:01	11:31:00	30	2	1	16	188	2018-09-10	1	16	16	8	11:01:01	11:31:00	2	2400	1
16	1	16	2018-08-10	1	45	1	2	4	11:01:01	11:31:00	30	2	1	16	189	2018-10-10	1	16	16	9	11:01:01	11:31:00	1	4800	5
16	1	16	2018-08-10	1	45	1	2	4	11:01:01	11:31:00	30	2	1	16	190	2018-10-10	1	16	16	10	11:01:01	11:31:00	2	4800	0
16	1	16	2018-08-10	1	45	1	2	4	11:01:01	11:31:00	30	2	1	16	191	2018-11-10	1	16	16	11	11:01:01	11:31:00	1	7200	5
16	1	16	2018-08-10	1	45	1	2	4	11:01:01	11:31:00	30	2	1	16	192	2018-11-10	1	16	16	12	11:01:01	11:31:00	2	7200	0
17	1	17	2018-08-10	1	47	1	1	1	09:57:00	10:00:00	3	2	1	17	193	2018-08-10	1	17	17	1	09:57:00	10:00:00	3	10	0
17	1	17	2018-08-10	1	47	1	1	1	09:57:00	10:00:00	3	2	1	17	194	2018-08-10	1	17	17	2	09:57:00	10:20:00	3	20	1
17	1	17	2018-08-10	1	47	1	1	1	09:57:00	10:00:00	3	2	1	17	195	2018-08-10	1	17	17	3	09:57:00	10:30:00	3	30	1
17	1	17	2018-08-10	1	47	1	1	1	09:57:00	10:00:00	3	2	1	17	196	2018-08-10	1	17	17	4	09:57:00	10:40:00	3	40	1
17	1	17	2018-08-10	1	47	1	1	1	09:57:00	10:00:00	3	2	1	17	197	2018-08-10	1	17	17	5	09:57:00	10:50:00	3	50	3
17	1	17	2018-08-10	1	47	1	1	1	09:57:00	10:00:00	3	2	1	17	198	2018-08-10	1	17	17	6	09:57:00	11:00:00	3	60	3
17	1	17	2018-08-10	1	47	1	1	1	09:57:00	10:00:00	3	2	1	17	199	2018-09-10	1	17	17	7	09:57:00	10:00:00	1	2400	4
17	1	17	2018-08-10	1	47	1	1	1	09:57:00	10:00:00	3	2	1	17	200	2018-09-10	1	17	17	8	09:57:00	10:00:00	2	2400	1
17	1	17	2018-08-10	1	47	1	1	1	09:57:00	10:00:00	3	2	1	17	201	2018-10-10	1	17	17	9	09:57:00	10:00:00	1	4800	4
17	1	17	2018-08-10	1	47	1	1	1	09:57:00	10:00:00	3	2	1	17	202	2018-10-10	1	17	17	10	09:57:00	10:00:00	2	4800	1
17	1	17	2018-08-10	1	47	1	1	1	09:57:00	10:00:00	3	2	1	17	203	2018-11-10	1	17	17	11	09:57:00	10:00:00	1	7200	5
17	1	17	2018-08-10	1	47	1	1	1	09:57:00	10:00:00	3	2	1	17	204	2018-11-10	1	17	17	12	09:57:00	10:00:00	2	7200	0
18	1	18	2018-08-10	1	47	1	1	2	10:00:00	10:03:00	3	2	1	18	205	2018-08-10	1	18	18	1	10:00:00	10:03:00	3	10	0
18	1	18	2018-08-10	1	47	1	1	2	10:00:00	10:03:00	3	2	1	18	206	2018-08-10	1	18	18	2	10:00:00	10:23:00	3	20	0
18	1	18	2018-08-10	1	47	1	1	2	10:00:00	10:03:00	3	2	1	18	207	2018-08-10	1	18	18	3	10:00:00	10:33:00	3	30	0
18	1	18	2018-08-10	1	47	1	1	2	10:00:00	10:03:00	3	2	1	18	208	2018-08-10	1	18	18	4	10:00:00	10:43:00	3	40	0
18	1	18	2018-08-10	1	47	1	1	2	10:00:00	10:03:00	3	2	1	18	209	2018-08-10	1	18	18	5	10:00:00	10:53:00	3	50	0
18	1	18	2018-08-10	1	47	1	1	2	10:00:00	10:03:00	3	2	1	18	210	2018-08-10	1	18	18	6	10:00:00	11:03:00	3	60	0
18	1	18	2018-08-10	1	47	1	1	2	10:00:00	10:03:00	3	2	1	18	211	2018-09-10	1	18	18	7	10:00:00	10:03:00	1	2400	0
18	1	18	2018-08-10	1	47	1	1	2	10:00:00	10:03:00	3	2	1	18	212	2018-09-10	1	18	18	8	10:00:00	10:03:00	2	2400	5
18	1	18	2018-08-10	1	47	1	1	2	10:00:00	10:03:00	3	2	1	18	213	2018-10-10	1	18	18	9	10:00:00	10:03:00	1	4800	3
18	1	18	2018-08-10	1	47	1	1	2	10:00:00	10:03:00	3	2	1	18	214	2018-10-10	1	18	18	10	10:00:00	10:03:00	2	4800	2
18	1	18	2018-08-10	1	47	1	1	2	10:00:00	10:03:00	3	2	1	18	215	2018-11-10	1	18	18	11	10:00:00	10:03:00	1	7200	4
18	1	18	2018-08-10	1	47	1	1	2	10:00:00	10:03:00	3	2	1	18	216	2018-11-10	1	18	18	12	10:00:00	10:03:00	2	7200	1
19	1	19	2018-08-10	1	47	1	1	3	10:02:02	10:05:00	3	2	1	19	217	2018-08-10	1	19	19	1	10:02:02	10:05:00	3	10	0
19	1	19	2018-08-10	1	47	1	1	3	10:02:02	10:05:00	3	2	1	19	218	2018-08-10	1	19	19	2	10:02:02	10:25:00	3	20	2
19	1	19	2018-08-10	1	47	1	1	3	10:02:02	10:05:00	3	2	1	19	219	2018-08-10	1	19	19	3	10:02:02	10:35:00	3	30	2
19	1	19	2018-08-10	1	47	1	1	3	10:02:02	10:05:00	3	2	1	19	220	2018-08-10	1	19	19	4	10:02:02	10:45:00	3	40	2
19	1	19	2018-08-10	1	47	1	1	3	10:02:02	10:05:00	3	2	1	19	221	2018-08-10	1	19	19	5	10:02:02	10:55:00	3	50	3
19	1	19	2018-08-10	1	47	1	1	3	10:02:02	10:05:00	3	2	1	19	222	2018-08-10	1	19	19	6	10:02:02	11:05:00	3	60	4
19	1	19	2018-08-10	1	47	1	1	3	10:02:02	10:05:00	3	2	1	19	223	2018-09-10	1	19	19	7	10:02:02	10:05:00	1	2400	5
19	1	19	2018-08-10	1	47	1	1	3	10:02:02	10:05:00	3	2	1	19	224	2018-09-10	1	19	19	8	10:02:02	10:05:00	2	2400	0
19	1	19	2018-08-10	1	47	1	1	3	10:02:02	10:05:00	3	2	1	19	225	2018-10-10	1	19	19	9	10:02:02	10:05:00	1	4800	5
19	1	19	2018-08-10	1	47	1	1	3	10:02:02	10:05:00	3	2	1	19	226	2018-10-10	1	19	19	10	10:02:02	10:05:00	2	4800	0
19	1	19	2018-08-10	1	47	1	1	3	10:02:02	10:05:00	3	2	1	19	227	2018-11-10	1	19	19	11	10:02:02	10:05:00	1	7200	5
19	1	19	2018-08-10	1	47	1	1	3	10:02:02	10:05:00	3	2	1	19	228	2018-11-10	1	19	19	12	10:02:02	10:05:00	2	7200	0
20	1	20	2018-08-10	1	47	1	1	4	10:05:05	10:08:00	3	2	1	20	229	2018-08-10	1	20	20	1	10:05:05	10:08:00	3	10	0
20	1	20	2018-08-10	1	47	1	1	4	10:05:05	10:08:00	3	2	1	20	230	2018-08-10	1	20	20	2	10:05:05	10:28:00	3	20	0
20	1	20	2018-08-10	1	47	1	1	4	10:05:05	10:08:00	3	2	1	20	231	2018-08-10	1	20	20	3	10:05:05	10:38:00	3	30	0
20	1	20	2018-08-10	1	47	1	1	4	10:05:05	10:08:00	3	2	1	20	232	2018-08-10	1	20	20	4	10:05:05	10:48:00	3	40	4
20	1	20	2018-08-10	1	47	1	1	4	10:05:05	10:08:00	3	2	1	20	233	2018-08-10	1	20	20	5	10:05:05	10:58:00	3	50	4
20	1	20	2018-08-10	1	47	1	1	4	10:05:05	10:08:00	3	2	1	20	234	2018-08-10	1	20	20	6	10:05:05	11:08:00	3	60	4
20	1	20	2018-08-10	1	47	1	1	4	10:05:05	10:08:00	3	2	1	20	235	2018-09-10	1	20	20	7	10:05:05	10:08:00	1	2400	5
20	1	20	2018-08-10	1	47	1	1	4	10:05:05	10:08:00	3	2	1	20	236	2018-09-10	1	20	20	8	10:05:05	10:08:00	2	2400	0
20	1	20	2018-08-10	1	47	1	1	4	10:05:05	10:08:00	3	2	1	20	237	2018-10-10	1	20	20	9	10:05:05	10:08:00	1	4800	5
20	1	20	2018-08-10	1	47	1	1	4	10:05:05	10:08:00	3	2	1	20	238	2018-10-10	1	20	20	10	10:05:05	10:08:00	2	4800	0
20	1	20	2018-08-10	1	47	1	1	4	10:05:05	10:08:00	3	2	1	20	239	2018-11-10	1	20	20	11	10:05:05	10:08:00	1	7200	5
20	1	20	2018-08-10	1	47	1	1	4	10:05:05	10:08:00	3	2	1	20	240	2018-11-10	1	20	20	12	10:05:05	10:08:00	2	7200	0
21	2	1	2018-08-10	1	47	1	2	1	09:40:00	09:43:00	3	2	1	21	241	2018-08-10	2	1	21	1	09:40:00	09:43:00	3	10	0
21	2	1	2018-08-10	1	47	1	2	1	09:40:00	09:43:00	3	2	1	21	242	2018-08-10	2	1	21	2	09:40:00	10:03:00	3	20	0
21	2	1	2018-08-10	1	47	1	2	1	09:40:00	09:43:00	3	2	1	21	243	2018-08-10	2	1	21	3	09:40:00	10:13:00	3	30	1
21	2	1	2018-08-10	1	47	1	2	1	09:40:00	09:43:00	3	2	1	21	244	2018-08-10	2	1	21	4	09:40:00	10:23:00	3	40	2
21	2	1	2018-08-10	1	47	1	2	1	09:40:00	09:43:00	3	2	1	21	245	2018-08-10	2	1	21	5	09:40:00	10:33:00	3	50	3
21	2	1	2018-08-10	1	47	1	2	1	09:40:00	09:43:00	3	2	1	21	246	2018-08-10	2	1	21	6	09:40:00	10:43:00	3	60	4
21	2	1	2018-08-10	1	47	1	2	1	09:40:00	09:43:00	3	2	1	21	247	2018-09-10	2	1	21	7	09:40:00	09:43:00	1	2400	5
21	2	1	2018-08-10	1	47	1	2	1	09:40:00	09:43:00	3	2	1	21	248	2018-09-10	2	1	21	8	09:40:00	09:43:00	2	2400	0
21	2	1	2018-08-10	1	47	1	2	1	09:40:00	09:43:00	3	2	1	21	249	2018-10-10	2	1	21	9	09:40:00	09:43:00	1	4800	5
21	2	1	2018-08-10	1	47	1	2	1	09:40:00	09:43:00	3	2	1	21	250	2018-10-10	2	1	21	10	09:40:00	09:43:00	2	4800	0
21	2	1	2018-08-10	1	47	1	2	1	09:40:00	09:43:00	3	2	1	21	251	2018-11-10	2	1	21	11	09:40:00	09:43:00	1	7200	5
21	2	1	2018-08-10	1	47	1	2	1	09:40:00	09:43:00	3	2	1	21	252	2018-11-10	2	1	21	12	09:40:00	09:43:00	2	7200	0
22	2	2	2018-08-10	1	47	1	2	2	09:44:00	09:47:00	3	2	1	22	253	2018-08-10	2	2	22	1	09:44:00	09:47:00	3	10	0
22	2	2	2018-08-10	1	47	1	2	2	09:44:00	09:47:00	3	2	1	22	254	2018-08-10	2	2	22	2	09:44:00	10:07:00	3	20	0
22	2	2	2018-08-10	1	47	1	2	2	09:44:00	09:47:00	3	2	1	22	255	2018-08-10	2	2	22	3	09:44:00	10:17:00	3	30	0
22	2	2	2018-08-10	1	47	1	2	2	09:44:00	09:47:00	3	2	1	22	256	2018-08-10	2	2	22	4	09:44:00	10:27:00	3	40	3
22	2	2	2018-08-10	1	47	1	2	2	09:44:00	09:47:00	3	2	1	22	257	2018-08-10	2	2	22	5	09:44:00	10:37:00	3	50	3
22	2	2	2018-08-10	1	47	1	2	2	09:44:00	09:47:00	3	2	1	22	258	2018-08-10	2	2	22	6	09:44:00	10:47:00	3	60	3
22	2	2	2018-08-10	1	47	1	2	2	09:44:00	09:47:00	3	2	1	22	259	2018-09-10	2	2	22	7	09:44:00	09:47:00	1	2400	3
22	2	2	2018-08-10	1	47	1	2	2	09:44:00	09:47:00	3	2	1	22	260	2018-09-10	2	2	22	8	09:44:00	09:47:00	2	2400	2
22	2	2	2018-08-10	1	47	1	2	2	09:44:00	09:47:00	3	2	1	22	261	2018-10-10	2	2	22	9	09:44:00	09:47:00	1	4800	4
22	2	2	2018-08-10	1	47	1	2	2	09:44:00	09:47:00	3	2	1	22	262	2018-10-10	2	2	22	10	09:44:00	09:47:00	2	4800	1
22	2	2	2018-08-10	1	47	1	2	2	09:44:00	09:47:00	3	2	1	22	263	2018-11-10	2	2	22	11	09:44:00	09:47:00	1	7200	5
22	2	2	2018-08-10	1	47	1	2	2	09:44:00	09:47:00	3	2	1	22	264	2018-11-10	2	2	22	12	09:44:00	09:47:00	2	7200	0
23	2	3	2018-08-10	1	47	1	2	3	09:48:00	09:51:00	3	2	1	23	265	2018-08-10	2	3	23	1	09:48:00	09:51:00	3	10	0
23	2	3	2018-08-10	1	47	1	2	3	09:48:00	09:51:00	3	2	1	23	266	2018-08-10	2	3	23	2	09:48:00	10:11:00	3	20	0
23	2	3	2018-08-10	1	47	1	2	3	09:48:00	09:51:00	3	2	1	23	267	2018-08-10	2	3	23	3	09:48:00	10:21:00	3	30	2
23	2	3	2018-08-10	1	47	1	2	3	09:48:00	09:51:00	3	2	1	23	268	2018-08-10	2	3	23	4	09:48:00	10:31:00	3	40	2
23	2	3	2018-08-10	1	47	1	2	3	09:48:00	09:51:00	3	2	1	23	269	2018-08-10	2	3	23	5	09:48:00	10:41:00	3	50	3
23	2	3	2018-08-10	1	47	1	2	3	09:48:00	09:51:00	3	2	1	23	270	2018-08-10	2	3	23	6	09:48:00	10:51:00	3	60	3
23	2	3	2018-08-10	1	47	1	2	3	09:48:00	09:51:00	3	2	1	23	271	2018-09-10	2	3	23	7	09:48:00	09:51:00	1	2400	4
23	2	3	2018-08-10	1	47	1	2	3	09:48:00	09:51:00	3	2	1	23	272	2018-09-10	2	3	23	8	09:48:00	09:51:00	2	2400	1
23	2	3	2018-08-10	1	47	1	2	3	09:48:00	09:51:00	3	2	1	23	273	2018-10-10	2	3	23	9	09:48:00	09:51:00	1	4800	4
23	2	3	2018-08-10	1	47	1	2	3	09:48:00	09:51:00	3	2	1	23	274	2018-10-10	2	3	23	10	09:48:00	09:51:00	2	4800	1
23	2	3	2018-08-10	1	47	1	2	3	09:48:00	09:51:00	3	2	1	23	275	2018-11-10	2	3	23	11	09:48:00	09:51:00	1	7200	5
23	2	3	2018-08-10	1	47	1	2	3	09:48:00	09:51:00	3	2	1	23	276	2018-11-10	2	3	23	12	09:48:00	09:51:00	2	7200	0
24	2	4	2018-08-10	1	47	1	2	4	09:50:00	09:53:00	3	2	1	24	277	2018-08-10	2	4	24	1	09:50:00	09:53:00	3	10	0
24	2	4	2018-08-10	1	47	1	2	4	09:50:00	09:53:00	3	2	1	24	278	2018-08-10	2	4	24	2	09:50:00	10:13:00	3	20	0
24	2	4	2018-08-10	1	47	1	2	4	09:50:00	09:53:00	3	2	1	24	279	2018-08-10	2	4	24	3	09:50:00	10:23:00	3	30	0
24	2	4	2018-08-10	1	47	1	2	4	09:50:00	09:53:00	3	2	1	24	280	2018-08-10	2	4	24	4	09:50:00	10:33:00	3	40	1
24	2	4	2018-08-10	1	47	1	2	4	09:50:00	09:53:00	3	2	1	24	281	2018-08-10	2	4	24	5	09:50:00	10:43:00	3	50	1
24	2	4	2018-08-10	1	47	1	2	4	09:50:00	09:53:00	3	2	1	24	282	2018-08-10	2	4	24	6	09:50:00	10:53:00	3	60	1
24	2	4	2018-08-10	1	47	1	2	4	09:50:00	09:53:00	3	2	1	24	283	2018-09-10	2	4	24	7	09:50:00	09:53:00	1	2400	1
24	2	4	2018-08-10	1	47	1	2	4	09:50:00	09:53:00	3	2	1	24	284	2018-09-10	2	4	24	8	09:50:00	09:53:00	2	2400	4
24	2	4	2018-08-10	1	47	1	2	4	09:50:00	09:53:00	3	2	1	24	285	2018-10-10	2	4	24	9	09:50:00	09:53:00	1	4800	4
24	2	4	2018-08-10	1	47	1	2	4	09:50:00	09:53:00	3	2	1	24	286	2018-10-10	2	4	24	10	09:50:00	09:53:00	2	4800	1
24	2	4	2018-08-10	1	47	1	2	4	09:50:00	09:53:00	3	2	1	24	287	2018-11-10	2	4	24	11	09:50:00	09:53:00	1	7200	4
24	2	4	2018-08-10	1	47	1	2	4	09:50:00	09:53:00	3	2	1	24	288	2018-11-10	2	4	24	12	09:50:00	09:53:00	2	7200	1
25	2	5	2018-08-10	1	47	1	1	1	10:10:00	10:40:00	30	2	1	25	289	2018-08-10	2	5	25	1	10:10:00	10:40:00	3	10	0
25	2	5	2018-08-10	1	47	1	1	1	10:10:00	10:40:00	30	2	1	25	290	2018-08-10	2	5	25	2	10:10:00	11:00:00	3	20	0
25	2	5	2018-08-10	1	47	1	1	1	10:10:00	10:40:00	30	2	1	25	291	2018-08-10	2	5	25	3	10:10:00	11:10:00	3	30	1
25	2	5	2018-08-10	1	47	1	1	1	10:10:00	10:40:00	30	2	1	25	292	2018-08-10	2	5	25	4	10:10:00	11:20:00	3	40	1
25	2	5	2018-08-10	1	47	1	1	1	10:10:00	10:40:00	30	2	1	25	293	2018-08-10	2	5	25	5	10:10:00	11:30:00	3	50	1
25	2	5	2018-08-10	1	47	1	1	1	10:10:00	10:40:00	30	2	1	25	294	2018-08-10	2	5	25	6	10:10:00	11:40:00	3	60	1
25	2	5	2018-08-10	1	47	1	1	1	10:10:00	10:40:00	30	2	1	25	295	2018-09-10	2	5	25	7	10:10:00	10:40:00	1	2400	3
25	2	5	2018-08-10	1	47	1	1	1	10:10:00	10:40:00	30	2	1	25	296	2018-09-10	2	5	25	8	10:10:00	10:40:00	2	2400	2
25	2	5	2018-08-10	1	47	1	1	1	10:10:00	10:40:00	30	2	1	25	297	2018-10-10	2	5	25	9	10:10:00	10:40:00	1	4800	3
25	2	5	2018-08-10	1	47	1	1	1	10:10:00	10:40:00	30	2	1	25	298	2018-10-10	2	5	25	10	10:10:00	10:40:00	2	4800	2
25	2	5	2018-08-10	1	47	1	1	1	10:10:00	10:40:00	30	2	1	25	299	2018-11-10	2	5	25	11	10:10:00	10:40:00	1	7200	5
25	2	5	2018-08-10	1	47	1	1	1	10:10:00	10:40:00	30	2	1	25	300	2018-11-10	2	5	25	12	10:10:00	10:40:00	2	7200	0
26	2	6	2018-08-10	1	47	1	1	2	10:11:00	10:41:00	30	2	1	26	301	2018-08-10	2	6	26	1	10:11:00	10:41:00	3	10	0
26	2	6	2018-08-10	1	47	1	1	2	10:11:00	10:41:00	30	2	1	26	302	2018-08-10	2	6	26	2	10:11:00	11:01:00	3	20	0
26	2	6	2018-08-10	1	47	1	1	2	10:11:00	10:41:00	30	2	1	26	303	2018-08-10	2	6	26	3	10:11:00	11:11:00	3	30	2
26	2	6	2018-08-10	1	47	1	1	2	10:11:00	10:41:00	30	2	1	26	304	2018-08-10	2	6	26	4	10:11:00	11:21:00	3	40	2
26	2	6	2018-08-10	1	47	1	1	2	10:11:00	10:41:00	30	2	1	26	305	2018-08-10	2	6	26	5	10:11:00	11:31:00	3	50	2
26	2	6	2018-08-10	1	47	1	1	2	10:11:00	10:41:00	30	2	1	26	306	2018-08-10	2	6	26	6	10:11:00	11:41:00	3	60	2
26	2	6	2018-08-10	1	47	1	1	2	10:11:00	10:41:00	30	2	1	26	307	2018-09-10	2	6	26	7	10:11:00	10:41:00	1	2400	3
26	2	6	2018-08-10	1	47	1	1	2	10:11:00	10:41:00	30	2	1	26	308	2018-09-10	2	6	26	8	10:11:00	10:41:00	2	2400	2
26	2	6	2018-08-10	1	47	1	1	2	10:11:00	10:41:00	30	2	1	26	309	2018-10-10	2	6	26	9	10:11:00	10:41:00	1	4800	5
26	2	6	2018-08-10	1	47	1	1	2	10:11:00	10:41:00	30	2	1	26	310	2018-10-10	2	6	26	10	10:11:00	10:41:00	2	4800	0
26	2	6	2018-08-10	1	47	1	1	2	10:11:00	10:41:00	30	2	1	26	311	2018-11-10	2	6	26	11	10:11:00	10:41:00	1	7200	5
26	2	6	2018-08-10	1	47	1	1	2	10:11:00	10:41:00	30	2	1	26	312	2018-11-10	2	6	26	12	10:11:00	10:41:00	2	7200	0
27	2	7	2018-08-10	1	47	1	1	3	10:12:00	10:42:00	30	2	1	27	313	2018-08-10	2	7	27	1	10:12:00	10:42:00	3	10	0
27	2	7	2018-08-10	1	47	1	1	3	10:12:00	10:42:00	30	2	1	27	314	2018-08-10	2	7	27	2	10:12:00	11:02:00	3	20	0
27	2	7	2018-08-10	1	47	1	1	3	10:12:00	10:42:00	30	2	1	27	315	2018-08-10	2	7	27	3	10:12:00	11:12:00	3	30	0
27	2	7	2018-08-10	1	47	1	1	3	10:12:00	10:42:00	30	2	1	27	316	2018-08-10	2	7	27	4	10:12:00	11:22:00	3	40	2
27	2	7	2018-08-10	1	47	1	1	3	10:12:00	10:42:00	30	2	1	27	317	2018-08-10	2	7	27	5	10:12:00	11:32:00	3	50	2
27	2	7	2018-08-10	1	47	1	1	3	10:12:00	10:42:00	30	2	1	27	318	2018-08-10	2	7	27	6	10:12:00	11:42:00	3	60	2
27	2	7	2018-08-10	1	47	1	1	3	10:12:00	10:42:00	30	2	1	27	319	2018-09-10	2	7	27	7	10:12:00	10:42:00	1	2400	4
27	2	7	2018-08-10	1	47	1	1	3	10:12:00	10:42:00	30	2	1	27	320	2018-09-10	2	7	27	8	10:12:00	10:42:00	2	2400	1
27	2	7	2018-08-10	1	47	1	1	3	10:12:00	10:42:00	30	2	1	27	321	2018-10-10	2	7	27	9	10:12:00	10:42:00	1	4800	4
27	2	7	2018-08-10	1	47	1	1	3	10:12:00	10:42:00	30	2	1	27	322	2018-10-10	2	7	27	10	10:12:00	10:42:00	2	4800	1
27	2	7	2018-08-10	1	47	1	1	3	10:12:00	10:42:00	30	2	1	27	323	2018-11-10	2	7	27	11	10:12:00	10:42:00	1	7200	5
27	2	7	2018-08-10	1	47	1	1	3	10:12:00	10:42:00	30	2	1	27	324	2018-11-10	2	7	27	12	10:12:00	10:42:00	2	7200	0
28	2	8	2018-08-10	1	47	1	1	4	10:16:00	10:46:00	30	2	1	28	325	2018-08-10	2	8	28	1	10:16:00	10:46:00	3	10	0
28	2	8	2018-08-10	1	47	1	1	4	10:16:00	10:46:00	30	2	1	28	326	2018-08-10	2	8	28	2	10:16:00	11:06:00	3	20	0
28	2	8	2018-08-10	1	47	1	1	4	10:16:00	10:46:00	30	2	1	28	327	2018-08-10	2	8	28	3	10:16:00	11:16:00	3	30	1
28	2	8	2018-08-10	1	47	1	1	4	10:16:00	10:46:00	30	2	1	28	328	2018-08-10	2	8	28	4	10:16:00	11:26:00	3	40	1
28	2	8	2018-08-10	1	47	1	1	4	10:16:00	10:46:00	30	2	1	28	329	2018-08-10	2	8	28	5	10:16:00	11:36:00	3	50	1
28	2	8	2018-08-10	1	47	1	1	4	10:16:00	10:46:00	30	2	1	28	330	2018-08-10	2	8	28	6	10:16:00	11:46:00	3	60	1
28	2	8	2018-08-10	1	47	1	1	4	10:16:00	10:46:00	30	2	1	28	331	2018-09-10	2	8	28	7	10:16:00	10:46:00	1	2400	2
28	2	8	2018-08-10	1	47	1	1	4	10:16:00	10:46:00	30	2	1	28	332	2018-09-10	2	8	28	8	10:16:00	10:46:00	2	2400	3
28	2	8	2018-08-10	1	47	1	1	4	10:16:00	10:46:00	30	2	1	28	333	2018-10-10	2	8	28	9	10:16:00	10:46:00	1	4800	3
28	2	8	2018-08-10	1	47	1	1	4	10:16:00	10:46:00	30	2	1	28	334	2018-10-10	2	8	28	10	10:16:00	10:46:00	2	4800	2
28	2	8	2018-08-10	1	47	1	1	4	10:16:00	10:46:00	30	2	1	28	335	2018-11-10	2	8	28	11	10:16:00	10:46:00	1	7200	5
28	2	8	2018-08-10	1	47	1	1	4	10:16:00	10:46:00	30	2	1	28	336	2018-11-10	2	8	28	12	10:16:00	10:46:00	2	7200	0
29	2	9	2018-08-10	1	47	1	2	1	10:17:00	10:47:00	30	2	1	29	337	2018-08-10	2	9	29	1	10:17:00	10:47:00	3	10	0
29	2	9	2018-08-10	1	47	1	2	1	10:17:00	10:47:00	30	2	1	29	338	2018-08-10	2	9	29	2	10:17:00	11:07:00	3	20	0
29	2	9	2018-08-10	1	47	1	2	1	10:17:00	10:47:00	30	2	1	29	339	2018-08-10	2	9	29	3	10:17:00	11:17:00	3	30	0
29	2	9	2018-08-10	1	47	1	2	1	10:17:00	10:47:00	30	2	1	29	340	2018-08-10	2	9	29	4	10:17:00	11:27:00	3	40	3
29	2	9	2018-08-10	1	47	1	2	1	10:17:00	10:47:00	30	2	1	29	341	2018-08-10	2	9	29	5	10:17:00	11:37:00	3	50	4
29	2	9	2018-08-10	1	47	1	2	1	10:17:00	10:47:00	30	2	1	29	342	2018-08-10	2	9	29	6	10:17:00	11:47:00	3	60	4
29	2	9	2018-08-10	1	47	1	2	1	10:17:00	10:47:00	30	2	1	29	343	2018-09-10	2	9	29	7	10:17:00	11:57:00	1	2400	5
29	2	9	2018-08-10	1	47	1	2	1	10:17:00	10:47:00	30	2	1	29	344	2018-09-10	2	9	29	8	10:17:00	10:47:00	2	2400	0
29	2	9	2018-08-10	1	47	1	2	1	10:17:00	10:47:00	30	2	1	29	345	2018-10-10	2	9	29	9	10:17:00	10:47:00	1	4800	5
29	2	9	2018-08-10	1	47	1	2	1	10:17:00	10:47:00	30	2	1	29	346	2018-10-10	2	9	29	10	10:17:00	10:47:00	2	4800	0
29	2	9	2018-08-10	1	47	1	2	1	10:17:00	10:47:00	30	2	1	29	347	2018-11-10	2	9	29	11	10:17:00	10:47:00	1	7200	5
29	2	9	2018-08-10	1	47	1	2	1	10:17:00	10:47:00	30	2	1	29	348	2018-11-10	2	9	29	12	10:17:00	10:47:00	2	7200	0
30	2	10	2018-08-10	1	47	1	2	2	10:17:00	10:47:00	30	2	1	30	349	2018-08-10	2	10	30	1	10:17:00	10:47:00	3	10	0
30	2	10	2018-08-10	1	47	1	2	2	10:17:00	10:47:00	30	2	1	30	350	2018-08-10	2	10	30	2	10:17:00	11:07:00	3	20	0
30	2	10	2018-08-10	1	47	1	2	2	10:17:00	10:47:00	30	2	1	30	351	2018-08-10	2	10	30	3	10:17:00	11:17:00	3	30	0
30	2	10	2018-08-10	1	47	1	2	2	10:17:00	10:47:00	30	2	1	30	352	2018-08-10	2	10	30	4	10:17:00	11:27:00	3	40	0
30	2	10	2018-08-10	1	47	1	2	2	10:17:00	10:47:00	30	2	1	30	353	2018-08-10	2	10	30	5	10:17:00	11:37:00	3	50	2
30	2	10	2018-08-10	1	47	1	2	2	10:17:00	10:47:00	30	2	1	30	354	2018-08-10	2	10	30	6	10:17:00	11:47:00	3	60	2
30	2	10	2018-08-10	1	47	1	2	2	10:17:00	10:47:00	30	2	1	30	355	2018-09-10	2	10	30	7	10:17:00	11:57:00	1	2400	3
30	2	10	2018-08-10	1	47	1	2	2	10:17:00	10:47:00	30	2	1	30	356	2018-09-10	2	10	30	8	10:17:00	10:47:00	2	2400	2
30	2	10	2018-08-10	1	47	1	2	2	10:17:00	10:47:00	30	2	1	30	357	2018-10-10	2	10	30	9	10:17:00	10:47:00	1	4800	5
30	2	10	2018-08-10	1	47	1	2	2	10:17:00	10:47:00	30	2	1	30	358	2018-10-10	2	10	30	10	10:17:00	10:47:00	2	4800	0
30	2	10	2018-08-10	1	47	1	2	2	10:17:00	10:47:00	30	2	1	30	359	2018-11-10	2	10	30	11	10:17:00	10:47:00	1	7200	5
30	2	10	2018-08-10	1	47	1	2	2	10:17:00	10:47:00	30	2	1	30	360	2018-11-10	2	10	30	12	10:17:00	10:47:00	2	7200	0
31	2	11	2018-08-10	1	47	1	2	3	10:18:00	10:48:00	30	2	1	31	361	2018-08-10	2	11	31	1	10:18:00	10:48:00	3	10	0
31	2	11	2018-08-10	1	47	1	2	3	10:18:00	10:48:00	30	2	1	31	362	2018-08-10	2	11	31	2	10:18:00	11:08:00	3	20	0
31	2	11	2018-08-10	1	47	1	2	3	10:18:00	10:48:00	30	2	1	31	363	2018-08-10	2	11	31	3	10:18:00	11:18:00	3	30	0
31	2	11	2018-08-10	1	47	1	2	3	10:18:00	10:48:00	30	2	1	31	364	2018-08-10	2	11	31	4	10:18:00	11:28:00	3	40	0
31	2	11	2018-08-10	1	47	1	2	3	10:18:00	10:48:00	30	2	1	31	365	2018-08-10	2	11	31	5	10:18:00	11:38:00	3	50	0
31	2	11	2018-08-10	1	47	1	2	3	10:18:00	10:48:00	30	2	1	31	366	2018-08-10	2	11	31	6	10:18:00	11:48:00	3	60	0
31	2	11	2018-08-10	1	47	1	2	3	10:18:00	10:48:00	30	2	1	31	367	2018-09-10	2	11	31	7	10:18:00	11:58:00	1	2400	2
31	2	11	2018-08-10	1	47	1	2	3	10:18:00	10:48:00	30	2	1	31	368	2018-09-10	2	11	31	8	10:18:00	10:48:00	2	2400	3
31	2	11	2018-08-10	1	47	1	2	3	10:18:00	10:48:00	30	2	1	31	369	2018-10-10	2	11	31	9	10:18:00	10:48:00	1	4800	5
31	2	11	2018-08-10	1	47	1	2	3	10:18:00	10:48:00	30	2	1	31	370	2018-10-10	2	11	31	10	10:18:00	10:48:00	2	4800	0
31	2	11	2018-08-10	1	47	1	2	3	10:18:00	10:48:00	30	2	1	31	371	2018-11-10	2	11	31	11	10:18:00	10:48:00	1	7200	5
31	2	11	2018-08-10	1	47	1	2	3	10:18:00	10:48:00	30	2	1	31	372	2018-11-10	2	11	31	12	10:18:00	10:48:00	2	7200	0
32	2	12	2018-08-10	1	47	1	2	4	10:18:00	10:48:00	30	2	1	32	373	2018-08-10	2	12	32	1	10:18:00	10:48:00	3	10	0
32	2	12	2018-08-10	1	47	1	2	4	10:18:00	10:48:00	30	2	1	32	374	2018-08-10	2	12	32	2	10:18:00	11:08:00	3	20	0
32	2	12	2018-08-10	1	47	1	2	4	10:18:00	10:48:00	30	2	1	32	375	2018-08-10	2	12	32	3	10:18:00	11:18:00	3	30	0
32	2	12	2018-08-10	1	47	1	2	4	10:18:00	10:48:00	30	2	1	32	376	2018-08-10	2	12	32	4	10:18:00	11:28:00	3	40	0
32	2	12	2018-08-10	1	47	1	2	4	10:18:00	10:48:00	30	2	1	32	377	2018-08-10	2	12	32	5	10:18:00	11:38:00	3	50	2
32	2	12	2018-08-10	1	47	1	2	4	10:18:00	10:48:00	30	2	1	32	378	2018-08-10	2	12	32	6	10:18:00	11:48:00	3	60	2
32	2	12	2018-08-10	1	47	1	2	4	10:18:00	10:48:00	30	2	1	32	379	2018-09-10	2	12	32	7	10:18:00	11:58:00	1	2400	5
32	2	12	2018-08-10	1	47	1	2	4	10:18:00	10:48:00	30	2	1	32	380	2018-09-10	2	12	32	8	10:18:00	10:48:00	2	2400	0
32	2	12	2018-08-10	1	47	1	2	4	10:18:00	10:48:00	30	2	1	32	381	2018-10-10	2	12	32	9	10:18:00	10:48:00	1	4800	5
32	2	12	2018-08-10	1	47	1	2	4	10:18:00	10:48:00	30	2	1	32	382	2018-10-10	2	12	32	10	10:18:00	10:48:00	2	4800	0
32	2	12	2018-08-10	1	47	1	2	4	10:18:00	10:48:00	30	2	1	32	383	2018-11-10	2	12	32	11	10:18:00	10:48:00	1	7200	5
32	2	12	2018-08-10	1	47	1	2	4	10:18:00	10:48:00	30	2	1	32	384	2018-11-10	2	12	32	12	10:18:00	10:48:00	2	7200	0
33	2	13	2018-09-10	1	50	1	1	1	09:22:00	09:25:00	3	2	1	33	385	2018-09-10	2	13	33	1	09:22:00	09:25:00	3	10	0
33	2	13	2018-09-10	1	50	1	1	1	09:22:00	09:25:00	3	2	1	33	386	2018-09-10	2	13	33	2	09:22:00	09:45:00	3	20	2
33	2	13	2018-09-10	1	50	1	1	1	09:22:00	09:25:00	3	2	1	33	387	2018-09-10	2	13	33	3	09:22:00	09:55:00	3	30	2
33	2	13	2018-09-10	1	50	1	1	1	09:22:00	09:25:00	3	2	1	33	388	2018-09-10	2	13	33	4	09:22:00	10:05:00	3	40	2
33	2	13	2018-09-10	1	50	1	1	1	09:22:00	09:25:00	3	2	1	33	389	2018-09-10	2	13	33	5	09:22:00	10:15:00	3	50	3
33	2	13	2018-09-10	1	50	1	1	1	09:22:00	09:25:00	3	2	1	33	390	2018-09-10	2	13	33	6	09:22:00	10:25:00	3	60	3
33	2	13	2018-09-10	1	50	1	1	1	09:22:00	09:25:00	3	2	1	33	391	2018-10-10	2	13	33	7	09:22:00	09:25:00	1	2400	5
33	2	13	2018-09-10	1	50	1	1	1	09:22:00	09:25:00	3	2	1	33	392	2018-10-10	2	13	33	8	09:22:00	09:25:00	2	2400	0
33	2	13	2018-09-10	1	50	1	1	1	09:22:00	09:25:00	3	2	1	33	393	2018-11-10	2	13	33	9	09:22:00	09:25:00	1	4800	5
33	2	13	2018-09-10	1	50	1	1	1	09:22:00	09:25:00	3	2	1	33	394	2018-11-10	2	13	33	10	09:22:00	09:25:00	2	4800	0
33	2	13	2018-09-10	1	50	1	1	1	09:22:00	09:25:00	3	2	1	33	395	2018-12-10	2	13	33	11	09:22:00	09:25:00	1	7200	5
33	2	13	2018-09-10	1	50	1	1	1	09:22:00	09:25:00	3	2	1	33	396	2018-12-10	2	13	33	12	09:22:00	09:25:00	2	7200	0
34	2	14	2018-09-10	1	50	1	1	2	09:23:00	09:26:00	3	2	1	34	397	2018-09-10	2	14	34	1	09:23:00	09:26:00	3	10	1
34	2	14	2018-09-10	1	50	1	1	2	09:23:00	09:26:00	3	2	1	34	398	2018-09-10	2	14	34	2	09:23:00	09:46:00	3	20	1
34	2	14	2018-09-10	1	50	1	1	2	09:23:00	09:26:00	3	2	1	34	399	2018-09-10	2	14	34	3	09:23:00	09:56:00	3	30	1
34	2	14	2018-09-10	1	50	1	1	2	09:23:00	09:26:00	3	2	1	34	400	2018-09-10	2	14	34	4	09:23:00	10:06:00	3	40	3
34	2	14	2018-09-10	1	50	1	1	2	09:23:00	09:26:00	3	2	1	34	401	2018-09-10	2	14	34	5	09:23:00	10:16:00	3	50	3
34	2	14	2018-09-10	1	50	1	1	2	09:23:00	09:26:00	3	2	1	34	402	2018-09-10	2	14	34	6	09:23:00	10:26:00	3	60	3
34	2	14	2018-09-10	1	50	1	1	2	09:23:00	09:26:00	3	2	1	34	403	2018-10-10	2	14	34	7	09:23:00	09:26:00	1	2400	4
34	2	14	2018-09-10	1	50	1	1	2	09:23:00	09:26:00	3	2	1	34	404	2018-10-10	2	14	34	8	09:23:00	09:26:00	2	2400	1
34	2	14	2018-09-10	1	50	1	1	2	09:23:00	09:26:00	3	2	1	34	405	2018-11-10	2	14	34	9	09:23:00	09:26:00	1	4800	5
34	2	14	2018-09-10	1	50	1	1	2	09:23:00	09:26:00	3	2	1	34	406	2018-11-10	2	14	34	10	09:23:00	09:26:00	2	4800	0
34	2	14	2018-09-10	1	50	1	1	2	09:23:00	09:26:00	3	2	1	34	407	2018-12-10	2	14	34	11	09:23:00	09:26:00	1	7200	5
34	2	14	2018-09-10	1	50	1	1	2	09:23:00	09:26:00	3	2	1	34	408	2018-12-10	2	14	34	12	09:23:00	09:26:00	2	7200	0
35	2	15	2018-09-10	1	50	1	1	3	09:27:00	09:30:00	3	2	1	35	409	2018-09-10	2	15	35	1	09:27:00	09:30:00	3	10	0
35	2	15	2018-09-10	1	50	1	1	3	09:27:00	09:30:00	3	2	1	35	410	2018-09-10	2	15	35	2	09:27:00	09:50:00	3	20	0
35	2	15	2018-09-10	1	50	1	1	3	09:27:00	09:30:00	3	2	1	35	411	2018-09-10	2	15	35	3	09:27:00	10:00:00	3	30	0
35	2	15	2018-09-10	1	50	1	1	3	09:27:00	09:30:00	3	2	1	35	412	2018-09-10	2	15	35	4	09:27:00	10:10:00	3	40	2
35	2	15	2018-09-10	1	50	1	1	3	09:27:00	09:30:00	3	2	1	35	413	2018-09-10	2	15	35	5	09:27:00	10:20:00	3	50	3
35	2	15	2018-09-10	1	50	1	1	3	09:27:00	09:30:00	3	2	1	35	414	2018-09-10	2	15	35	6	09:27:00	10:30:00	3	60	3
35	2	15	2018-09-10	1	50	1	1	3	09:27:00	09:30:00	3	2	1	35	415	2018-10-10	2	15	35	7	09:27:00	09:30:00	1	2400	3
35	2	15	2018-09-10	1	50	1	1	3	09:27:00	09:30:00	3	2	1	35	416	2018-10-10	2	15	35	8	09:27:00	09:30:00	2	2400	2
35	2	15	2018-09-10	1	50	1	1	3	09:27:00	09:30:00	3	2	1	35	417	2018-11-10	2	15	35	9	09:27:00	09:30:00	1	4800	3
35	2	15	2018-09-10	1	50	1	1	3	09:27:00	09:30:00	3	2	1	35	418	2018-11-10	2	15	35	10	09:27:00	09:30:00	2	4800	2
35	2	15	2018-09-10	1	50	1	1	3	09:27:00	09:30:00	3	2	1	35	419	2018-12-10	2	15	35	11	09:27:00	09:30:00	1	7200	3
35	2	15	2018-09-10	1	50	1	1	3	09:27:00	09:30:00	3	2	1	35	420	2018-12-10	2	15	35	12	09:27:00	09:30:00	2	7200	2
36	2	16	2018-09-10	1	50	1	1	4	09:29:00	09:32:00	3	2	1	36	421	2018-09-10	2	16	36	1	09:29:00	09:32:00	3	10	1
36	2	16	2018-09-10	1	50	1	1	4	09:29:00	09:32:00	3	2	1	36	422	2018-09-10	2	16	36	2	09:29:00	09:52:00	3	20	1
36	2	16	2018-09-10	1	50	1	1	4	09:29:00	09:32:00	3	2	1	36	423	2018-09-10	2	16	36	3	09:29:00	10:02:00	3	30	1
36	2	16	2018-09-10	1	50	1	1	4	09:29:00	09:32:00	3	2	1	36	424	2018-09-10	2	16	36	4	09:29:00	10:12:00	3	40	3
36	2	16	2018-09-10	1	50	1	1	4	09:29:00	09:32:00	3	2	1	36	425	2018-09-10	2	16	36	5	09:29:00	10:22:00	3	50	3
36	2	16	2018-09-10	1	50	1	1	4	09:29:00	09:32:00	3	2	1	36	426	2018-09-10	2	16	36	6	09:29:00	10:32:00	3	60	3
36	2	16	2018-09-10	1	50	1	1	4	09:29:00	09:32:00	3	2	1	36	427	2018-10-10	2	16	36	7	09:29:00	09:32:00	1	2400	5
36	2	16	2018-09-10	1	50	1	1	4	09:29:00	09:32:00	3	2	1	36	428	2018-10-10	2	16	36	8	09:29:00	09:32:00	2	2400	0
36	2	16	2018-09-10	1	50	1	1	4	09:29:00	09:32:00	3	2	1	36	429	2018-11-10	2	16	36	9	09:29:00	09:32:00	1	4800	5
36	2	16	2018-09-10	1	50	1	1	4	09:29:00	09:32:00	3	2	1	36	430	2018-11-10	2	16	36	10	09:29:00	09:32:00	2	4800	0
36	2	16	2018-09-10	1	50	1	1	4	09:29:00	09:32:00	3	2	1	36	431	2018-12-10	2	16	36	11	09:29:00	09:32:00	1	7200	5
36	2	16	2018-09-10	1	50	1	1	4	09:29:00	09:32:00	3	2	1	36	432	2018-12-10	2	16	36	12	09:29:00	09:32:00	2	7200	0
37	2	17	2018-09-10	1	50	1	2	1	09:40:00	09:43:00	3	2	1	37	433	2018-09-10	2	17	37	1	09:40:00	09:43:00	3	10	0
37	2	17	2018-09-10	1	50	1	2	1	09:40:00	09:43:00	3	2	1	37	434	2018-09-10	2	17	37	2	09:40:00	10:03:00	3	20	0
37	2	17	2018-09-10	1	50	1	2	1	09:40:00	09:43:00	3	2	1	37	435	2018-09-10	2	17	37	3	09:40:00	10:13:00	3	30	0
37	2	17	2018-09-10	1	50	1	2	1	09:40:00	09:43:00	3	2	1	37	436	2018-09-10	2	17	37	4	09:40:00	10:23:00	3	40	1
37	2	17	2018-09-10	1	50	1	2	1	09:40:00	09:43:00	3	2	1	37	437	2018-09-10	2	17	37	5	09:40:00	10:33:00	3	50	2
37	2	17	2018-09-10	1	50	1	2	1	09:40:00	09:43:00	3	2	1	37	438	2018-09-10	2	17	37	6	09:40:00	10:43:00	3	60	0
37	2	17	2018-09-10	1	50	1	2	1	09:40:00	09:43:00	3	2	1	37	439	2018-10-10	2	17	37	7	09:40:00	09:43:00	1	2400	5
37	2	17	2018-09-10	1	50	1	2	1	09:40:00	09:43:00	3	2	1	37	440	2018-10-10	2	17	37	8	09:40:00	09:43:00	2	2400	0
37	2	17	2018-09-10	1	50	1	2	1	09:40:00	09:43:00	3	2	1	37	441	2018-11-10	2	17	37	9	09:40:00	09:43:00	1	4800	5
37	2	17	2018-09-10	1	50	1	2	1	09:40:00	09:43:00	3	2	1	37	442	2018-11-10	2	17	37	10	09:40:00	09:43:00	2	4800	0
37	2	17	2018-09-10	1	50	1	2	1	09:40:00	09:43:00	3	2	1	37	443	2018-12-10	2	17	37	11	09:40:00	09:43:00	1	7200	5
37	2	17	2018-09-10	1	50	1	2	1	09:40:00	09:43:00	3	2	1	37	444	2018-12-10	2	17	37	12	09:40:00	09:43:00	2	7200	0
38	2	18	2018-09-10	1	50	1	2	2	09:41:00	09:44:00	3	2	1	38	445	2018-09-10	2	18	38	1	09:41:00	09:44:00	3	10	0
38	2	18	2018-09-10	1	50	1	2	2	09:41:00	09:44:00	3	2	1	38	446	2018-09-10	2	18	38	2	09:41:00	10:04:00	3	20	0
38	2	18	2018-09-10	1	50	1	2	2	09:41:00	09:44:00	3	2	1	38	447	2018-09-10	2	18	38	3	09:41:00	10:14:00	3	30	3
38	2	18	2018-09-10	1	50	1	2	2	09:41:00	09:44:00	3	2	1	38	448	2018-09-10	2	18	38	4	09:41:00	10:24:00	3	40	4
38	2	18	2018-09-10	1	50	1	2	2	09:41:00	09:44:00	3	2	1	38	449	2018-09-10	2	18	38	5	09:41:00	10:34:00	3	50	4
38	2	18	2018-09-10	1	50	1	2	2	09:41:00	09:44:00	3	2	1	38	450	2018-09-10	2	18	38	6	09:41:00	10:44:00	3	60	4
38	2	18	2018-09-10	1	50	1	2	2	09:41:00	09:44:00	3	2	1	38	451	2018-10-10	2	18	38	7	09:41:00	09:44:00	1	2400	5
38	2	18	2018-09-10	1	50	1	2	2	09:41:00	09:44:00	3	2	1	38	452	2018-10-10	2	18	38	8	09:41:00	09:44:00	2	2400	0
38	2	18	2018-09-10	1	50	1	2	2	09:41:00	09:44:00	3	2	1	38	453	2018-11-10	2	18	38	9	09:41:00	09:44:00	1	4800	5
38	2	18	2018-09-10	1	50	1	2	2	09:41:00	09:44:00	3	2	1	38	454	2018-11-10	2	18	38	10	09:41:00	09:44:00	2	4800	0
38	2	18	2018-09-10	1	50	1	2	2	09:41:00	09:44:00	3	2	1	38	455	2018-12-10	2	18	38	11	09:41:00	09:44:00	1	7200	5
38	2	18	2018-09-10	1	50	1	2	2	09:41:00	09:44:00	3	2	1	38	456	2018-12-10	2	18	38	12	09:41:00	09:44:00	2	7200	0
39	2	19	2018-09-10	1	50	1	2	3	09:45:00	09:48:00	3	2	1	39	457	2018-09-10	2	19	39	1	09:45:00	09:48:00	3	10	0
39	2	19	2018-09-10	1	50	1	2	3	09:45:00	09:48:00	3	2	1	39	458	2018-09-10	2	19	39	2	09:45:00	10:08:00	3	20	0
39	2	19	2018-09-10	1	50	1	2	3	09:45:00	09:48:00	3	2	1	39	459	2018-09-10	2	19	39	3	09:45:00	10:18:00	3	30	0
39	2	19	2018-09-10	1	50	1	2	3	09:45:00	09:48:00	3	2	1	39	460	2018-09-10	2	19	39	4	09:45:00	10:28:00	3	40	0
39	2	19	2018-09-10	1	50	1	2	3	09:45:00	09:48:00	3	2	1	39	461	2018-09-10	2	19	39	5	09:45:00	10:38:00	3	50	3
39	2	19	2018-09-10	1	50	1	2	3	09:45:00	09:48:00	3	2	1	39	462	2018-09-10	2	19	39	6	09:45:00	10:48:00	3	60	3
39	2	19	2018-09-10	1	50	1	2	3	09:45:00	09:48:00	3	2	1	39	463	2018-10-10	2	19	39	7	09:45:00	09:48:00	1	2400	5
39	2	19	2018-09-10	1	50	1	2	3	09:45:00	09:48:00	3	2	1	39	464	2018-10-10	2	19	39	8	09:45:00	09:48:00	2	2400	0
39	2	19	2018-09-10	1	50	1	2	3	09:45:00	09:48:00	3	2	1	39	465	2018-11-10	2	19	39	9	09:45:00	09:48:00	1	4800	5
39	2	19	2018-09-10	1	50	1	2	3	09:45:00	09:48:00	3	2	1	39	466	2018-11-10	2	19	39	10	09:45:00	09:48:00	2	4800	0
39	2	19	2018-09-10	1	50	1	2	3	09:45:00	09:48:00	3	2	1	39	467	2018-12-10	2	19	39	11	09:45:00	09:48:00	1	7200	5
39	2	19	2018-09-10	1	50	1	2	3	09:45:00	09:48:00	3	2	1	39	468	2018-12-10	2	19	39	12	09:45:00	09:48:00	2	7200	0
40	2	20	2018-09-10	1	50	1	2	4	09:46:00	09:49:00	3	2	1	40	469	2018-09-10	2	20	40	1	09:46:00	09:49:00	3	10	0
40	2	20	2018-09-10	1	50	1	2	4	09:46:00	09:49:00	3	2	1	40	470	2018-09-10	2	20	40	2	09:46:00	10:09:00	3	20	0
40	2	20	2018-09-10	1	50	1	2	4	09:46:00	09:49:00	3	2	1	40	471	2018-09-10	2	20	40	3	09:46:00	10:19:00	3	30	1
40	2	20	2018-09-10	1	50	1	2	4	09:46:00	09:49:00	3	2	1	40	472	2018-09-10	2	20	40	4	09:46:00	10:29:00	3	40	1
40	2	20	2018-09-10	1	50	1	2	4	09:46:00	09:49:00	3	2	1	40	473	2018-09-10	2	20	40	5	09:46:00	10:39:00	3	50	1
40	2	20	2018-09-10	1	50	1	2	4	09:46:00	09:49:00	3	2	1	40	474	2018-09-10	2	20	40	6	09:46:00	10:49:00	3	60	1
40	2	20	2018-09-10	1	50	1	2	4	09:46:00	09:49:00	3	2	1	40	475	2018-10-10	2	20	40	7	09:46:00	09:49:00	1	2400	3
40	2	20	2018-09-10	1	50	1	2	4	09:46:00	09:49:00	3	2	1	40	476	2018-10-10	2	20	40	8	09:46:00	09:49:00	2	2400	2
40	2	20	2018-09-10	1	50	1	2	4	09:46:00	09:49:00	3	2	1	40	477	2018-11-10	2	20	40	9	09:46:00	09:49:00	1	4800	3
40	2	20	2018-09-10	1	50	1	2	4	09:46:00	09:49:00	3	2	1	40	478	2018-11-10	2	20	40	10	09:46:00	09:49:00	2	4800	2
40	2	20	2018-09-10	1	50	1	2	4	09:46:00	09:49:00	3	2	1	40	479	2018-12-10	2	20	40	11	09:46:00	09:49:00	1	7200	5
40	2	20	2018-09-10	1	50	1	2	4	09:46:00	09:49:00	3	2	1	40	480	2018-12-10	2	20	40	12	09:46:00	09:49:00	2	7200	0
41	3	1	2018-09-10	1	50	1	1	1	09:27:00	09:57:00	30	2	1	41	481	2018-09-10	3	1	41	1	09:27:00	09:57:00	3	10	0
41	3	1	2018-09-10	1	50	1	1	1	09:27:00	09:57:00	30	2	1	41	482	2018-09-10	3	1	41	2	09:27:00	10:17:00	3	20	0
41	3	1	2018-09-10	1	50	1	1	1	09:27:00	09:57:00	30	2	1	41	483	2018-09-10	3	1	41	3	09:27:00	10:27:00	3	30	0
41	3	1	2018-09-10	1	50	1	1	1	09:27:00	09:57:00	30	2	1	41	484	2018-09-10	3	1	41	4	09:27:00	10:37:00	3	40	0
41	3	1	2018-09-10	1	50	1	1	1	09:27:00	09:57:00	30	2	1	41	485	2018-09-10	3	1	41	5	09:27:00	10:47:00	3	50	2
41	3	1	2018-09-10	1	50	1	1	1	09:27:00	09:57:00	30	2	1	41	486	2018-09-10	3	1	41	6	09:27:00	10:57:00	3	60	2
41	3	1	2018-09-10	1	50	1	1	1	09:27:00	09:57:00	30	2	1	41	487	2018-10-10	3	1	41	7	09:27:00	09:57:00	1	2400	5
41	3	1	2018-09-10	1	50	1	1	1	09:27:00	09:57:00	30	2	1	41	488	2018-10-10	3	1	41	8	09:27:00	09:57:00	2	2400	0
41	3	1	2018-09-10	1	50	1	1	1	09:27:00	09:57:00	30	2	1	41	489	2018-11-10	3	1	41	9	09:27:00	09:57:00	1	4800	5
41	3	1	2018-09-10	1	50	1	1	1	09:27:00	09:57:00	30	2	1	41	490	2018-11-10	3	1	41	10	09:27:00	09:57:00	2	4800	0
41	3	1	2018-09-10	1	50	1	1	1	09:27:00	09:57:00	30	2	1	41	491	2018-12-10	3	1	41	11	09:27:00	09:57:00	1	7200	5
41	3	1	2018-09-10	1	50	1	1	1	09:27:00	09:57:00	30	2	1	41	492	2018-12-10	3	1	41	12	09:27:00	09:57:00	2	7200	0
42	3	2	2018-09-10	1	50	1	1	2	09:27:00	09:57:00	30	2	1	42	493	2018-09-10	3	2	42	1	09:27:00	09:57:00	3	10	0
42	3	2	2018-09-10	1	50	1	1	2	09:27:00	09:57:00	30	2	1	42	494	2018-09-10	3	2	42	2	09:27:00	10:17:00	3	20	0
42	3	2	2018-09-10	1	50	1	1	2	09:27:00	09:57:00	30	2	1	42	495	2018-09-10	3	2	42	3	09:27:00	10:27:00	3	30	0
42	3	2	2018-09-10	1	50	1	1	2	09:27:00	09:57:00	30	2	1	42	496	2018-09-10	3	2	42	4	09:27:00	10:37:00	3	40	0
42	3	2	2018-09-10	1	50	1	1	2	09:27:00	09:57:00	30	2	1	42	497	2018-09-10	3	2	42	5	09:27:00	10:47:00	3	50	1
42	3	2	2018-09-10	1	50	1	1	2	09:27:00	09:57:00	30	2	1	42	498	2018-09-10	3	2	42	6	09:27:00	10:57:00	3	60	1
42	3	2	2018-09-10	1	50	1	1	2	09:27:00	09:57:00	30	2	1	42	499	2018-10-10	3	2	42	7	09:27:00	09:57:00	1	2400	1
42	3	2	2018-09-10	1	50	1	1	2	09:27:00	09:57:00	30	2	1	42	500	2018-10-10	3	2	42	8	09:27:00	09:57:00	2	2400	4
42	3	2	2018-09-10	1	50	1	1	2	09:27:00	09:57:00	30	2	1	42	501	2018-11-10	3	2	42	9	09:27:00	09:57:00	1	4800	5
42	3	2	2018-09-10	1	50	1	1	2	09:27:00	09:57:00	30	2	1	42	502	2018-11-10	3	2	42	10	09:27:00	09:57:00	2	4800	0
42	3	2	2018-09-10	1	50	1	1	2	09:27:00	09:57:00	30	2	1	42	503	2018-12-10	3	2	42	11	09:27:00	09:57:00	1	7200	5
42	3	2	2018-09-10	1	50	1	1	2	09:27:00	09:57:00	30	2	1	42	504	2018-12-10	3	2	42	12	09:27:00	09:57:00	2	7200	0
43	3	3	2018-09-10	1	50	1	1	3	09:28:00	09:58:00	30	2	1	43	505	2018-09-10	3	3	43	1	09:28:00	09:58:00	3	10	0
43	3	3	2018-09-10	1	50	1	1	3	09:28:00	09:58:00	30	2	1	43	506	2018-09-10	3	3	43	2	09:28:00	10:18:00	3	20	0
43	3	3	2018-09-10	1	50	1	1	3	09:28:00	09:58:00	30	2	1	43	507	2018-09-10	3	3	43	3	09:28:00	10:28:00	3	30	0
43	3	3	2018-09-10	1	50	1	1	3	09:28:00	09:58:00	30	2	1	43	508	2018-09-10	3	3	43	4	09:28:00	10:38:00	3	40	0
43	3	3	2018-09-10	1	50	1	1	3	09:28:00	09:58:00	30	2	1	43	509	2018-09-10	3	3	43	5	09:28:00	10:48:00	3	50	0
43	3	3	2018-09-10	1	50	1	1	3	09:28:00	09:58:00	30	2	1	43	510	2018-09-10	3	3	43	6	09:28:00	10:58:00	3	60	1
43	3	3	2018-09-10	1	50	1	1	3	09:28:00	09:58:00	30	2	1	43	511	2018-10-10	3	3	43	7	09:28:00	09:58:00	1	2400	3
43	3	3	2018-09-10	1	50	1	1	3	09:28:00	09:58:00	30	2	1	43	512	2018-10-10	3	3	43	8	09:28:00	09:58:00	2	2400	2
43	3	3	2018-09-10	1	50	1	1	3	09:28:00	09:58:00	30	2	1	43	513	2018-11-10	3	3	43	9	09:28:00	09:58:00	1	4800	5
43	3	3	2018-09-10	1	50	1	1	3	09:28:00	09:58:00	30	2	1	43	514	2018-11-10	3	3	43	10	09:28:00	09:58:00	2	4800	0
43	3	3	2018-09-10	1	50	1	1	3	09:28:00	09:58:00	30	2	1	43	515	2018-12-10	3	3	43	11	09:28:00	09:58:00	1	7200	5
43	3	3	2018-09-10	1	50	1	1	3	09:28:00	09:58:00	30	2	1	43	516	2018-12-10	3	3	43	12	09:28:00	09:58:00	2	7200	0
44	3	4	2018-09-10	1	50	1	1	4	09:28:00	09:58:00	30	2	1	44	517	2018-09-10	3	4	44	1	09:28:00	09:58:00	3	10	0
44	3	4	2018-09-10	1	50	1	1	4	09:28:00	09:58:00	30	2	1	44	518	2018-09-10	3	4	44	2	09:28:00	10:18:00	3	20	0
44	3	4	2018-09-10	1	50	1	1	4	09:28:00	09:58:00	30	2	1	44	519	2018-09-10	3	4	44	3	09:28:00	10:28:00	3	30	0
44	3	4	2018-09-10	1	50	1	1	4	09:28:00	09:58:00	30	2	1	44	520	2018-09-10	3	4	44	4	09:28:00	10:38:00	3	40	1
44	3	4	2018-09-10	1	50	1	1	4	09:28:00	09:58:00	30	2	1	44	521	2018-09-10	3	4	44	5	09:28:00	10:48:00	3	50	1
44	3	4	2018-09-10	1	50	1	1	4	09:28:00	09:58:00	30	2	1	44	522	2018-09-10	3	4	44	6	09:28:00	10:58:00	3	60	1
44	3	4	2018-09-10	1	50	1	1	4	09:28:00	09:58:00	30	2	1	44	523	2018-10-10	3	4	44	7	09:28:00	09:58:00	1	2400	5
44	3	4	2018-09-10	1	50	1	1	4	09:28:00	09:58:00	30	2	1	44	524	2018-10-10	3	4	44	8	09:28:00	09:58:00	2	2400	0
44	3	4	2018-09-10	1	50	1	1	4	09:28:00	09:58:00	30	2	1	44	525	2018-11-10	3	4	44	9	09:28:00	09:58:00	1	4800	5
44	3	4	2018-09-10	1	50	1	1	4	09:28:00	09:58:00	30	2	1	44	526	2018-11-10	3	4	44	10	09:28:00	09:58:00	2	4800	0
44	3	4	2018-09-10	1	50	1	1	4	09:28:00	09:58:00	30	2	1	44	527	2018-12-10	3	4	44	11	09:28:00	09:58:00	1	7200	5
44	3	4	2018-09-10	1	50	1	1	4	09:28:00	09:58:00	30	2	1	44	528	2018-12-10	3	4	44	12	09:28:00	09:58:00	2	7200	0
45	3	5	2018-09-10	1	50	1	2	1	09:50:00	10:20:00	30	2	1	45	529	2018-09-10	3	5	45	1	09:50:00	10:20:00	3	10	0
45	3	5	2018-09-10	1	50	1	2	1	09:50:00	10:20:00	30	2	1	45	530	2018-09-10	3	5	45	2	09:50:00	10:40:00	3	20	0
45	3	5	2018-09-10	1	50	1	2	1	09:50:00	10:20:00	30	2	1	45	531	2018-09-10	3	5	45	3	09:50:00	10:50:00	3	30	0
45	3	5	2018-09-10	1	50	1	2	1	09:50:00	10:20:00	30	2	1	45	532	2018-09-10	3	5	45	4	09:50:00	11:00:00	3	40	1
45	3	5	2018-09-10	1	50	1	2	1	09:50:00	10:20:00	30	2	1	45	533	2018-09-10	3	5	45	5	09:50:00	11:10:00	3	50	1
45	3	5	2018-09-10	1	50	1	2	1	09:50:00	10:20:00	30	2	1	45	534	2018-09-10	3	5	45	6	09:50:00	11:20:00	3	60	1
45	3	5	2018-09-10	1	50	1	2	1	09:50:00	10:20:00	30	2	1	45	535	2018-10-10	3	5	45	7	09:50:00	10:20:00	1	2400	5
45	3	5	2018-09-10	1	50	1	2	1	09:50:00	10:20:00	30	2	1	45	536	2018-10-10	3	5	45	8	09:50:00	10:20:00	2	2400	0
45	3	5	2018-09-10	1	50	1	2	1	09:50:00	10:20:00	30	2	1	45	537	2018-11-10	3	5	45	9	09:50:00	10:20:00	1	4800	5
45	3	5	2018-09-10	1	50	1	2	1	09:50:00	10:20:00	30	2	1	45	538	2018-11-10	3	5	45	10	09:50:00	10:20:00	2	4800	0
45	3	5	2018-09-10	1	50	1	2	1	09:50:00	10:20:00	30	2	1	45	539	2018-12-10	3	5	45	11	09:50:00	10:20:00	1	7200	5
45	3	5	2018-09-10	1	50	1	2	1	09:50:00	10:20:00	30	2	1	45	540	2018-12-10	3	5	45	12	09:50:00	10:20:00	2	7200	0
46	3	6	2018-09-10	1	50	1	2	2	09:50:00	10:20:00	30	2	1	46	541	2018-09-10	3	6	46	1	09:50:00	10:20:00	3	10	0
46	3	6	2018-09-10	1	50	1	2	2	09:50:00	10:20:00	30	2	1	46	542	2018-09-10	3	6	46	2	09:50:00	10:40:00	3	20	0
46	3	6	2018-09-10	1	50	1	2	2	09:50:00	10:20:00	30	2	1	46	543	2018-09-10	3	6	46	3	09:50:00	10:50:00	3	30	0
46	3	6	2018-09-10	1	50	1	2	2	09:50:00	10:20:00	30	2	1	46	544	2018-09-10	3	6	46	4	09:50:00	11:00:00	3	40	0
46	3	6	2018-09-10	1	50	1	2	2	09:50:00	10:20:00	30	2	1	46	545	2018-09-10	3	6	46	5	09:50:00	11:10:00	3	50	3
46	3	6	2018-09-10	1	50	1	2	2	09:50:00	10:20:00	30	2	1	46	546	2018-09-10	3	6	46	6	09:50:00	11:20:00	3	60	3
46	3	6	2018-09-10	1	50	1	2	2	09:50:00	10:20:00	30	2	1	46	547	2018-10-10	3	6	46	7	09:50:00	10:20:00	1	2400	5
46	3	6	2018-09-10	1	50	1	2	2	09:50:00	10:20:00	30	2	1	46	548	2018-10-10	3	6	46	8	09:50:00	10:20:00	2	2400	0
46	3	6	2018-09-10	1	50	1	2	2	09:50:00	10:20:00	30	2	1	46	549	2018-11-10	3	6	46	9	09:50:00	10:20:00	1	4800	5
46	3	6	2018-09-10	1	50	1	2	2	09:50:00	10:20:00	30	2	1	46	550	2018-11-10	3	6	46	10	09:50:00	10:20:00	2	4800	0
46	3	6	2018-09-10	1	50	1	2	2	09:50:00	10:20:00	30	2	1	46	551	2018-12-10	3	6	46	11	09:50:00	10:20:00	1	7200	5
46	3	6	2018-09-10	1	50	1	2	2	09:50:00	10:20:00	30	2	1	46	552	2018-12-10	3	6	46	12	09:50:00	10:20:00	2	7200	0
47	3	7	2018-09-10	1	50	1	2	3	09:51:11	10:21:00	30	2	1	47	553	2018-09-10	3	7	47	1	09:51:11	10:21:00	3	10	0
47	3	7	2018-09-10	1	50	1	2	3	09:51:11	10:21:00	30	2	1	47	554	2018-09-10	3	7	47	2	09:51:11	11:41:11	3	20	0
47	3	7	2018-09-10	1	50	1	2	3	09:51:11	10:21:00	30	2	1	47	555	2018-09-10	3	7	47	3	09:51:11	11:51:11	3	30	0
47	3	7	2018-09-10	1	50	1	2	3	09:51:11	10:21:00	30	2	1	47	556	2018-09-10	3	7	47	4	09:51:11	11:01:00	3	40	1
47	3	7	2018-09-10	1	50	1	2	3	09:51:11	10:21:00	30	2	1	47	557	2018-09-10	3	7	47	5	09:51:11	11:11:11	3	50	1
47	3	7	2018-09-10	1	50	1	2	3	09:51:11	10:21:00	30	2	1	47	558	2018-09-10	3	7	47	6	09:51:11	11:21:11	3	60	1
47	3	7	2018-09-10	1	50	1	2	3	09:51:11	10:21:00	30	2	1	47	559	2018-10-10	3	7	47	7	09:51:11	10:21:00	1	2400	5
47	3	7	2018-09-10	1	50	1	2	3	09:51:11	10:21:00	30	2	1	47	560	2018-10-10	3	7	47	8	09:51:11	10:21:00	2	2400	0
47	3	7	2018-09-10	1	50	1	2	3	09:51:11	10:21:00	30	2	1	47	561	2018-11-10	3	7	47	9	09:51:11	10:21:00	1	4800	5
47	3	7	2018-09-10	1	50	1	2	3	09:51:11	10:21:00	30	2	1	47	562	2018-11-10	3	7	47	10	09:51:11	10:21:00	2	4800	0
47	3	7	2018-09-10	1	50	1	2	3	09:51:11	10:21:00	30	2	1	47	563	2018-12-10	3	7	47	11	09:51:11	10:21:00	1	7200	5
47	3	7	2018-09-10	1	50	1	2	3	09:51:11	10:21:00	30	2	1	47	564	2018-12-10	3	7	47	12	09:51:11	10:21:00	2	7200	0
48	3	8	2018-09-10	1	50	1	2	4	09:51:11	10:21:00	30	2	1	48	565	2018-09-10	3	8	48	1	09:51:11	10:21:00	3	10	0
48	3	8	2018-09-10	1	50	1	2	4	09:51:11	10:21:00	30	2	1	48	566	2018-09-10	3	8	48	2	09:51:11	11:41:11	3	20	0
48	3	8	2018-09-10	1	50	1	2	4	09:51:11	10:21:00	30	2	1	48	567	2018-09-10	3	8	48	3	09:51:11	11:51:11	3	30	1
48	3	8	2018-09-10	1	50	1	2	4	09:51:11	10:21:00	30	2	1	48	568	2018-09-10	3	8	48	4	09:51:11	11:01:00	3	40	1
48	3	8	2018-09-10	1	50	1	2	4	09:51:11	10:21:00	30	2	1	48	569	2018-09-10	3	8	48	5	09:51:11	11:11:11	3	50	1
48	3	8	2018-09-10	1	50	1	2	4	09:51:11	10:21:00	30	2	1	48	570	2018-09-10	3	8	48	6	09:51:11	11:21:11	3	60	4
48	3	8	2018-09-10	1	50	1	2	4	09:51:11	10:21:00	30	2	1	48	571	2018-10-10	3	8	48	7	09:51:11	10:21:00	1	2400	5
48	3	8	2018-09-10	1	50	1	2	4	09:51:11	10:21:00	30	2	1	48	572	2018-10-10	3	8	48	8	09:51:11	10:21:00	2	2400	0
48	3	8	2018-09-10	1	50	1	2	4	09:51:11	10:21:00	30	2	1	48	573	2018-11-10	3	8	48	9	09:51:11	10:21:00	1	4800	5
48	3	8	2018-09-10	1	50	1	2	4	09:51:11	10:21:00	30	2	1	48	574	2018-11-10	3	8	48	10	09:51:11	10:21:00	2	4800	0
48	3	8	2018-09-10	1	50	1	2	4	09:51:11	10:21:00	30	2	1	48	575	2018-12-10	3	8	48	11	09:51:11	10:21:00	1	7200	5
48	3	8	2018-09-10	1	50	1	2	4	09:51:11	10:21:00	30	2	1	48	576	2018-12-10	3	8	48	12	09:51:11	10:21:00	2	7200	0
49	3	9	2018-09-10	1	51	1	1	1	09:55:00	09:58:00	3	2	1	49	577	2018-09-10	3	9	49	1	09:55:00	09:58:00	3	10	0
49	3	9	2018-09-10	1	51	1	1	1	09:55:00	09:58:00	3	2	1	49	578	2018-09-10	3	9	49	2	09:55:00	10:18:00	3	20	0
49	3	9	2018-09-10	1	51	1	1	1	09:55:00	09:58:00	3	2	1	49	579	2018-09-10	3	9	49	3	09:55:00	10:28:00	3	30	0
49	3	9	2018-09-10	1	51	1	1	1	09:55:00	09:58:00	3	2	1	49	580	2018-09-10	3	9	49	4	09:55:00	10:38:00	3	40	4
49	3	9	2018-09-10	1	51	1	1	1	09:55:00	09:58:00	3	2	1	49	581	2018-09-10	3	9	49	5	09:55:00	10:48:00	3	50	4
49	3	9	2018-09-10	1	51	1	1	1	09:55:00	09:58:00	3	2	1	49	582	2018-09-10	3	9	49	6	09:55:00	10:58:00	3	60	4
49	3	9	2018-09-10	1	51	1	1	1	09:55:00	09:58:00	3	2	1	49	583	2018-10-10	3	9	49	7	09:55:00	09:58:00	1	2400	5
49	3	9	2018-09-10	1	51	1	1	1	09:55:00	09:58:00	3	2	1	49	584	2018-10-10	3	9	49	8	09:55:00	09:58:00	2	2400	0
49	3	9	2018-09-10	1	51	1	1	1	09:55:00	09:58:00	3	2	1	49	585	2018-11-10	3	9	49	9	09:55:00	09:58:00	1	4800	5
49	3	9	2018-09-10	1	51	1	1	1	09:55:00	09:58:00	3	2	1	49	586	2018-11-10	3	9	49	10	09:55:00	09:58:00	2	4800	0
49	3	9	2018-09-10	1	51	1	1	1	09:55:00	09:58:00	3	2	1	49	587	2018-12-10	3	9	49	11	09:55:00	09:58:00	1	7200	5
49	3	9	2018-09-10	1	51	1	1	1	09:55:00	09:58:00	3	2	1	49	588	2018-12-10	3	9	49	12	09:55:00	09:58:00	2	7200	0
50	3	10	2018-09-10	1	51	1	1	2	09:56:00	09:59:00	3	2	1	50	589	2018-09-10	3	10	50	1	09:56:00	09:59:00	3	10	0
50	3	10	2018-09-10	1	51	1	1	2	09:56:00	09:59:00	3	2	1	50	590	2018-09-10	3	10	50	2	09:56:00	10:19:00	3	20	1
50	3	10	2018-09-10	1	51	1	1	2	09:56:00	09:59:00	3	2	1	50	591	2018-09-10	3	10	50	3	09:56:00	10:29:00	3	30	2
50	3	10	2018-09-10	1	51	1	1	2	09:56:00	09:59:00	3	2	1	50	592	2018-09-10	3	10	50	4	09:56:00	10:39:00	3	40	2
50	3	10	2018-09-10	1	51	1	1	2	09:56:00	09:59:00	3	2	1	50	593	2018-09-10	3	10	50	5	09:56:00	10:49:00	3	50	3
50	3	10	2018-09-10	1	51	1	1	2	09:56:00	09:59:00	3	2	1	50	594	2018-09-10	3	10	50	6	09:56:00	10:59:00	3	60	3
50	3	10	2018-09-10	1	51	1	1	2	09:56:00	09:59:00	3	2	1	50	595	2018-10-10	3	10	50	7	09:56:00	09:59:00	1	2400	4
50	3	10	2018-09-10	1	51	1	1	2	09:56:00	09:59:00	3	2	1	50	596	2018-10-10	3	10	50	8	09:56:00	09:59:00	2	2400	1
50	3	10	2018-09-10	1	51	1	1	2	09:56:00	09:59:00	3	2	1	50	597	2018-11-10	3	10	50	9	09:56:00	09:59:00	1	4800	4
50	3	10	2018-09-10	1	51	1	1	2	09:56:00	09:59:00	3	2	1	50	598	2018-11-10	3	10	50	10	09:56:00	09:59:00	2	4800	1
50	3	10	2018-09-10	1	51	1	1	2	09:56:00	09:59:00	3	2	1	50	599	2018-12-10	3	10	50	11	09:56:00	09:59:00	1	7200	5
50	3	10	2018-09-10	1	51	1	1	2	09:56:00	09:59:00	3	2	1	50	600	2018-12-10	3	10	50	12	09:56:00	09:59:00	2	7200	0
51	3	11	2018-09-10	1	51	1	1	3	10:00:00	10:03:00	3	2	1	51	601	2018-09-10	3	11	51	1	10:00:00	10:03:00	3	10	0
51	3	11	2018-09-10	1	51	1	1	3	10:00:00	10:03:00	3	2	1	51	602	2018-09-10	3	11	51	2	10:00:00	10:23:00	3	20	0
51	3	11	2018-09-10	1	51	1	1	3	10:00:00	10:03:00	3	2	1	51	603	2018-09-10	3	11	51	3	10:00:00	10:33:00	3	30	2
51	3	11	2018-09-10	1	51	1	1	3	10:00:00	10:03:00	3	2	1	51	604	2018-09-10	3	11	51	4	10:00:00	10:43:00	3	40	2
51	3	11	2018-09-10	1	51	1	1	3	10:00:00	10:03:00	3	2	1	51	605	2018-09-10	3	11	51	5	10:00:00	10:53:00	3	50	2
51	3	11	2018-09-10	1	51	1	1	3	10:00:00	10:03:00	3	2	1	51	606	2018-09-10	3	11	51	6	10:00:00	11:03:00	3	60	2
51	3	11	2018-09-10	1	51	1	1	3	10:00:00	10:03:00	3	2	1	51	607	2018-10-10	3	11	51	7	10:00:00	10:03:00	1	2400	2
51	3	11	2018-09-10	1	51	1	1	3	10:00:00	10:03:00	3	2	1	51	608	2018-10-10	3	11	51	8	10:00:00	10:03:00	2	2400	3
51	3	11	2018-09-10	1	51	1	1	3	10:00:00	10:03:00	3	2	1	51	609	2018-11-10	3	11	51	9	10:00:00	10:03:00	1	4800	4
51	3	11	2018-09-10	1	51	1	1	3	10:00:00	10:03:00	3	2	1	51	610	2018-11-10	3	11	51	10	10:00:00	10:03:00	2	4800	1
51	3	11	2018-09-10	1	51	1	1	3	10:00:00	10:03:00	3	2	1	51	611	2018-12-10	3	11	51	11	10:00:00	10:03:00	1	7200	5
51	3	11	2018-09-10	1	51	1	1	3	10:00:00	10:03:00	3	2	1	51	612	2018-12-10	3	11	51	12	10:00:00	10:03:00	2	7200	0
52	3	12	2018-09-10	1	51	1	1	4	10:01:01	10:04:00	3	2	1	52	613	2018-09-10	3	12	52	1	10:01:01	10:04:00	3	10	0
52	3	12	2018-09-10	1	51	1	1	4	10:01:01	10:04:00	3	2	1	52	614	2018-09-10	3	12	52	2	10:01:01	10:24:00	3	20	0
52	3	12	2018-09-10	1	51	1	1	4	10:01:01	10:04:00	3	2	1	52	615	2018-09-10	3	12	52	3	10:01:01	10:44:00	3	30	0
52	3	12	2018-09-10	1	51	1	1	4	10:01:01	10:04:00	3	2	1	52	616	2018-09-10	3	12	52	4	10:01:01	10:44:00	3	40	0
52	3	12	2018-09-10	1	51	1	1	4	10:01:01	10:04:00	3	2	1	52	617	2018-09-10	3	12	52	5	10:01:01	10:54:00	3	50	3
52	3	12	2018-09-10	1	51	1	1	4	10:01:01	10:04:00	3	2	1	52	618	2018-09-10	3	12	52	6	10:01:01	11:04:00	3	60	3
52	3	12	2018-09-10	1	51	1	1	4	10:01:01	10:04:00	3	2	1	52	619	2018-10-10	3	12	52	7	10:01:01	10:04:00	1	2400	5
52	3	12	2018-09-10	1	51	1	1	4	10:01:01	10:04:00	3	2	1	52	620	2018-10-10	3	12	52	8	10:01:01	10:04:00	2	2400	0
52	3	12	2018-09-10	1	51	1	1	4	10:01:01	10:04:00	3	2	1	52	621	2018-11-10	3	12	52	9	10:01:01	10:04:00	1	4800	5
52	3	12	2018-09-10	1	51	1	1	4	10:01:01	10:04:00	3	2	1	52	622	2018-11-10	3	12	52	10	10:01:01	10:04:00	2	4800	0
52	3	12	2018-09-10	1	51	1	1	4	10:01:01	10:04:00	3	2	1	52	623	2018-12-10	3	12	52	11	10:01:01	10:04:00	1	7200	5
52	3	12	2018-09-10	1	51	1	1	4	10:01:01	10:04:00	3	2	1	52	624	2018-12-10	3	12	52	12	10:01:01	10:04:00	2	7200	0
53	3	13	2018-09-10	1	51	1	2	1	10:10:00	10:13:00	3	2	1	53	625	2018-09-10	3	13	53	1	10:10:00	10:13:00	3	10	0
53	3	13	2018-09-10	1	51	1	2	1	10:10:00	10:13:00	3	2	1	53	626	2018-09-10	3	13	53	2	10:10:00	10:33:00	3	20	0
53	3	13	2018-09-10	1	51	1	2	1	10:10:00	10:13:00	3	2	1	53	627	2018-09-10	3	13	53	3	10:10:00	10:43:00	3	30	3
53	3	13	2018-09-10	1	51	1	2	1	10:10:00	10:13:00	3	2	1	53	628	2018-09-10	3	13	53	4	10:10:00	10:53:00	3	40	3
53	3	13	2018-09-10	1	51	1	2	1	10:10:00	10:13:00	3	2	1	53	629	2018-09-10	3	13	53	5	10:10:00	11:03:00	3	50	3
53	3	13	2018-09-10	1	51	1	2	1	10:10:00	10:13:00	3	2	1	53	630	2018-09-10	3	13	53	6	10:10:00	11:13:00	3	60	3
53	3	13	2018-09-10	1	51	1	2	1	10:10:00	10:13:00	3	2	1	53	631	2018-10-10	3	13	53	7	10:10:00	10:13:00	1	2400	3
53	3	13	2018-09-10	1	51	1	2	1	10:10:00	10:13:00	3	2	1	53	632	2018-10-10	3	13	53	8	10:10:00	10:13:00	2	2400	2
53	3	13	2018-09-10	1	51	1	2	1	10:10:00	10:13:00	3	2	1	53	633	2018-11-10	3	13	53	9	10:10:00	10:13:00	1	4800	4
53	3	13	2018-09-10	1	51	1	2	1	10:10:00	10:13:00	3	2	1	53	634	2018-11-10	3	13	53	10	10:10:00	10:13:00	2	4800	1
53	3	13	2018-09-10	1	51	1	2	1	10:10:00	10:13:00	3	2	1	53	635	2018-12-10	3	13	53	11	10:10:00	10:13:00	1	7200	5
53	3	13	2018-09-10	1	51	1	2	1	10:10:00	10:13:00	3	2	1	53	636	2018-12-10	3	13	53	12	10:10:00	10:13:00	2	7200	0
54	3	14	2018-09-10	1	51	1	2	2	10:09:00	10:12:00	3	2	1	54	637	2018-09-10	3	14	54	1	10:09:00	10:12:00	3	10	0
54	3	14	2018-09-10	1	51	1	2	2	10:09:00	10:12:00	3	2	1	54	638	2018-09-10	3	14	54	2	10:09:00	10:32:00	3	20	4
54	3	14	2018-09-10	1	51	1	2	2	10:09:00	10:12:00	3	2	1	54	639	2018-09-10	3	14	54	3	10:09:00	10:42:00	3	30	4
54	3	14	2018-09-10	1	51	1	2	2	10:09:00	10:12:00	3	2	1	54	640	2018-09-10	3	14	54	4	10:09:00	10:52:00	3	40	4
54	3	14	2018-09-10	1	51	1	2	2	10:09:00	10:12:00	3	2	1	54	641	2018-09-10	3	14	54	5	10:09:00	11:02:00	3	50	4
54	3	14	2018-09-10	1	51	1	2	2	10:09:00	10:12:00	3	2	1	54	642	2018-09-10	3	14	54	6	10:09:00	11:12:00	3	60	4
54	3	14	2018-09-10	1	51	1	2	2	10:09:00	10:12:00	3	2	1	54	643	2018-10-10	3	14	54	7	10:09:00	10:12:00	1	2400	4
54	3	14	2018-09-10	1	51	1	2	2	10:09:00	10:12:00	3	2	1	54	644	2018-10-10	3	14	54	8	10:09:00	10:12:00	2	2400	1
54	3	14	2018-09-10	1	51	1	2	2	10:09:00	10:12:00	3	2	1	54	645	2018-11-10	3	14	54	9	10:09:00	10:12:00	1	4800	4
54	3	14	2018-09-10	1	51	1	2	2	10:09:00	10:12:00	3	2	1	54	646	2018-11-10	3	14	54	10	10:09:00	10:12:00	2	4800	1
54	3	14	2018-09-10	1	51	1	2	2	10:09:00	10:12:00	3	2	1	54	647	2018-12-10	3	14	54	11	10:09:00	10:12:00	1	7200	5
54	3	14	2018-09-10	1	51	1	2	2	10:09:00	10:12:00	3	2	1	54	648	2018-12-10	3	14	54	12	10:09:00	10:12:00	2	7200	0
55	3	15	2018-09-10	1	51	1	2	3	10:14:00	10:17:00	3	2	1	55	649	2018-09-10	3	15	55	1	10:14:00	10:17:00	3	10	0
55	3	15	2018-09-10	1	51	1	2	3	10:14:00	10:17:00	3	2	1	55	650	2018-09-10	3	15	55	2	10:14:00	10:37:00	3	20	0
55	3	15	2018-09-10	1	51	1	2	3	10:14:00	10:17:00	3	2	1	55	651	2018-09-10	3	15	55	3	10:14:00	10:47:00	3	30	2
55	3	15	2018-09-10	1	51	1	2	3	10:14:00	10:17:00	3	2	1	55	652	2018-09-10	3	15	55	4	10:14:00	10:57:00	3	40	2
55	3	15	2018-09-10	1	51	1	2	3	10:14:00	10:17:00	3	2	1	55	653	2018-09-10	3	15	55	5	10:14:00	11:07:00	3	50	2
55	3	15	2018-09-10	1	51	1	2	3	10:14:00	10:17:00	3	2	1	55	654	2018-09-10	3	15	55	6	10:14:00	11:17:00	3	60	2
55	3	15	2018-09-10	1	51	1	2	3	10:14:00	10:17:00	3	2	1	55	655	2018-10-10	3	15	55	7	10:14:00	10:17:00	1	2400	3
55	3	15	2018-09-10	1	51	1	2	3	10:14:00	10:17:00	3	2	1	55	656	2018-10-10	3	15	55	8	10:14:00	10:17:00	2	2400	2
55	3	15	2018-09-10	1	51	1	2	3	10:14:00	10:17:00	3	2	1	55	657	2018-11-10	3	15	55	9	10:14:00	10:17:00	1	4800	3
55	3	15	2018-09-10	1	51	1	2	3	10:14:00	10:17:00	3	2	1	55	658	2018-11-10	3	15	55	10	10:14:00	10:17:00	2	4800	2
55	3	15	2018-09-10	1	51	1	2	3	10:14:00	10:17:00	3	2	1	55	659	2018-12-10	3	15	55	11	10:14:00	10:17:00	1	7200	3
55	3	15	2018-09-10	1	51	1	2	3	10:14:00	10:17:00	3	2	1	55	660	2018-12-10	3	15	55	12	10:14:00	10:17:00	2	7200	2
56	3	16	2018-09-10	1	51	1	2	4	10:15:00	10:18:00	3	2	1	56	661	2018-09-10	3	16	56	1	10:15:00	10:18:00	3	10	0
56	3	16	2018-09-10	1	51	1	2	4	10:15:00	10:18:00	3	2	1	56	662	2018-09-10	3	16	56	2	10:15:00	10:38:00	3	20	0
56	3	16	2018-09-10	1	51	1	2	4	10:15:00	10:18:00	3	2	1	56	663	2018-09-10	3	16	56	3	10:15:00	10:48:00	3	30	1
56	3	16	2018-09-10	1	51	1	2	4	10:15:00	10:18:00	3	2	1	56	664	2018-09-10	3	16	56	4	10:15:00	10:58:00	3	40	1
56	3	16	2018-09-10	1	51	1	2	4	10:15:00	10:18:00	3	2	1	56	665	2018-09-10	3	16	56	5	10:15:00	11:08:00	3	50	2
56	3	16	2018-09-10	1	51	1	2	4	10:15:00	10:18:00	3	2	1	56	666	2018-09-10	3	16	56	6	10:15:00	11:18:00	3	60	2
56	3	16	2018-09-10	1	51	1	2	4	10:15:00	10:18:00	3	2	1	56	667	2018-10-10	3	16	56	7	10:15:00	10:18:00	1	2400	4
56	3	16	2018-09-10	1	51	1	2	4	10:15:00	10:18:00	3	2	1	56	668	2018-10-10	3	16	56	8	10:15:00	10:18:00	2	2400	1
56	3	16	2018-09-10	1	51	1	2	4	10:15:00	10:18:00	3	2	1	56	669	2018-11-10	3	16	56	9	10:15:00	10:18:00	1	4800	4
56	3	16	2018-09-10	1	51	1	2	4	10:15:00	10:18:00	3	2	1	56	670	2018-11-10	3	16	56	10	10:15:00	10:18:00	2	4800	1
56	3	16	2018-09-10	1	51	1	2	4	10:15:00	10:18:00	3	2	1	56	671	2018-12-10	3	16	56	11	10:15:00	10:18:00	1	7200	4
56	3	16	2018-09-10	1	51	1	2	4	10:15:00	10:18:00	3	2	1	56	672	2018-12-10	3	16	56	12	10:15:00	10:18:00	2	7200	1
57	3	17	2018-09-10	1	51	1	1	1	10:17:00	10:47:00	30	2	1	57	673	2018-09-10	3	17	57	1	10:17:00	10:47:00	3	10	0
57	3	17	2018-09-10	1	51	1	1	1	10:17:00	10:47:00	30	2	1	57	674	2018-09-10	3	17	57	2	10:17:00	11:07:00	3	20	0
57	3	17	2018-09-10	1	51	1	1	1	10:17:00	10:47:00	30	2	1	57	675	2018-09-10	3	17	57	3	10:17:00	11:17:00	3	30	0
57	3	17	2018-09-10	1	51	1	1	1	10:17:00	10:47:00	30	2	1	57	676	2018-09-10	3	17	57	4	10:17:00	11:27:00	3	40	0
57	3	17	2018-09-10	1	51	1	1	1	10:17:00	10:47:00	30	2	1	57	677	2018-09-10	3	17	57	5	10:17:00	11:37:00	3	50	2
57	3	17	2018-09-10	1	51	1	1	1	10:17:00	10:47:00	30	2	1	57	678	2018-09-10	3	17	57	6	10:17:00	11:47:00	3	60	2
57	3	17	2018-09-10	1	51	1	1	1	10:17:00	10:47:00	30	2	1	57	679	2018-10-10	3	17	57	7	10:17:00	11:57:00	1	2400	5
57	3	17	2018-09-10	1	51	1	1	1	10:17:00	10:47:00	30	2	1	57	680	2018-10-10	3	17	57	8	10:17:00	10:47:00	2	2400	0
57	3	17	2018-09-10	1	51	1	1	1	10:17:00	10:47:00	30	2	1	57	681	2018-11-10	3	17	57	9	10:17:00	10:47:00	1	4800	5
57	3	17	2018-09-10	1	51	1	1	1	10:17:00	10:47:00	30	2	1	57	682	2018-11-10	3	17	57	10	10:17:00	10:47:00	2	4800	0
57	3	17	2018-09-10	1	51	1	1	1	10:17:00	10:47:00	30	2	1	57	683	2018-12-10	3	17	57	11	10:17:00	10:47:00	1	7200	5
57	3	17	2018-09-10	1	51	1	1	1	10:17:00	10:47:00	30	2	1	57	684	2018-12-10	3	17	57	12	10:17:00	10:47:00	2	7200	0
58	3	18	2018-09-10	1	51	1	1	2	10:17:00	10:47:00	30	2	1	58	685	2018-09-10	3	18	58	1	10:17:00	10:47:00	3	10	2
58	3	18	2018-09-10	1	51	1	1	2	10:17:00	10:47:00	30	2	1	58	686	2018-09-10	3	18	58	2	10:17:00	11:07:00	3	20	2
58	3	18	2018-09-10	1	51	1	1	2	10:17:00	10:47:00	30	2	1	58	687	2018-09-10	3	18	58	3	10:17:00	11:17:00	3	30	2
58	3	18	2018-09-10	1	51	1	1	2	10:17:00	10:47:00	30	2	1	58	688	2018-09-10	3	18	58	4	10:17:00	11:27:00	3	40	2
58	3	18	2018-09-10	1	51	1	1	2	10:17:00	10:47:00	30	2	1	58	689	2018-09-10	3	18	58	5	10:17:00	11:37:00	3	50	1
58	3	18	2018-09-10	1	51	1	1	2	10:17:00	10:47:00	30	2	1	58	690	2018-09-10	3	18	58	6	10:17:00	11:47:00	3	60	1
58	3	18	2018-09-10	1	51	1	1	2	10:17:00	10:47:00	30	2	1	58	691	2018-10-10	3	18	58	7	10:17:00	11:57:00	1	2400	1
58	3	18	2018-09-10	1	51	1	1	2	10:17:00	10:47:00	30	2	1	58	692	2018-10-10	3	18	58	8	10:17:00	10:47:00	2	2400	4
58	3	18	2018-09-10	1	51	1	1	2	10:17:00	10:47:00	30	2	1	58	693	2018-11-10	3	18	58	9	10:17:00	10:47:00	1	4800	5
58	3	18	2018-09-10	1	51	1	1	2	10:17:00	10:47:00	30	2	1	58	694	2018-11-10	3	18	58	10	10:17:00	10:47:00	2	4800	0
58	3	18	2018-09-10	1	51	1	1	2	10:17:00	10:47:00	30	2	1	58	695	2018-12-10	3	18	58	11	10:17:00	10:47:00	1	7200	5
58	3	18	2018-09-10	1	51	1	1	2	10:17:00	10:47:00	30	2	1	58	696	2018-12-10	3	18	58	12	10:17:00	10:47:00	2	7200	0
59	3	19	2018-09-10	1	51	1	1	3	10:18:00	10:48:00	30	2	1	59	697	2018-09-10	3	19	59	1	10:18:00	10:48:00	3	10	0
59	3	19	2018-09-10	1	51	1	1	3	10:18:00	10:48:00	30	2	1	59	698	2018-09-10	3	19	59	2	10:18:00	11:08:00	3	20	2
59	3	19	2018-09-10	1	51	1	1	3	10:18:00	10:48:00	30	2	1	59	699	2018-09-10	3	19	59	3	10:18:00	11:18:00	3	30	3
59	3	19	2018-09-10	1	51	1	1	3	10:18:00	10:48:00	30	2	1	59	700	2018-09-10	3	19	59	4	10:18:00	11:28:00	3	40	3
59	3	19	2018-09-10	1	51	1	1	3	10:18:00	10:48:00	30	2	1	59	701	2018-09-10	3	19	59	5	10:18:00	11:38:00	3	50	3
59	3	19	2018-09-10	1	51	1	1	3	10:18:00	10:48:00	30	2	1	59	702	2018-09-10	3	19	59	6	10:18:00	11:48:00	3	60	3
59	3	19	2018-09-10	1	51	1	1	3	10:18:00	10:48:00	30	2	1	59	703	2018-10-10	3	19	59	7	10:18:00	11:58:00	1	2400	3
59	3	19	2018-09-10	1	51	1	1	3	10:18:00	10:48:00	30	2	1	59	704	2018-10-10	3	19	59	8	10:18:00	10:48:00	2	2400	2
59	3	19	2018-09-10	1	51	1	1	3	10:18:00	10:48:00	30	2	1	59	705	2018-11-10	3	19	59	9	10:18:00	10:48:00	1	4800	5
59	3	19	2018-09-10	1	51	1	1	3	10:18:00	10:48:00	30	2	1	59	706	2018-11-10	3	19	59	10	10:18:00	10:48:00	2	4800	0
59	3	19	2018-09-10	1	51	1	1	3	10:18:00	10:48:00	30	2	1	59	707	2018-12-10	3	19	59	11	10:18:00	10:48:00	1	7200	5
59	3	19	2018-09-10	1	51	1	1	3	10:18:00	10:48:00	30	2	1	59	708	2018-12-10	3	19	59	12	10:18:00	10:48:00	2	7200	0
60	3	20	2018-09-10	1	51	1	1	4	10:18:00	10:48:00	30	2	1	60	709	2018-09-10	3	20	60	1	10:18:00	10:48:00	3	10	2
60	3	20	2018-09-10	1	51	1	1	4	10:18:00	10:48:00	30	2	1	60	710	2018-09-10	3	20	60	2	10:18:00	11:08:00	3	20	2
60	3	20	2018-09-10	1	51	1	1	4	10:18:00	10:48:00	30	2	1	60	711	2018-09-10	3	20	60	3	10:18:00	11:18:00	3	30	2
60	3	20	2018-09-10	1	51	1	1	4	10:18:00	10:48:00	30	2	1	60	712	2018-09-10	3	20	60	4	10:18:00	11:28:00	3	40	2
60	3	20	2018-09-10	1	51	1	1	4	10:18:00	10:48:00	30	2	1	60	713	2018-09-10	3	20	60	5	10:18:00	11:38:00	3	50	3
60	3	20	2018-09-10	1	51	1	1	4	10:18:00	10:48:00	30	2	1	60	714	2018-09-10	3	20	60	6	10:18:00	11:48:00	3	60	3
60	3	20	2018-09-10	1	51	1	1	4	10:18:00	10:48:00	30	2	1	60	715	2018-10-10	3	20	60	7	10:18:00	11:58:00	1	2400	5
60	3	20	2018-09-10	1	51	1	1	4	10:18:00	10:48:00	30	2	1	60	716	2018-10-10	3	20	60	8	10:18:00	10:48:00	2	2400	0
60	3	20	2018-09-10	1	51	1	1	4	10:18:00	10:48:00	30	2	1	60	717	2018-11-10	3	20	60	9	10:18:00	10:48:00	1	4800	5
60	3	20	2018-09-10	1	51	1	1	4	10:18:00	10:48:00	30	2	1	60	718	2018-11-10	3	20	60	10	10:18:00	10:48:00	2	4800	0
60	3	20	2018-09-10	1	51	1	1	4	10:18:00	10:48:00	30	2	1	60	719	2018-12-10	3	20	60	11	10:18:00	10:48:00	1	7200	5
60	3	20	2018-09-10	1	51	1	1	4	10:18:00	10:48:00	30	2	1	60	720	2018-12-10	3	20	60	12	10:18:00	10:48:00	2	7200	0
61	4	1	2018-09-10	1	51	1	2	1	11:00:00	11:30:00	30	2	1	61	721	2018-09-10	4	1	61	1	11:00:00	11:30:00	3	10	1
61	4	1	2018-09-10	1	51	1	2	1	11:00:00	11:30:00	30	2	1	61	722	2018-09-10	4	1	61	2	11:00:00	11:50:00	3	20	1
61	4	1	2018-09-10	1	51	1	2	1	11:00:00	11:30:00	30	2	1	61	723	2018-09-10	4	1	61	3	11:00:00	12:00:00	3	30	1
61	4	1	2018-09-10	1	51	1	2	1	11:00:00	11:30:00	30	2	1	61	724	2018-09-10	4	1	61	4	11:00:00	12:10:00	3	40	3
61	4	1	2018-09-10	1	51	1	2	1	11:00:00	11:30:00	30	2	1	61	725	2018-09-10	4	1	61	5	11:00:00	12:20:00	3	50	3
61	4	1	2018-09-10	1	51	1	2	1	11:00:00	11:30:00	30	2	1	61	726	2018-09-10	4	1	61	6	11:00:00	12:30:00	3	60	3
61	4	1	2018-09-10	1	51	1	2	1	11:00:00	11:30:00	30	2	1	61	727	2018-10-10	4	1	61	7	11:00:00	11:30:00	1	2400	4
61	4	1	2018-09-10	1	51	1	2	1	11:00:00	11:30:00	30	2	1	61	728	2018-10-10	4	1	61	8	11:00:00	11:30:00	2	2400	1
61	4	1	2018-09-10	1	51	1	2	1	11:00:00	11:30:00	30	2	1	61	729	2018-11-10	4	1	61	9	11:00:00	11:30:00	1	4800	5
61	4	1	2018-09-10	1	51	1	2	1	11:00:00	11:30:00	30	2	1	61	730	2018-11-10	4	1	61	10	11:00:00	11:30:00	2	4800	0
61	4	1	2018-09-10	1	51	1	2	1	11:00:00	11:30:00	30	2	1	61	731	2018-12-10	4	1	61	11	11:00:00	11:30:00	1	7200	5
61	4	1	2018-09-10	1	51	1	2	1	11:00:00	11:30:00	30	2	1	61	732	2018-12-10	4	1	61	12	11:00:00	11:30:00	2	7200	0
62	4	2	2018-09-10	1	51	1	2	2	11:00:00	11:30:00	30	2	1	62	733	2018-09-10	4	2	62	1	11:00:00	11:30:00	3	10	0
62	4	2	2018-09-10	1	51	1	2	2	11:00:00	11:30:00	30	2	1	62	734	2018-09-10	4	2	62	2	11:00:00	11:50:00	3	20	0
62	4	2	2018-09-10	1	51	1	2	2	11:00:00	11:30:00	30	2	1	62	735	2018-09-10	4	2	62	3	11:00:00	12:00:00	3	30	1
62	4	2	2018-09-10	1	51	1	2	2	11:00:00	11:30:00	30	2	1	62	736	2018-09-10	4	2	62	4	11:00:00	12:10:00	3	40	2
62	4	2	2018-09-10	1	51	1	2	2	11:00:00	11:30:00	30	2	1	62	737	2018-09-10	4	2	62	5	11:00:00	12:20:00	3	50	3
62	4	2	2018-09-10	1	51	1	2	2	11:00:00	11:30:00	30	2	1	62	738	2018-09-10	4	2	62	6	11:00:00	12:30:00	3	60	3
62	4	2	2018-09-10	1	51	1	2	2	11:00:00	11:30:00	30	2	1	62	739	2018-10-10	4	2	62	7	11:00:00	11:30:00	1	2400	5
62	4	2	2018-09-10	1	51	1	2	2	11:00:00	11:30:00	30	2	1	62	740	2018-10-10	4	2	62	8	11:00:00	11:30:00	2	2400	0
62	4	2	2018-09-10	1	51	1	2	2	11:00:00	11:30:00	30	2	1	62	741	2018-11-10	4	2	62	9	11:00:00	11:30:00	1	4800	5
62	4	2	2018-09-10	1	51	1	2	2	11:00:00	11:30:00	30	2	1	62	742	2018-11-10	4	2	62	10	11:00:00	11:30:00	2	4800	0
62	4	2	2018-09-10	1	51	1	2	2	11:00:00	11:30:00	30	2	1	62	743	2018-12-10	4	2	62	11	11:00:00	11:30:00	1	7200	5
62	4	2	2018-09-10	1	51	1	2	2	11:00:00	11:30:00	30	2	1	62	744	2018-12-10	4	2	62	12	11:00:00	11:30:00	2	7200	0
63	4	3	2018-09-10	1	51	1	2	3	11:01:01	11:31:00	30	2	1	63	745	2018-09-10	4	3	63	1	11:01:01	11:31:00	3	10	0
63	4	3	2018-09-10	1	51	1	2	3	11:01:01	11:31:00	30	2	1	63	746	2018-09-10	4	3	63	2	11:01:01	11:51:00	3	20	1
63	4	3	2018-09-10	1	51	1	2	3	11:01:01	11:31:00	30	2	1	63	747	2018-09-10	4	3	63	3	11:01:01	12:01:00	3	30	1
63	4	3	2018-09-10	1	51	1	2	3	11:01:01	11:31:00	30	2	1	63	748	2018-09-10	4	3	63	4	11:01:01	12:11:00	3	40	1
63	4	3	2018-09-10	1	51	1	2	3	11:01:01	11:31:00	30	2	1	63	749	2018-09-10	4	3	63	5	11:01:01	12:21:00	3	50	3
63	4	3	2018-09-10	1	51	1	2	3	11:01:01	11:31:00	30	2	1	63	750	2018-09-10	4	3	63	6	11:01:01	12:31:00	3	60	3
63	4	3	2018-09-10	1	51	1	2	3	11:01:01	11:31:00	30	2	1	63	751	2018-10-10	4	3	63	7	11:01:01	11:31:00	1	2400	5
63	4	3	2018-09-10	1	51	1	2	3	11:01:01	11:31:00	30	2	1	63	752	2018-10-10	4	3	63	8	11:01:01	11:31:00	2	2400	0
63	4	3	2018-09-10	1	51	1	2	3	11:01:01	11:31:00	30	2	1	63	753	2018-11-10	4	3	63	9	11:01:01	11:31:00	1	4800	5
63	4	3	2018-09-10	1	51	1	2	3	11:01:01	11:31:00	30	2	1	63	754	2018-11-10	4	3	63	10	11:01:01	11:31:00	2	4800	0
63	4	3	2018-09-10	1	51	1	2	3	11:01:01	11:31:00	30	2	1	63	755	2018-12-10	4	3	63	11	11:01:01	11:31:00	1	7200	5
63	4	3	2018-09-10	1	51	1	2	3	11:01:01	11:31:00	30	2	1	63	756	2018-12-10	4	3	63	12	11:01:01	11:31:00	2	7200	0
64	4	4	2018-09-10	1	51	1	2	4	11:01:01	11:31:00	30	2	1	64	757	2018-09-10	4	4	64	1	11:01:01	11:31:00	3	10	1
64	4	4	2018-09-10	1	51	1	2	4	11:01:01	11:31:00	30	2	1	64	758	2018-09-10	4	4	64	2	11:01:01	11:51:00	3	20	1
64	4	4	2018-09-10	1	51	1	2	4	11:01:01	11:31:00	30	2	1	64	759	2018-09-10	4	4	64	3	11:01:01	12:01:00	3	30	2
64	4	4	2018-09-10	1	51	1	2	4	11:01:01	11:31:00	30	2	1	64	760	2018-09-10	4	4	64	4	11:01:01	12:11:00	3	40	2
64	4	4	2018-09-10	1	51	1	2	4	11:01:01	11:31:00	30	2	1	64	761	2018-09-10	4	4	64	5	11:01:01	12:21:00	3	50	2
64	4	4	2018-09-10	1	51	1	2	4	11:01:01	11:31:00	30	2	1	64	762	2018-09-10	4	4	64	6	11:01:01	12:31:00	3	60	0
64	4	4	2018-09-10	1	51	1	2	4	11:01:01	11:31:00	30	2	1	64	763	2018-10-10	4	4	64	7	11:01:01	11:31:00	1	2400	5
64	4	4	2018-09-10	1	51	1	2	4	11:01:01	11:31:00	30	2	1	64	764	2018-10-10	4	4	64	8	11:01:01	11:31:00	2	2400	0
64	4	4	2018-09-10	1	51	1	2	4	11:01:01	11:31:00	30	2	1	64	765	2018-11-10	4	4	64	9	11:01:01	11:31:00	1	4800	5
64	4	4	2018-09-10	1	51	1	2	4	11:01:01	11:31:00	30	2	1	64	766	2018-11-10	4	4	64	10	11:01:01	11:31:00	2	4800	0
64	4	4	2018-09-10	1	51	1	2	4	11:01:01	11:31:00	30	2	1	64	767	2018-12-10	4	4	64	11	11:01:01	11:31:00	1	7200	5
64	4	4	2018-09-10	1	51	1	2	4	11:01:01	11:31:00	30	2	1	64	768	2018-12-10	4	4	64	12	11:01:01	11:31:00	2	7200	0
65	4	5	2018-09-10	1	48	1	1	1	09:54:00	09:57:00	3	2	1	65	769	2018-09-10	4	5	65	1	09:54:00	09:57:00	3	10	0
65	4	5	2018-09-10	1	48	1	1	1	09:54:00	09:57:00	3	2	1	65	770	2018-09-10	4	5	65	2	09:54:00	10:17:00	3	20	0
65	4	5	2018-09-10	1	48	1	1	1	09:54:00	09:57:00	3	2	1	65	771	2018-09-10	4	5	65	3	09:54:00	10:27:00	3	30	3
65	4	5	2018-09-10	1	48	1	1	1	09:54:00	09:57:00	3	2	1	65	772	2018-09-10	4	5	65	4	09:54:00	10:37:00	3	40	2
65	4	5	2018-09-10	1	48	1	1	1	09:54:00	09:57:00	3	2	1	65	773	2018-09-10	4	5	65	5	09:54:00	10:47:00	3	50	2
65	4	5	2018-09-10	1	48	1	1	1	09:54:00	09:57:00	3	2	1	65	774	2018-09-10	4	5	65	6	09:54:00	10:57:00	3	60	2
65	4	5	2018-09-10	1	48	1	1	1	09:54:00	09:57:00	3	2	1	65	775	2018-10-10	4	5	65	7	09:54:00	09:57:00	1	2400	5
65	4	5	2018-09-10	1	48	1	1	1	09:54:00	09:57:00	3	2	1	65	776	2018-10-10	4	5	65	8	09:54:00	09:57:00	2	2400	0
65	4	5	2018-09-10	1	48	1	1	1	09:54:00	09:57:00	3	2	1	65	777	2018-11-10	4	5	65	9	09:54:00	09:57:00	1	4800	5
65	4	5	2018-09-10	1	48	1	1	1	09:54:00	09:57:00	3	2	1	65	778	2018-11-10	4	5	65	10	09:54:00	09:57:00	2	4800	0
65	4	5	2018-09-10	1	48	1	1	1	09:54:00	09:57:00	3	2	1	65	779	2018-12-10	4	5	65	11	09:54:00	09:57:00	1	7200	5
65	4	5	2018-09-10	1	48	1	1	1	09:54:00	09:57:00	3	2	1	65	780	2018-12-10	4	5	65	12	09:54:00	09:57:00	2	7200	0
66	4	6	2018-09-10	1	48	1	1	2	10:55:00	10:58:00	3	2	1	66	781	2018-09-10	4	6	66	1	10:55:00	10:58:00	3	10	0
66	4	6	2018-09-10	1	48	1	1	2	10:55:00	10:58:00	3	2	1	66	782	2018-09-10	4	6	66	2	10:55:00	11:18:00	3	20	0
66	4	6	2018-09-10	1	48	1	1	2	10:55:00	10:58:00	3	2	1	66	783	2018-09-10	4	6	66	3	10:55:00	11:28:00	3	30	0
66	4	6	2018-09-10	1	48	1	1	2	10:55:00	10:58:00	3	2	1	66	784	2018-09-10	4	6	66	4	10:55:00	11:38:00	3	40	0
66	4	6	2018-09-10	1	48	1	1	2	10:55:00	10:58:00	3	2	1	66	785	2018-09-10	4	6	66	5	10:55:00	11:48:00	3	50	3
66	4	6	2018-09-10	1	48	1	1	2	10:55:00	10:58:00	3	2	1	66	786	2018-09-10	4	6	66	6	10:55:00	11:58:00	3	60	3
66	4	6	2018-09-10	1	48	1	1	2	10:55:00	10:58:00	3	2	1	66	787	2018-10-10	4	6	66	7	10:55:00	10:58:00	1	2400	5
66	4	6	2018-09-10	1	48	1	1	2	10:55:00	10:58:00	3	2	1	66	788	2018-10-10	4	6	66	8	10:55:00	10:58:00	2	2400	0
66	4	6	2018-09-10	1	48	1	1	2	10:55:00	10:58:00	3	2	1	66	789	2018-11-10	4	6	66	9	10:55:00	10:58:00	1	4800	5
66	4	6	2018-09-10	1	48	1	1	2	10:55:00	10:58:00	3	2	1	66	790	2018-11-10	4	6	66	10	10:55:00	10:58:00	2	4800	0
66	4	6	2018-09-10	1	48	1	1	2	10:55:00	10:58:00	3	2	1	66	791	2018-12-10	4	6	66	11	10:55:00	10:58:00	1	7200	5
66	4	6	2018-09-10	1	48	1	1	2	10:55:00	10:58:00	3	2	1	66	792	2018-12-10	4	6	66	12	10:55:00	10:58:00	2	7200	0
67	4	7	2018-09-10	1	48	1	1	3	09:00:00	09:03:00	3	2	1	67	793	2018-09-10	4	7	67	1	09:00:00	09:03:00	3	10	0
67	4	7	2018-09-10	1	48	1	1	3	09:00:00	09:03:00	3	2	1	67	794	2018-09-10	4	7	67	2	09:00:00	09:23:00	3	20	0
67	4	7	2018-09-10	1	48	1	1	3	09:00:00	09:03:00	3	2	1	67	795	2018-09-10	4	7	67	3	09:00:00	09:33:00	3	30	1
67	4	7	2018-09-10	1	48	1	1	3	09:00:00	09:03:00	3	2	1	67	796	2018-09-10	4	7	67	4	09:00:00	09:43:00	3	40	1
67	4	7	2018-09-10	1	48	1	1	3	09:00:00	09:03:00	3	2	1	67	797	2018-09-10	4	7	67	5	09:00:00	09:53:00	3	50	1
67	4	7	2018-09-10	1	48	1	1	3	09:00:00	09:03:00	3	2	1	67	798	2018-09-10	4	7	67	6	09:00:00	10:03:00	3	60	1
67	4	7	2018-09-10	1	48	1	1	3	09:00:00	09:03:00	3	2	1	67	799	2018-10-10	4	7	67	7	09:00:00	09:03:00	1	2400	3
67	4	7	2018-09-10	1	48	1	1	3	09:00:00	09:03:00	3	2	1	67	800	2018-10-10	4	7	67	8	09:00:00	09:03:00	2	2400	2
67	4	7	2018-09-10	1	48	1	1	3	09:00:00	09:03:00	3	2	1	67	801	2018-11-10	4	7	67	9	09:00:00	09:03:00	1	4800	3
67	4	7	2018-09-10	1	48	1	1	3	09:00:00	09:03:00	3	2	1	67	802	2018-11-10	4	7	67	10	09:00:00	09:03:00	2	4800	2
67	4	7	2018-09-10	1	48	1	1	3	09:00:00	09:03:00	3	2	1	67	803	2018-12-10	4	7	67	11	09:00:00	09:03:00	1	7200	5
67	4	7	2018-09-10	1	48	1	1	3	09:00:00	09:03:00	3	2	1	67	804	2018-12-10	4	7	67	12	09:00:00	09:03:00	2	7200	0
68	4	8	2018-09-10	1	48	1	1	4	08:34:00	08:37:00	3	2	1	68	805	2018-09-10	4	8	68	1	08:34:00	08:37:00	3	10	0
68	4	8	2018-09-10	1	48	1	1	4	08:34:00	08:37:00	3	2	1	68	806	2018-09-10	4	8	68	2	08:34:00	08:57:00	3	20	0
68	4	8	2018-09-10	1	48	1	1	4	08:34:00	08:37:00	3	2	1	68	807	2018-09-10	4	8	68	3	08:34:00	09:07:00	3	30	0
68	4	8	2018-09-10	1	48	1	1	4	08:34:00	08:37:00	3	2	1	68	808	2018-09-10	4	8	68	4	08:34:00	09:17:00	3	40	0
68	4	8	2018-09-10	1	48	1	1	4	08:34:00	08:37:00	3	2	1	68	809	2018-09-10	4	8	68	5	08:34:00	09:27:00	3	50	2
68	4	8	2018-09-10	1	48	1	1	4	08:34:00	08:37:00	3	2	1	68	810	2018-09-10	4	8	68	6	08:34:00	09:37:00	3	60	2
68	4	8	2018-09-10	1	48	1	1	4	08:34:00	08:37:00	3	2	1	68	811	2018-10-10	4	8	68	7	08:34:00	08:37:00	1	2400	5
68	4	8	2018-09-10	1	48	1	1	4	08:34:00	08:37:00	3	2	1	68	812	2018-10-10	4	8	68	8	08:34:00	08:37:00	2	2400	0
68	4	8	2018-09-10	1	48	1	1	4	08:34:00	08:37:00	3	2	1	68	813	2018-11-10	4	8	68	9	08:34:00	08:37:00	1	4800	5
68	4	8	2018-09-10	1	48	1	1	4	08:34:00	08:37:00	3	2	1	68	814	2018-11-10	4	8	68	10	08:34:00	08:37:00	2	4800	0
68	4	8	2018-09-10	1	48	1	1	4	08:34:00	08:37:00	3	2	1	68	815	2018-12-10	4	8	68	11	08:34:00	08:37:00	1	7200	5
68	4	8	2018-09-10	1	48	1	1	4	08:34:00	08:37:00	3	2	1	68	816	2018-12-10	4	8	68	12	08:34:00	08:37:00	2	7200	0
69	4	9	2018-09-10	1	48	1	2	1	08:35:00	08:38:00	3	2	1	69	817	2018-09-10	4	9	69	1	08:35:00	08:38:00	3	10	0
69	4	9	2018-09-10	1	48	1	2	1	08:35:00	08:38:00	3	2	1	69	818	2018-09-10	4	9	69	2	08:35:00	08:58:00	3	20	0
69	4	9	2018-09-10	1	48	1	2	1	08:35:00	08:38:00	3	2	1	69	819	2018-09-10	4	9	69	3	08:35:00	09:08:00	3	30	0
69	4	9	2018-09-10	1	48	1	2	1	08:35:00	08:38:00	3	2	1	69	820	2018-09-10	4	9	69	4	08:35:00	09:18:00	3	40	3
69	4	9	2018-09-10	1	48	1	2	1	08:35:00	08:38:00	3	2	1	69	821	2018-09-10	4	9	69	5	08:35:00	09:28:00	3	50	3
69	4	9	2018-09-10	1	48	1	2	1	08:35:00	08:38:00	3	2	1	69	822	2018-09-10	4	9	69	6	08:35:00	09:38:00	3	60	3
69	4	9	2018-09-10	1	48	1	2	1	08:35:00	08:38:00	3	2	1	69	823	2018-10-10	4	9	69	7	08:35:00	08:38:00	1	2400	4
69	4	9	2018-09-10	1	48	1	2	1	08:35:00	08:38:00	3	2	1	69	824	2018-10-10	4	9	69	8	08:35:00	08:38:00	2	2400	1
69	4	9	2018-09-10	1	48	1	2	1	08:35:00	08:38:00	3	2	1	69	825	2018-11-10	4	9	69	9	08:35:00	08:38:00	1	4800	5
69	4	9	2018-09-10	1	48	1	2	1	08:35:00	08:38:00	3	2	1	69	826	2018-11-10	4	9	69	10	08:35:00	08:38:00	2	4800	0
69	4	9	2018-09-10	1	48	1	2	1	08:35:00	08:38:00	3	2	1	69	827	2018-12-10	4	9	69	11	08:35:00	08:38:00	1	7200	5
69	4	9	2018-09-10	1	48	1	2	1	08:35:00	08:38:00	3	2	1	69	828	2018-12-10	4	9	69	12	08:35:00	08:38:00	2	7200	0
70	4	10	2018-09-10	1	48	1	2	2	08:35:00	08:38:00	3	2	1	70	829	2018-09-10	4	10	70	1	08:35:00	08:38:00	3	10	0
70	4	10	2018-09-10	1	48	1	2	2	08:35:00	08:38:00	3	2	1	70	830	2018-09-10	4	10	70	2	08:35:00	08:58:00	3	20	1
70	4	10	2018-09-10	1	48	1	2	2	08:35:00	08:38:00	3	2	1	70	831	2018-09-10	4	10	70	3	08:35:00	09:08:00	3	30	2
70	4	10	2018-09-10	1	48	1	2	2	08:35:00	08:38:00	3	2	1	70	832	2018-09-10	4	10	70	4	08:35:00	09:18:00	3	40	2
70	4	10	2018-09-10	1	48	1	2	2	08:35:00	08:38:00	3	2	1	70	833	2018-09-10	4	10	70	5	08:35:00	09:28:00	3	50	2
70	4	10	2018-09-10	1	48	1	2	2	08:35:00	08:38:00	3	2	1	70	834	2018-09-10	4	10	70	6	08:35:00	09:38:00	3	60	2
70	4	10	2018-09-10	1	48	1	2	2	08:35:00	08:38:00	3	2	1	70	835	2018-10-10	4	10	70	7	08:35:00	08:38:00	1	2400	2
70	4	10	2018-09-10	1	48	1	2	2	08:35:00	08:38:00	3	2	1	70	836	2018-10-10	4	10	70	8	08:35:00	08:38:00	2	2400	2
70	4	10	2018-09-10	1	48	1	2	2	08:35:00	08:38:00	3	2	1	70	837	2018-11-10	4	10	70	9	08:35:00	08:38:00	1	4800	4
70	4	10	2018-09-10	1	48	1	2	2	08:35:00	08:38:00	3	2	1	70	838	2018-11-10	4	10	70	10	08:35:00	08:38:00	2	4800	1
70	4	10	2018-09-10	1	48	1	2	2	08:35:00	08:38:00	3	2	1	70	839	2018-12-10	4	10	70	11	08:35:00	08:38:00	1	7200	5
70	4	10	2018-09-10	1	48	1	2	2	08:35:00	08:38:00	3	2	1	70	840	2018-12-10	4	10	70	12	08:35:00	08:38:00	2	7200	0
71	4	11	2018-09-10	1	48	1	2	3	09:00:00	09:03:00	3	2	1	71	841	2018-09-10	4	11	71	1	09:00:00	09:03:00	3	10	0
71	4	11	2018-09-10	1	48	1	2	3	09:00:00	09:03:00	3	2	1	71	842	2018-09-10	4	11	71	2	09:00:00	09:23:00	3	20	0
71	4	11	2018-09-10	1	48	1	2	3	09:00:00	09:03:00	3	2	1	71	843	2018-09-10	4	11	71	3	09:00:00	09:33:00	3	30	0
71	4	11	2018-09-10	1	48	1	2	3	09:00:00	09:03:00	3	2	1	71	844	2018-09-10	4	11	71	4	09:00:00	09:43:00	3	40	2
71	4	11	2018-09-10	1	48	1	2	3	09:00:00	09:03:00	3	2	1	71	845	2018-09-10	4	11	71	5	09:00:00	09:53:00	3	50	2
71	4	11	2018-09-10	1	48	1	2	3	09:00:00	09:03:00	3	2	1	71	846	2018-09-10	4	11	71	6	09:00:00	10:03:00	3	60	2
71	4	11	2018-09-10	1	48	1	2	3	09:00:00	09:03:00	3	2	1	71	847	2018-10-10	4	11	71	7	09:00:00	09:03:00	1	2400	4
71	4	11	2018-09-10	1	48	1	2	3	09:00:00	09:03:00	3	2	1	71	848	2018-10-10	4	11	71	8	09:00:00	09:03:00	2	2400	1
71	4	11	2018-09-10	1	48	1	2	3	09:00:00	09:03:00	3	2	1	71	849	2018-11-10	4	11	71	9	09:00:00	09:03:00	1	4800	5
71	4	11	2018-09-10	1	48	1	2	3	09:00:00	09:03:00	3	2	1	71	850	2018-11-10	4	11	71	10	09:00:00	09:03:00	2	4800	0
71	4	11	2018-09-10	1	48	1	2	3	09:00:00	09:03:00	3	2	1	71	851	2018-12-10	4	11	71	11	09:00:00	09:03:00	1	7200	5
71	4	11	2018-09-10	1	48	1	2	3	09:00:00	09:03:00	3	2	1	71	852	2018-12-10	4	11	71	12	09:00:00	09:03:00	2	7200	0
72	4	12	2018-09-10	1	48	1	2	4	09:00:00	09:03:00	3	2	1	72	853	2018-09-10	4	12	72	1	09:00:00	09:03:00	3	10	0
72	4	12	2018-09-10	1	48	1	2	4	09:00:00	09:03:00	3	2	1	72	854	2018-09-10	4	12	72	2	09:00:00	09:23:00	3	20	0
72	4	12	2018-09-10	1	48	1	2	4	09:00:00	09:03:00	3	2	1	72	855	2018-09-10	4	12	72	3	09:00:00	09:33:00	3	30	0
72	4	12	2018-09-10	1	48	1	2	4	09:00:00	09:03:00	3	2	1	72	856	2018-09-10	4	12	72	4	09:00:00	09:43:00	3	40	0
72	4	12	2018-09-10	1	48	1	2	4	09:00:00	09:03:00	3	2	1	72	857	2018-09-10	4	12	72	5	09:00:00	09:53:00	3	50	0
72	4	12	2018-09-10	1	48	1	2	4	09:00:00	09:03:00	3	2	1	72	858	2018-09-10	4	12	72	6	09:00:00	10:03:00	3	60	3
72	4	12	2018-09-10	1	48	1	2	4	09:00:00	09:03:00	3	2	1	72	859	2018-10-10	4	12	72	7	09:00:00	09:03:00	1	2400	5
72	4	12	2018-09-10	1	48	1	2	4	09:00:00	09:03:00	3	2	1	72	860	2018-10-10	4	12	72	8	09:00:00	09:03:00	2	2400	0
72	4	12	2018-09-10	1	48	1	2	4	09:00:00	09:03:00	3	2	1	72	861	2018-11-10	4	12	72	9	09:00:00	09:03:00	1	4800	5
72	4	12	2018-09-10	1	48	1	2	4	09:00:00	09:03:00	3	2	1	72	862	2018-11-10	4	12	72	10	09:00:00	09:03:00	2	4800	0
72	4	12	2018-09-10	1	48	1	2	4	09:00:00	09:03:00	3	2	1	72	863	2018-12-10	4	12	72	11	09:00:00	09:03:00	1	7200	5
72	4	12	2018-09-10	1	48	1	2	4	09:00:00	09:03:00	3	2	1	72	864	2018-12-10	4	12	72	12	09:00:00	09:03:00	2	7200	0
73	4	13	2018-09-10	1	48	1	1	1	08:49:00	09:21:00	30	2	1	73	865	2018-09-10	4	13	73	1	08:49:00	09:21:00	3	10	0
73	4	13	2018-09-10	1	48	1	1	1	08:49:00	09:21:00	30	2	1	73	866	2018-09-10	4	13	73	2	08:49:00	09:41:00	3	20	0
73	4	13	2018-09-10	1	48	1	1	1	08:49:00	09:21:00	30	2	1	73	867	2018-09-10	4	13	73	3	08:49:00	09:51:00	3	30	0
73	4	13	2018-09-10	1	48	1	1	1	08:49:00	09:21:00	30	2	1	73	868	2018-09-10	4	13	73	4	08:49:00	10:11:00	3	40	0
73	4	13	2018-09-10	1	48	1	1	1	08:49:00	09:21:00	30	2	1	73	869	2018-09-10	4	13	73	5	08:49:00	10:21:00	3	50	0
73	4	13	2018-09-10	1	48	1	1	1	08:49:00	09:21:00	30	2	1	73	870	2018-09-10	4	13	73	6	08:49:00	09:21:00	3	60	2
73	4	13	2018-09-10	1	48	1	1	1	08:49:00	09:21:00	30	2	1	73	871	2018-10-10	4	13	73	7	08:49:00	09:21:00	1	2400	2
73	4	13	2018-09-10	1	48	1	1	1	08:49:00	09:21:00	30	2	1	73	872	2018-10-10	4	13	73	8	08:49:00	09:21:00	2	2400	3
73	4	13	2018-09-10	1	48	1	1	1	08:49:00	09:21:00	30	2	1	73	873	2018-11-10	4	13	73	9	08:49:00	09:21:00	1	4800	4
73	4	13	2018-09-10	1	48	1	1	1	08:49:00	09:21:00	30	2	1	73	874	2018-11-10	4	13	73	10	08:49:00	09:21:00	2	4800	1
73	4	13	2018-09-10	1	48	1	1	1	08:49:00	09:21:00	30	2	1	73	875	2018-12-10	4	13	73	11	08:49:00	09:21:00	1	7200	5
73	4	13	2018-09-10	1	48	1	1	1	08:49:00	09:21:00	30	2	1	73	876	2018-12-10	4	13	73	12	08:49:00	09:21:00	2	7200	0
74	4	14	2018-09-10	1	48	1	1	2	08:50:00	09:20:00	30	2	1	74	877	2018-09-10	4	14	74	1	08:50:00	09:20:00	3	10	0
74	4	14	2018-09-10	1	48	1	1	2	08:50:00	09:20:00	30	2	1	74	878	2018-09-10	4	14	74	2	08:50:00	09:40:00	3	20	0
74	4	14	2018-09-10	1	48	1	1	2	08:50:00	09:20:00	30	2	1	74	879	2018-09-10	4	14	74	3	08:50:00	09:50:00	3	30	0
74	4	14	2018-09-10	1	48	1	1	2	08:50:00	09:20:00	30	2	1	74	880	2018-09-10	4	14	74	4	08:50:00	10:00:00	3	40	0
74	4	14	2018-09-10	1	48	1	1	2	08:50:00	09:20:00	30	2	1	74	881	2018-09-10	4	14	74	5	08:50:00	10:10:00	3	50	1
74	4	14	2018-09-10	1	48	1	1	2	08:50:00	09:20:00	30	2	1	74	882	2018-09-10	4	14	74	6	08:50:00	10:20:00	3	60	1
74	4	14	2018-09-10	1	48	1	1	2	08:50:00	09:20:00	30	2	1	74	883	2018-10-10	4	14	74	7	08:50:00	09:20:00	1	2400	4
74	4	14	2018-09-10	1	48	1	1	2	08:50:00	09:20:00	30	2	1	74	884	2018-10-10	4	14	74	8	08:50:00	09:20:00	2	2400	1
74	4	14	2018-09-10	1	48	1	1	2	08:50:00	09:20:00	30	2	1	74	885	2018-11-10	4	14	74	9	08:50:00	09:20:00	1	4800	5
74	4	14	2018-09-10	1	48	1	1	2	08:50:00	09:20:00	30	2	1	74	886	2018-11-10	4	14	74	10	08:50:00	09:20:00	2	4800	0
74	4	14	2018-09-10	1	48	1	1	2	08:50:00	09:20:00	30	2	1	74	887	2018-12-10	4	14	74	11	08:50:00	09:20:00	1	7200	5
74	4	14	2018-09-10	1	48	1	1	2	08:50:00	09:20:00	30	2	1	74	888	2018-12-10	4	14	74	12	08:50:00	09:20:00	2	7200	0
75	4	15	2018-09-10	1	48	1	1	3	08:51:00	09:21:00	30	2	1	75	889	2018-09-10	4	15	75	1	08:51:00	09:21:00	3	10	0
75	4	15	2018-09-10	1	48	1	1	3	08:51:00	09:21:00	30	2	1	75	890	2018-09-10	4	15	75	2	08:51:00	09:31:00	3	20	0
75	4	15	2018-09-10	1	48	1	1	3	08:51:00	09:21:00	30	2	1	75	891	2018-09-10	4	15	75	3	08:51:00	09:41:00	3	30	0
75	4	15	2018-09-10	1	48	1	1	3	08:51:00	09:21:00	30	2	1	75	892	2018-09-10	4	15	75	4	08:51:00	10:01:00	3	40	0
75	4	15	2018-09-10	1	48	1	1	3	08:51:00	09:21:00	30	2	1	75	893	2018-09-10	4	15	75	5	08:51:00	10:11:00	3	50	0
75	4	15	2018-09-10	1	48	1	1	3	08:51:00	09:21:00	30	2	1	75	894	2018-09-10	4	15	75	6	08:51:00	10:21:00	3	60	3
75	4	15	2018-09-10	1	48	1	1	3	08:51:00	09:21:00	30	2	1	75	895	2018-10-10	4	15	75	7	08:51:00	09:21:00	1	2400	3
75	4	15	2018-09-10	1	48	1	1	3	08:51:00	09:21:00	30	2	1	75	896	2018-10-10	4	15	75	8	08:51:00	09:21:00	2	2400	2
75	4	15	2018-09-10	1	48	1	1	3	08:51:00	09:21:00	30	2	1	75	897	2018-11-10	4	15	75	9	08:51:00	09:21:00	1	4800	5
75	4	15	2018-09-10	1	48	1	1	3	08:51:00	09:21:00	30	2	1	75	898	2018-11-10	4	15	75	10	08:51:00	09:21:00	2	4800	0
75	4	15	2018-09-10	1	48	1	1	3	08:51:00	09:21:00	30	2	1	75	899	2018-12-10	4	15	75	11	08:51:00	09:21:00	1	7200	5
75	4	15	2018-09-10	1	48	1	1	3	08:51:00	09:21:00	30	2	1	75	900	2018-12-10	4	15	75	12	08:51:00	09:21:00	2	7200	0
76	4	16	2018-09-10	1	48	1	1	4	08:53:00	09:23:00	30	2	1	76	901	2018-09-10	4	16	76	1	08:53:00	09:23:00	3	10	0
76	4	16	2018-09-10	1	48	1	1	4	08:53:00	09:23:00	30	2	1	76	902	2018-09-10	4	16	76	2	08:53:00	09:43:00	3	20	0
76	4	16	2018-09-10	1	48	1	1	4	08:53:00	09:23:00	30	2	1	76	903	2018-09-10	4	16	76	3	08:53:00	09:53:00	3	30	0
76	4	16	2018-09-10	1	48	1	1	4	08:53:00	09:23:00	30	2	1	76	904	2018-09-10	4	16	76	4	08:53:00	10:03:00	3	40	0
76	4	16	2018-09-10	1	48	1	1	4	08:53:00	09:23:00	30	2	1	76	905	2018-09-10	4	16	76	5	08:53:00	10:13:00	3	50	0
76	4	16	2018-09-10	1	48	1	1	4	08:53:00	09:23:00	30	2	1	76	906	2018-09-10	4	16	76	6	08:53:00	10:23:00	3	60	1
76	4	16	2018-09-10	1	48	1	1	4	08:53:00	09:23:00	30	2	1	76	907	2018-10-10	4	16	76	7	08:53:00	09:23:00	1	2400	3
76	4	16	2018-09-10	1	48	1	1	4	08:53:00	09:23:00	30	2	1	76	908	2018-10-10	4	16	76	8	08:53:00	09:23:00	2	2400	2
76	4	16	2018-09-10	1	48	1	1	4	08:53:00	09:23:00	30	2	1	76	909	2018-11-10	4	16	76	9	08:53:00	09:23:00	1	4800	5
76	4	16	2018-09-10	1	48	1	1	4	08:53:00	09:23:00	30	2	1	76	910	2018-11-10	4	16	76	10	08:53:00	09:23:00	2	4800	0
76	4	16	2018-09-10	1	48	1	1	4	08:53:00	09:23:00	30	2	1	76	911	2018-12-10	4	16	76	11	08:53:00	09:23:00	1	7200	5
76	4	16	2018-09-10	1	48	1	1	4	08:53:00	09:23:00	30	2	1	76	912	2018-12-10	4	16	76	12	08:53:00	09:23:00	2	7200	0
77	4	17	2018-09-10	1	48	1	2	1	08:54:00	09:24:00	30	2	1	77	913	2018-09-10	4	17	77	1	08:54:00	09:24:00	3	10	0
77	4	17	2018-09-10	1	48	1	2	1	08:54:00	09:24:00	30	2	1	77	914	2018-09-10	4	17	77	2	08:54:00	09:44:00	3	20	0
77	4	17	2018-09-10	1	48	1	2	1	08:54:00	09:24:00	30	2	1	77	915	2018-09-10	4	17	77	3	08:54:00	09:54:00	3	30	0
77	4	17	2018-09-10	1	48	1	2	1	08:54:00	09:24:00	30	2	1	77	916	2018-09-10	4	17	77	4	08:54:00	10:04:00	3	40	1
77	4	17	2018-09-10	1	48	1	2	1	08:54:00	09:24:00	30	2	1	77	917	2018-09-10	4	17	77	5	08:54:00	10:14:00	3	50	1
77	4	17	2018-09-10	1	48	1	2	1	08:54:00	09:24:00	30	2	1	77	918	2018-09-10	4	17	77	6	08:54:00	10:24:00	3	60	1
77	4	17	2018-09-10	1	48	1	2	1	08:54:00	09:24:00	30	2	1	77	919	2018-10-10	4	17	77	7	08:54:00	09:24:00	1	2400	4
77	4	17	2018-09-10	1	48	1	2	1	08:54:00	09:24:00	30	2	1	77	920	2018-10-10	4	17	77	8	08:54:00	09:24:00	2	2400	1
77	4	17	2018-09-10	1	48	1	2	1	08:54:00	09:24:00	30	2	1	77	921	2018-11-10	4	17	77	9	08:54:00	09:24:00	1	4800	5
77	4	17	2018-09-10	1	48	1	2	1	08:54:00	09:24:00	30	2	1	77	922	2018-11-10	4	17	77	10	08:54:00	09:24:00	2	4800	0
77	4	17	2018-09-10	1	48	1	2	1	08:54:00	09:24:00	30	2	1	77	923	2018-12-10	4	17	77	11	08:54:00	09:24:00	1	7200	5
77	4	17	2018-09-10	1	48	1	2	1	08:54:00	09:24:00	30	2	1	77	924	2018-12-10	4	17	77	12	08:54:00	09:24:00	2	7200	0
78	4	18	2018-09-10	1	48	1	2	2	09:00:00	09:30:00	30	2	1	78	925	2018-09-10	4	18	78	1	09:00:00	09:30:00	3	10	0
78	4	18	2018-09-10	1	48	1	2	2	09:00:00	09:30:00	30	2	1	78	926	2018-09-10	4	18	78	2	09:00:00	09:50:00	3	20	0
78	4	18	2018-09-10	1	48	1	2	2	09:00:00	09:30:00	30	2	1	78	927	2018-09-10	4	18	78	3	09:00:00	10:00:00	3	30	0
78	4	18	2018-09-10	1	48	1	2	2	09:00:00	09:30:00	30	2	1	78	928	2018-09-10	4	18	78	4	09:00:00	10:10:00	3	40	0
78	4	18	2018-09-10	1	48	1	2	2	09:00:00	09:30:00	30	2	1	78	929	2018-09-10	4	18	78	5	09:00:00	10:20:00	3	50	0
78	4	18	2018-09-10	1	48	1	2	2	09:00:00	09:30:00	30	2	1	78	930	2018-09-10	4	18	78	6	09:00:00	10:30:00	3	60	1
78	4	18	2018-09-10	1	48	1	2	2	09:00:00	09:30:00	30	2	1	78	931	2018-10-10	4	18	78	7	09:00:00	09:30:00	1	2400	2
78	4	18	2018-09-10	1	48	1	2	2	09:00:00	09:30:00	30	2	1	78	932	2018-10-10	4	18	78	8	09:00:00	09:30:00	2	2400	3
78	4	18	2018-09-10	1	48	1	2	2	09:00:00	09:30:00	30	2	1	78	933	2018-11-10	4	18	78	9	09:00:00	09:30:00	1	4800	5
78	4	18	2018-09-10	1	48	1	2	2	09:00:00	09:30:00	30	2	1	78	934	2018-11-10	4	18	78	10	09:00:00	09:30:00	2	4800	0
78	4	18	2018-09-10	1	48	1	2	2	09:00:00	09:30:00	30	2	1	78	935	2018-12-10	4	18	78	11	09:00:00	09:30:00	1	7200	5
78	4	18	2018-09-10	1	48	1	2	2	09:00:00	09:30:00	30	2	1	78	936	2018-12-10	4	18	78	12	09:00:00	09:30:00	2	7200	0
79	4	19	2018-09-10	1	48	1	2	3	09:01:00	09:31:00	30	2	1	79	937	2018-09-10	4	19	79	1	09:01:00	09:31:00	3	10	0
79	4	19	2018-09-10	1	48	1	2	3	09:01:00	09:31:00	30	2	1	79	938	2018-09-10	4	19	79	2	09:01:00	09:51:00	3	20	0
79	4	19	2018-09-10	1	48	1	2	3	09:01:00	09:31:00	30	2	1	79	939	2018-09-10	4	19	79	3	09:01:00	10:01:00	3	30	0
79	4	19	2018-09-10	1	48	1	2	3	09:01:00	09:31:00	30	2	1	79	940	2018-09-10	4	19	79	4	09:01:00	10:11:00	3	40	0
79	4	19	2018-09-10	1	48	1	2	3	09:01:00	09:31:00	30	2	1	79	941	2018-09-10	4	19	79	5	09:01:00	10:21:00	3	50	2
79	4	19	2018-09-10	1	48	1	2	3	09:01:00	09:31:00	30	2	1	79	942	2018-09-10	4	19	79	6	09:01:00	10:31:00	3	60	2
79	4	19	2018-09-10	1	48	1	2	3	09:01:00	09:31:00	30	2	1	79	943	2018-10-10	4	19	79	7	09:01:00	09:31:00	1	2400	4
79	4	19	2018-09-10	1	48	1	2	3	09:01:00	09:31:00	30	2	1	79	944	2018-10-10	4	19	79	8	09:01:00	09:31:00	2	2400	1
79	4	19	2018-09-10	1	48	1	2	3	09:01:00	09:31:00	30	2	1	79	945	2018-11-10	4	19	79	9	09:01:00	09:31:00	1	4800	4
79	4	19	2018-09-10	1	48	1	2	3	09:01:00	09:31:00	30	2	1	79	946	2018-11-10	4	19	79	10	09:01:00	09:31:00	2	4800	1
79	4	19	2018-09-10	1	48	1	2	3	09:01:00	09:31:00	30	2	1	79	947	2018-12-10	4	19	79	11	09:01:00	09:31:00	1	7200	5
79	4	19	2018-09-10	1	48	1	2	3	09:01:00	09:31:00	30	2	1	79	948	2018-12-10	4	19	79	12	09:01:00	09:31:00	2	7200	0
80	4	20	2018-09-10	1	48	1	2	4	09:02:00	09:32:00	30	2	1	80	949	2018-09-10	4	20	80	1	09:02:00	09:32:00	3	10	0
80	4	20	2018-09-10	1	48	1	2	4	09:02:00	09:32:00	30	2	1	80	950	2018-09-10	4	20	80	2	09:02:00	09:52:00	3	20	0
80	4	20	2018-09-10	1	48	1	2	4	09:02:00	09:32:00	30	2	1	80	951	2018-09-10	4	20	80	3	09:02:00	10:02:00	3	30	0
80	4	20	2018-09-10	1	48	1	2	4	09:02:00	09:32:00	30	2	1	80	952	2018-09-10	4	20	80	4	09:02:00	10:12:00	3	40	0
80	4	20	2018-09-10	1	48	1	2	4	09:02:00	09:32:00	30	2	1	80	953	2018-09-10	4	20	80	5	09:02:00	10:22:00	3	50	3
80	4	20	2018-09-10	1	48	1	2	4	09:02:00	09:32:00	30	2	1	80	954	2018-09-10	4	20	80	6	09:02:00	10:32:00	3	60	3
80	4	20	2018-09-10	1	48	1	2	4	09:02:00	09:32:00	30	2	1	80	955	2018-10-10	4	20	80	7	09:02:00	09:32:00	1	2400	3
80	4	20	2018-09-10	1	48	1	2	4	09:02:00	09:32:00	30	2	1	80	956	2018-10-10	4	20	80	8	09:02:00	09:32:00	2	2400	2
80	4	20	2018-09-10	1	48	1	2	4	09:02:00	09:32:00	30	2	1	80	957	2018-11-10	4	20	80	9	09:02:00	09:32:00	1	4800	5
80	4	20	2018-09-10	1	48	1	2	4	09:02:00	09:32:00	30	2	1	80	958	2018-11-10	4	20	80	10	09:02:00	09:32:00	2	4800	0
80	4	20	2018-09-10	1	48	1	2	4	09:02:00	09:32:00	30	2	1	80	959	2018-12-10	4	20	80	11	09:02:00	09:32:00	1	7200	5
80	4	20	2018-09-10	1	48	1	2	4	09:02:00	09:32:00	30	2	1	80	960	2018-12-10	4	20	80	12	09:02:00	09:32:00	2	7200	0
81	5	1	2018-10-10	1	41	1	1	1	08:42:00	08:45:00	3	2	1	81	961	2018-10-10	5	1	81	1	08:42:00	08:45:00	3	10	0
81	5	1	2018-10-10	1	41	1	1	1	08:42:00	08:45:00	3	2	1	81	962	2018-10-10	5	1	81	2	08:42:00	09:05:00	3	20	0
81	5	1	2018-10-10	1	41	1	1	1	08:42:00	08:45:00	3	2	1	81	963	2018-10-10	5	1	81	3	08:42:00	09:15:00	3	30	0
81	5	1	2018-10-10	1	41	1	1	1	08:42:00	08:45:00	3	2	1	81	964	2018-10-10	5	1	81	4	08:42:00	09:25:00	3	40	2
81	5	1	2018-10-10	1	41	1	1	1	08:42:00	08:45:00	3	2	1	81	965	2018-10-10	5	1	81	5	08:42:00	09:35:00	3	50	2
81	5	1	2018-10-10	1	41	1	1	1	08:42:00	08:45:00	3	2	1	81	966	2018-10-10	5	1	81	6	08:42:00	09:45:00	3	60	2
81	5	1	2018-10-10	1	41	1	1	1	08:42:00	08:45:00	3	2	1	81	967	2018-11-10	5	1	81	7	08:42:00	08:45:00	1	2400	4
81	5	1	2018-10-10	1	41	1	1	1	08:42:00	08:45:00	3	2	1	81	968	2018-11-10	5	1	81	8	08:42:00	08:45:00	2	2400	1
81	5	1	2018-10-10	1	41	1	1	1	08:42:00	08:45:00	3	2	1	81	969	2018-12-10	5	1	81	9	08:42:00	08:45:00	1	4800	4
81	5	1	2018-10-10	1	41	1	1	1	08:42:00	08:45:00	3	2	1	81	970	2018-12-10	5	1	81	10	08:42:00	08:45:00	2	4800	1
81	5	1	2018-10-10	1	41	1	1	1	08:42:00	08:45:00	3	2	1	81	971	2018-10-13	5	1	81	11	08:42:00	08:45:00	1	7200	5
81	5	1	2018-10-10	1	41	1	1	1	08:42:00	08:45:00	3	2	1	81	972	2018-10-13	5	1	81	12	08:42:00	08:45:00	2	7200	0
82	5	2	2018-10-10	1	41	1	1	2	08:42:00	08:45:00	3	2	1	82	973	2018-10-10	5	2	82	1	08:42:00	08:45:00	3	10	0
82	5	2	2018-10-10	1	41	1	1	2	08:42:00	08:45:00	3	2	1	82	974	2018-10-10	5	2	82	2	08:42:00	09:05:00	3	20	0
82	5	2	2018-10-10	1	41	1	1	2	08:42:00	08:45:00	3	2	1	82	975	2018-10-10	5	2	82	3	08:42:00	09:15:00	3	30	1
82	5	2	2018-10-10	1	41	1	1	2	08:42:00	08:45:00	3	2	1	82	976	2018-10-10	5	2	82	4	08:42:00	09:25:00	3	40	1
82	5	2	2018-10-10	1	41	1	1	2	08:42:00	08:45:00	3	2	1	82	977	2018-10-10	5	2	82	5	08:42:00	09:35:00	3	50	1
82	5	2	2018-10-10	1	41	1	1	2	08:42:00	08:45:00	3	2	1	82	978	2018-10-10	5	2	82	6	08:42:00	09:45:00	3	60	1
82	5	2	2018-10-10	1	41	1	1	2	08:42:00	08:45:00	3	2	1	82	979	2018-11-10	5	2	82	7	08:42:00	08:45:00	1	2400	2
82	5	2	2018-10-10	1	41	1	1	2	08:42:00	08:45:00	3	2	1	82	980	2018-11-10	5	2	82	8	08:42:00	08:45:00	2	2400	3
82	5	2	2018-10-10	1	41	1	1	2	08:42:00	08:45:00	3	2	1	82	981	2018-12-10	5	2	82	9	08:42:00	08:45:00	1	4800	3
82	5	2	2018-10-10	1	41	1	1	2	08:42:00	08:45:00	3	2	1	82	982	2018-12-10	5	2	82	10	08:42:00	08:45:00	2	4800	2
82	5	2	2018-10-10	1	41	1	1	2	08:42:00	08:45:00	3	2	1	82	983	2018-10-13	5	2	82	11	08:42:00	08:45:00	1	7200	5
82	5	2	2018-10-10	1	41	1	1	2	08:42:00	08:45:00	3	2	1	82	984	2018-10-13	5	2	82	12	08:42:00	08:45:00	2	7200	0
83	5	3	2018-10-10	1	41	1	1	3	09:00:00	09:03:00	3	2	1	83	985	2018-10-10	5	3	83	1	09:00:00	09:03:00	3	10	0
83	5	3	2018-10-10	1	41	1	1	3	09:00:00	09:03:00	3	2	1	83	986	2018-10-10	5	3	83	2	09:00:00	09:23:00	3	20	0
83	5	3	2018-10-10	1	41	1	1	3	09:00:00	09:03:00	3	2	1	83	987	2018-10-10	5	3	83	3	09:00:00	09:33:00	3	30	0
83	5	3	2018-10-10	1	41	1	1	3	09:00:00	09:03:00	3	2	1	83	988	2018-10-10	5	3	83	4	09:00:00	09:43:00	3	40	3
83	5	3	2018-10-10	1	41	1	1	3	09:00:00	09:03:00	3	2	1	83	989	2018-10-10	5	3	83	5	09:00:00	09:53:00	3	50	4
83	5	3	2018-10-10	1	41	1	1	3	09:00:00	09:03:00	3	2	1	83	990	2018-10-10	5	3	83	6	09:00:00	10:03:00	3	60	4
83	5	3	2018-10-10	1	41	1	1	3	09:00:00	09:03:00	3	2	1	83	991	2018-11-10	5	3	83	7	09:00:00	09:03:00	1	2400	5
83	5	3	2018-10-10	1	41	1	1	3	09:00:00	09:03:00	3	2	1	83	992	2018-11-10	5	3	83	8	09:00:00	09:03:00	2	2400	0
83	5	3	2018-10-10	1	41	1	1	3	09:00:00	09:03:00	3	2	1	83	993	2018-12-10	5	3	83	9	09:00:00	09:03:00	1	4800	5
83	5	3	2018-10-10	1	41	1	1	3	09:00:00	09:03:00	3	2	1	83	994	2018-12-10	5	3	83	10	09:00:00	09:03:00	2	4800	0
83	5	3	2018-10-10	1	41	1	1	3	09:00:00	09:03:00	3	2	1	83	995	2018-10-13	5	3	83	11	09:00:00	09:03:00	1	7200	5
83	5	3	2018-10-10	1	41	1	1	3	09:00:00	09:03:00	3	2	1	83	996	2018-10-13	5	3	83	12	09:00:00	09:03:00	2	7200	0
84	5	4	2018-10-10	1	41	1	1	4	09:00:00	09:03:00	3	2	1	84	997	2018-10-10	5	4	84	1	09:00:00	09:03:00	3	10	0
84	5	4	2018-10-10	1	41	1	1	4	09:00:00	09:03:00	3	2	1	84	998	2018-10-10	5	4	84	2	09:00:00	09:23:00	3	20	0
84	5	4	2018-10-10	1	41	1	1	4	09:00:00	09:03:00	3	2	1	84	999	2018-10-10	5	4	84	3	09:00:00	09:33:00	3	30	0
84	5	4	2018-10-10	1	41	1	1	4	09:00:00	09:03:00	3	2	1	84	1000	2018-10-10	5	4	84	4	09:00:00	09:43:00	3	40	0
84	5	4	2018-10-10	1	41	1	1	4	09:00:00	09:03:00	3	2	1	84	1001	2018-10-10	5	4	84	5	09:00:00	09:53:00	3	50	2
84	5	4	2018-10-10	1	41	1	1	4	09:00:00	09:03:00	3	2	1	84	1002	2018-10-10	5	4	84	6	09:00:00	10:03:00	3	60	2
84	5	4	2018-10-10	1	41	1	1	4	09:00:00	09:03:00	3	2	1	84	1003	2018-11-10	5	4	84	7	09:00:00	09:03:00	1	2400	3
84	5	4	2018-10-10	1	41	1	1	4	09:00:00	09:03:00	3	2	1	84	1004	2018-11-10	5	4	84	8	09:00:00	09:03:00	2	2400	2
84	5	4	2018-10-10	1	41	1	1	4	09:00:00	09:03:00	3	2	1	84	1005	2018-12-10	5	4	84	9	09:00:00	09:03:00	1	4800	5
84	5	4	2018-10-10	1	41	1	1	4	09:00:00	09:03:00	3	2	1	84	1006	2018-12-10	5	4	84	10	09:00:00	09:03:00	2	4800	0
84	5	4	2018-10-10	1	41	1	1	4	09:00:00	09:03:00	3	2	1	84	1007	2018-10-13	5	4	84	11	09:00:00	09:03:00	1	7200	5
84	5	4	2018-10-10	1	41	1	1	4	09:00:00	09:03:00	3	2	1	84	1008	2018-10-13	5	4	84	12	09:00:00	09:03:00	2	7200	0
85	5	5	2018-10-10	1	41	1	2	1	08:43:00	08:46:00	3	2	1	85	1009	2018-10-10	5	5	85	1	08:43:00	08:46:00	3	10	0
85	5	5	2018-10-10	1	41	1	2	1	08:43:00	08:46:00	3	2	1	85	1010	2018-10-10	5	5	85	2	08:43:00	09:06:00	3	20	0
85	5	5	2018-10-10	1	41	1	2	1	08:43:00	08:46:00	3	2	1	85	1011	2018-10-10	5	5	85	3	08:43:00	09:16:00	3	30	0
85	5	5	2018-10-10	1	41	1	2	1	08:43:00	08:46:00	3	2	1	85	1012	2018-10-10	5	5	85	4	08:43:00	09:26:00	3	40	0
85	5	5	2018-10-10	1	41	1	2	1	08:43:00	08:46:00	3	2	1	85	1013	2018-10-10	5	5	85	5	08:43:00	09:36:00	3	50	0
85	5	5	2018-10-10	1	41	1	2	1	08:43:00	08:46:00	3	2	1	85	1014	2018-10-10	5	5	85	6	08:43:00	09:46:00	3	60	0
85	5	5	2018-10-10	1	41	1	2	1	08:43:00	08:46:00	3	2	1	85	1015	2018-11-10	5	5	85	7	08:43:00	08:46:00	1	2400	2
85	5	5	2018-10-10	1	41	1	2	1	08:43:00	08:46:00	3	2	1	85	1016	2018-11-10	5	5	85	8	08:43:00	08:46:00	2	2400	3
85	5	5	2018-10-10	1	41	1	2	1	08:43:00	08:46:00	3	2	1	85	1017	2018-12-10	5	5	85	9	08:43:00	08:46:00	1	4800	5
85	5	5	2018-10-10	1	41	1	2	1	08:43:00	08:46:00	3	2	1	85	1018	2018-12-10	5	5	85	10	08:43:00	08:46:00	2	4800	0
85	5	5	2018-10-10	1	41	1	2	1	08:43:00	08:46:00	3	2	1	85	1019	2018-10-13	5	5	85	11	08:43:00	08:46:00	1	7200	5
85	5	5	2018-10-10	1	41	1	2	1	08:43:00	08:46:00	3	2	1	85	1020	2018-10-13	5	5	85	12	08:43:00	08:46:00	2	7200	0
86	5	6	2018-10-10	1	41	1	2	2	08:43:00	08:46:00	3	2	1	86	1021	2018-10-10	5	6	86	1	08:43:00	08:46:00	3	10	0
86	5	6	2018-10-10	1	41	1	2	2	08:43:00	08:46:00	3	2	1	86	1022	2018-10-10	5	6	86	2	08:43:00	09:06:00	3	20	0
86	5	6	2018-10-10	1	41	1	2	2	08:43:00	08:46:00	3	2	1	86	1023	2018-10-10	5	6	86	3	08:43:00	09:16:00	3	30	0
86	5	6	2018-10-10	1	41	1	2	2	08:43:00	08:46:00	3	2	1	86	1024	2018-10-10	5	6	86	4	08:43:00	09:26:00	3	40	0
86	5	6	2018-10-10	1	41	1	2	2	08:43:00	08:46:00	3	2	1	86	1025	2018-10-10	5	6	86	5	08:43:00	09:36:00	3	50	2
86	5	6	2018-10-10	1	41	1	2	2	08:43:00	08:46:00	3	2	1	86	1026	2018-10-10	5	6	86	6	08:43:00	09:46:00	3	60	2
86	5	6	2018-10-10	1	41	1	2	2	08:43:00	08:46:00	3	2	1	86	1027	2018-11-10	5	6	86	7	08:43:00	08:46:00	1	2400	5
86	5	6	2018-10-10	1	41	1	2	2	08:43:00	08:46:00	3	2	1	86	1028	2018-11-10	5	6	86	8	08:43:00	08:46:00	2	2400	0
86	5	6	2018-10-10	1	41	1	2	2	08:43:00	08:46:00	3	2	1	86	1029	2018-12-10	5	6	86	9	08:43:00	08:46:00	1	4800	5
86	5	6	2018-10-10	1	41	1	2	2	08:43:00	08:46:00	3	2	1	86	1030	2018-12-10	5	6	86	10	08:43:00	08:46:00	2	4800	0
86	5	6	2018-10-10	1	41	1	2	2	08:43:00	08:46:00	3	2	1	86	1031	2018-10-13	5	6	86	11	08:43:00	08:46:00	1	7200	5
86	5	6	2018-10-10	1	41	1	2	2	08:43:00	08:46:00	3	2	1	86	1032	2018-10-13	5	6	86	12	08:43:00	08:46:00	2	7200	0
87	5	7	2018-10-10	1	41	1	2	3	09:54:00	09:57:00	3	2	1	87	1033	2018-10-10	5	7	87	1	09:54:00	09:57:00	3	10	0
87	5	7	2018-10-10	1	41	1	2	3	09:54:00	09:57:00	3	2	1	87	1034	2018-10-10	5	7	87	2	09:54:00	10:17:00	3	20	2
87	5	7	2018-10-10	1	41	1	2	3	09:54:00	09:57:00	3	2	1	87	1035	2018-10-10	5	7	87	3	09:54:00	10:27:00	3	30	2
87	5	7	2018-10-10	1	41	1	2	3	09:54:00	09:57:00	3	2	1	87	1036	2018-10-10	5	7	87	4	09:54:00	10:37:00	3	40	2
87	5	7	2018-10-10	1	41	1	2	3	09:54:00	09:57:00	3	2	1	87	1037	2018-10-10	5	7	87	5	09:54:00	10:47:00	3	50	3
87	5	7	2018-10-10	1	41	1	2	3	09:54:00	09:57:00	3	2	1	87	1038	2018-10-10	5	7	87	6	09:54:00	10:57:00	3	60	3
87	5	7	2018-10-10	1	41	1	2	3	09:54:00	09:57:00	3	2	1	87	1039	2018-11-10	5	7	87	7	09:54:00	09:57:00	1	2400	5
87	5	7	2018-10-10	1	41	1	2	3	09:54:00	09:57:00	3	2	1	87	1040	2018-11-10	5	7	87	8	09:54:00	09:57:00	2	2400	0
87	5	7	2018-10-10	1	41	1	2	3	09:54:00	09:57:00	3	2	1	87	1041	2018-12-10	5	7	87	9	09:54:00	09:57:00	1	4800	5
87	5	7	2018-10-10	1	41	1	2	3	09:54:00	09:57:00	3	2	1	87	1042	2018-12-10	5	7	87	10	09:54:00	09:57:00	2	4800	0
87	5	7	2018-10-10	1	41	1	2	3	09:54:00	09:57:00	3	2	1	87	1043	2018-10-13	5	7	87	11	09:54:00	09:57:00	1	7200	5
87	5	7	2018-10-10	1	41	1	2	3	09:54:00	09:57:00	3	2	1	87	1044	2018-10-13	5	7	87	12	09:54:00	09:57:00	2	7200	0
88	5	8	2018-10-10	1	41	1	2	4	09:54:00	09:57:00	3	2	1	88	1045	2018-10-10	5	8	88	1	09:54:00	09:57:00	3	10	1
88	5	8	2018-10-10	1	41	1	2	4	09:54:00	09:57:00	3	2	1	88	1046	2018-10-10	5	8	88	2	09:54:00	10:17:00	3	20	1
88	5	8	2018-10-10	1	41	1	2	4	09:54:00	09:57:00	3	2	1	88	1047	2018-10-10	5	8	88	3	09:54:00	10:27:00	3	30	1
88	5	8	2018-10-10	1	41	1	2	4	09:54:00	09:57:00	3	2	1	88	1048	2018-10-10	5	8	88	4	09:54:00	10:37:00	3	40	3
88	5	8	2018-10-10	1	41	1	2	4	09:54:00	09:57:00	3	2	1	88	1049	2018-10-10	5	8	88	5	09:54:00	10:47:00	3	50	3
88	5	8	2018-10-10	1	41	1	2	4	09:54:00	09:57:00	3	2	1	88	1050	2018-10-10	5	8	88	6	09:54:00	10:57:00	3	60	3
88	5	8	2018-10-10	1	41	1	2	4	09:54:00	09:57:00	3	2	1	88	1051	2018-11-10	5	8	88	7	09:54:00	09:57:00	1	2400	4
88	5	8	2018-10-10	1	41	1	2	4	09:54:00	09:57:00	3	2	1	88	1052	2018-11-10	5	8	88	8	09:54:00	09:57:00	2	2400	1
88	5	8	2018-10-10	1	41	1	2	4	09:54:00	09:57:00	3	2	1	88	1053	2018-12-10	5	8	88	9	09:54:00	09:57:00	1	4800	5
88	5	8	2018-10-10	1	41	1	2	4	09:54:00	09:57:00	3	2	1	88	1054	2018-12-10	5	8	88	10	09:54:00	09:57:00	2	4800	0
88	5	8	2018-10-10	1	41	1	2	4	09:54:00	09:57:00	3	2	1	88	1055	2018-10-13	5	8	88	11	09:54:00	09:57:00	1	7200	5
88	5	8	2018-10-10	1	41	1	2	4	09:54:00	09:57:00	3	2	1	88	1056	2018-10-13	5	8	88	12	09:54:00	09:57:00	2	7200	0
89	5	9	2018-10-10	1	41	1	1	1	10:00:00	10:30:00	30	2	1	89	1057	2018-10-10	5	9	89	1	10:00:00	10:30:00	3	10	0
89	5	9	2018-10-10	1	41	1	1	1	10:00:00	10:30:00	30	2	1	89	1058	2018-10-10	5	9	89	2	10:00:00	10:50:00	3	20	0
89	5	9	2018-10-10	1	41	1	1	1	10:00:00	10:30:00	30	2	1	89	1059	2018-10-10	5	9	89	3	10:00:00	11:00:00	3	30	0
89	5	9	2018-10-10	1	41	1	1	1	10:00:00	10:30:00	30	2	1	89	1060	2018-10-10	5	9	89	4	10:00:00	11:10:00	3	40	2
89	5	9	2018-10-10	1	41	1	1	1	10:00:00	10:30:00	30	2	1	89	1061	2018-10-10	5	9	89	5	10:00:00	11:20:00	3	50	3
89	5	9	2018-10-10	1	41	1	1	1	10:00:00	10:30:00	30	2	1	89	1062	2018-10-10	5	9	89	6	10:00:00	11:30:00	3	60	3
89	5	9	2018-10-10	1	41	1	1	1	10:00:00	10:30:00	30	2	1	89	1063	2018-11-10	5	9	89	7	10:00:00	10:30:00	1	2400	3
89	5	9	2018-10-10	1	41	1	1	1	10:00:00	10:30:00	30	2	1	89	1064	2018-11-10	5	9	89	8	10:00:00	10:30:00	2	2400	2
89	5	9	2018-10-10	1	41	1	1	1	10:00:00	10:30:00	30	2	1	89	1065	2018-12-10	5	9	89	9	10:00:00	10:30:00	1	4800	3
89	5	9	2018-10-10	1	41	1	1	1	10:00:00	10:30:00	30	2	1	89	1066	2018-12-10	5	9	89	10	10:00:00	10:30:00	2	4800	2
89	5	9	2018-10-10	1	41	1	1	1	10:00:00	10:30:00	30	2	1	89	1067	2018-10-13	5	9	89	11	10:00:00	10:30:00	1	7200	3
89	5	9	2018-10-10	1	41	1	1	1	10:00:00	10:30:00	30	2	1	89	1068	2018-10-13	5	9	89	12	10:00:00	10:30:00	2	7200	2
90	5	10	2018-10-10	1	41	1	1	2	10:00:00	10:30:00	30	2	1	90	1069	2018-10-10	5	10	90	1	10:00:00	10:30:00	3	10	1
90	5	10	2018-10-10	1	41	1	1	2	10:00:00	10:30:00	30	2	1	90	1070	2018-10-10	5	10	90	2	10:00:00	10:50:00	3	20	1
90	5	10	2018-10-10	1	41	1	1	2	10:00:00	10:30:00	30	2	1	90	1071	2018-10-10	5	10	90	3	10:00:00	11:00:00	3	30	1
90	5	10	2018-10-10	1	41	1	1	2	10:00:00	10:30:00	30	2	1	90	1072	2018-10-10	5	10	90	4	10:00:00	11:10:00	3	40	3
90	5	10	2018-10-10	1	41	1	1	2	10:00:00	10:30:00	30	2	1	90	1073	2018-10-10	5	10	90	5	10:00:00	11:20:00	3	50	3
90	5	10	2018-10-10	1	41	1	1	2	10:00:00	10:30:00	30	2	1	90	1074	2018-10-10	5	10	90	6	10:00:00	11:30:00	3	60	3
90	5	10	2018-10-10	1	41	1	1	2	10:00:00	10:30:00	30	2	1	90	1075	2018-11-10	5	10	90	7	10:00:00	10:30:00	1	2400	5
90	5	10	2018-10-10	1	41	1	1	2	10:00:00	10:30:00	30	2	1	90	1076	2018-11-10	5	10	90	8	10:00:00	10:30:00	2	2400	0
90	5	10	2018-10-10	1	41	1	1	2	10:00:00	10:30:00	30	2	1	90	1077	2018-12-10	5	10	90	9	10:00:00	10:30:00	1	4800	5
90	5	10	2018-10-10	1	41	1	1	2	10:00:00	10:30:00	30	2	1	90	1078	2018-12-10	5	10	90	10	10:00:00	10:30:00	2	4800	0
90	5	10	2018-10-10	1	41	1	1	2	10:00:00	10:30:00	30	2	1	90	1079	2018-10-13	5	10	90	11	10:00:00	10:30:00	1	7200	5
90	5	10	2018-10-10	1	41	1	1	2	10:00:00	10:30:00	30	2	1	90	1080	2018-10-13	5	10	90	12	10:00:00	10:30:00	2	7200	0
91	5	11	2018-10-10	1	41	1	1	3	10:01:01	10:31:01	30	2	1	91	1081	2018-10-10	5	11	91	1	10:01:01	10:31:01	3	10	0
91	5	11	2018-10-10	1	41	1	1	3	10:01:01	10:31:01	30	2	1	91	1082	2018-10-10	5	11	91	2	10:01:01	10:51:00	3	20	0
91	5	11	2018-10-10	1	41	1	1	3	10:01:01	10:31:01	30	2	1	91	1083	2018-10-10	5	11	91	3	10:01:01	11:01:01	3	30	0
91	5	11	2018-10-10	1	41	1	1	3	10:01:01	10:31:01	30	2	1	91	1084	2018-10-10	5	11	91	4	10:01:01	11:11:00	3	40	1
91	5	11	2018-10-10	1	41	1	1	3	10:01:01	10:31:01	30	2	1	91	1085	2018-10-10	5	11	91	5	10:01:01	11:21:00	3	50	2
91	5	11	2018-10-10	1	41	1	1	3	10:01:01	10:31:01	30	2	1	91	1086	2018-10-10	5	11	91	6	10:01:01	11:31:01	3	60	0
91	5	11	2018-10-10	1	41	1	1	3	10:01:01	10:31:01	30	2	1	91	1087	2018-11-10	5	11	91	7	10:01:01	10:31:01	1	2400	5
91	5	11	2018-10-10	1	41	1	1	3	10:01:01	10:31:01	30	2	1	91	1088	2018-11-10	5	11	91	8	10:01:01	10:31:01	2	2400	0
91	5	11	2018-10-10	1	41	1	1	3	10:01:01	10:31:01	30	2	1	91	1089	2018-12-10	5	11	91	9	10:01:01	10:31:01	1	4800	5
91	5	11	2018-10-10	1	41	1	1	3	10:01:01	10:31:01	30	2	1	91	1090	2018-12-10	5	11	91	10	10:01:01	10:31:01	2	4800	0
91	5	11	2018-10-10	1	41	1	1	3	10:01:01	10:31:01	30	2	1	91	1091	2018-10-13	5	11	91	11	10:01:01	10:31:01	1	7200	5
91	5	11	2018-10-10	1	41	1	1	3	10:01:01	10:31:01	30	2	1	91	1092	2018-10-13	5	11	91	12	10:01:01	10:31:01	2	7200	0
92	5	12	2018-10-10	1	41	1	1	4	10:01:01	10:31:01	30	2	1	92	1093	2018-10-10	5	12	92	1	10:01:01	10:31:01	3	10	0
92	5	12	2018-10-10	1	41	1	1	4	10:01:01	10:31:01	30	2	1	92	1094	2018-10-10	5	12	92	2	10:01:01	10:51:00	3	20	0
92	5	12	2018-10-10	1	41	1	1	4	10:01:01	10:31:01	30	2	1	92	1095	2018-10-10	5	12	92	3	10:01:01	11:01:01	3	30	3
92	5	12	2018-10-10	1	41	1	1	4	10:01:01	10:31:01	30	2	1	92	1096	2018-10-10	5	12	92	4	10:01:01	11:11:00	3	40	4
92	5	12	2018-10-10	1	41	1	1	4	10:01:01	10:31:01	30	2	1	92	1097	2018-10-10	5	12	92	5	10:01:01	11:21:00	3	50	4
92	5	12	2018-10-10	1	41	1	1	4	10:01:01	10:31:01	30	2	1	92	1098	2018-10-10	5	12	92	6	10:01:01	11:31:01	3	60	4
92	5	12	2018-10-10	1	41	1	1	4	10:01:01	10:31:01	30	2	1	92	1099	2018-11-10	5	12	92	7	10:01:01	10:31:01	1	2400	5
92	5	12	2018-10-10	1	41	1	1	4	10:01:01	10:31:01	30	2	1	92	1100	2018-11-10	5	12	92	8	10:01:01	10:31:01	2	2400	0
92	5	12	2018-10-10	1	41	1	1	4	10:01:01	10:31:01	30	2	1	92	1101	2018-12-10	5	12	92	9	10:01:01	10:31:01	1	4800	5
92	5	12	2018-10-10	1	41	1	1	4	10:01:01	10:31:01	30	2	1	92	1102	2018-12-10	5	12	92	10	10:01:01	10:31:01	2	4800	0
92	5	12	2018-10-10	1	41	1	1	4	10:01:01	10:31:01	30	2	1	92	1103	2018-10-13	5	12	92	11	10:01:01	10:31:01	1	7200	5
92	5	12	2018-10-10	1	41	1	1	4	10:01:01	10:31:01	30	2	1	92	1104	2018-10-13	5	12	92	12	10:01:01	10:31:01	2	7200	0
93	5	13	2018-10-10	1	41	1	2	1	10:10:00	10:40:00	30	2	1	93	1105	2018-10-10	5	13	93	1	10:10:00	10:40:00	3	10	0
93	5	13	2018-10-10	1	41	1	2	1	10:10:00	10:40:00	30	2	1	93	1106	2018-10-10	5	13	93	2	10:10:00	11:00:00	3	20	0
93	5	13	2018-10-10	1	41	1	2	1	10:10:00	10:40:00	30	2	1	93	1107	2018-10-10	5	13	93	3	10:10:00	11:10:00	3	30	0
93	5	13	2018-10-10	1	41	1	2	1	10:10:00	10:40:00	30	2	1	93	1108	2018-10-10	5	13	93	4	10:10:00	11:20:00	3	40	0
93	5	13	2018-10-10	1	41	1	2	1	10:10:00	10:40:00	30	2	1	93	1109	2018-10-10	5	13	93	5	10:10:00	11:30:00	3	50	3
93	5	13	2018-10-10	1	41	1	2	1	10:10:00	10:40:00	30	2	1	93	1110	2018-10-10	5	13	93	6	10:10:00	11:40:00	3	60	3
93	5	13	2018-10-10	1	41	1	2	1	10:10:00	10:40:00	30	2	1	93	1111	2018-11-10	5	13	93	7	10:10:00	10:40:00	1	2400	5
93	5	13	2018-10-10	1	41	1	2	1	10:10:00	10:40:00	30	2	1	93	1112	2018-11-10	5	13	93	8	10:10:00	10:40:00	2	2400	0
93	5	13	2018-10-10	1	41	1	2	1	10:10:00	10:40:00	30	2	1	93	1113	2018-12-10	5	13	93	9	10:10:00	10:40:00	1	4800	5
93	5	13	2018-10-10	1	41	1	2	1	10:10:00	10:40:00	30	2	1	93	1114	2018-12-10	5	13	93	10	10:10:00	10:40:00	2	4800	0
93	5	13	2018-10-10	1	41	1	2	1	10:10:00	10:40:00	30	2	1	93	1115	2018-10-13	5	13	93	11	10:10:00	10:40:00	1	7200	5
93	5	13	2018-10-10	1	41	1	2	1	10:10:00	10:40:00	30	2	1	93	1116	2018-10-13	5	13	93	12	10:10:00	10:40:00	2	7200	0
94	5	14	2018-10-10	1	41	1	2	2	10:10:00	10:40:00	30	2	1	94	1117	2018-10-10	5	14	94	1	10:10:00	10:40:00	3	10	0
94	5	14	2018-10-10	1	41	1	2	2	10:10:00	10:40:00	30	2	1	94	1118	2018-10-10	5	14	94	2	10:10:00	11:00:00	3	20	0
94	5	14	2018-10-10	1	41	1	2	2	10:10:00	10:40:00	30	2	1	94	1119	2018-10-10	5	14	94	3	10:10:00	11:10:00	3	30	1
94	5	14	2018-10-10	1	41	1	2	2	10:10:00	10:40:00	30	2	1	94	1120	2018-10-10	5	14	94	4	10:10:00	11:20:00	3	40	1
94	5	14	2018-10-10	1	41	1	2	2	10:10:00	10:40:00	30	2	1	94	1121	2018-10-10	5	14	94	5	10:10:00	11:30:00	3	50	1
94	5	14	2018-10-10	1	41	1	2	2	10:10:00	10:40:00	30	2	1	94	1122	2018-10-10	5	14	94	6	10:10:00	11:40:00	3	60	1
94	5	14	2018-10-10	1	41	1	2	2	10:10:00	10:40:00	30	2	1	94	1123	2018-11-10	5	14	94	7	10:10:00	10:40:00	1	2400	3
94	5	14	2018-10-10	1	41	1	2	2	10:10:00	10:40:00	30	2	1	94	1124	2018-11-10	5	14	94	8	10:10:00	10:40:00	2	2400	2
94	5	14	2018-10-10	1	41	1	2	2	10:10:00	10:40:00	30	2	1	94	1125	2018-12-10	5	14	94	9	10:10:00	10:40:00	1	4800	5
94	5	14	2018-10-10	1	41	1	2	2	10:10:00	10:40:00	30	2	1	94	1126	2018-12-10	5	14	94	10	10:10:00	10:40:00	2	4800	0
94	5	14	2018-10-10	1	41	1	2	2	10:10:00	10:40:00	30	2	1	94	1127	2018-10-13	5	14	94	11	10:10:00	10:40:00	1	7200	5
94	5	14	2018-10-10	1	41	1	2	2	10:10:00	10:40:00	30	2	1	94	1128	2018-10-13	5	14	94	12	10:10:00	10:40:00	2	7200	0
95	5	15	2018-10-10	1	41	1	2	3	10:11:00	10:41:00	30	2	1	95	1129	2018-10-10	5	15	95	1	10:11:00	10:41:00	3	10	0
95	5	15	2018-10-10	1	41	1	2	3	10:11:00	10:41:00	30	2	1	95	1130	2018-10-10	5	15	95	2	10:11:00	11:01:00	3	20	0
95	5	15	2018-10-10	1	41	1	2	3	10:11:00	10:41:00	30	2	1	95	1131	2018-10-10	5	15	95	3	10:11:00	11:11:00	3	30	0
95	5	15	2018-10-10	1	41	1	2	3	10:11:00	10:41:00	30	2	1	95	1132	2018-10-10	5	15	95	4	10:11:00	11:21:00	3	40	0
95	5	15	2018-10-10	1	41	1	2	3	10:11:00	10:41:00	30	2	1	95	1133	2018-10-10	5	15	95	5	10:11:00	11:31:00	3	50	2
95	5	15	2018-10-10	1	41	1	2	3	10:11:00	10:41:00	30	2	1	95	1134	2018-10-10	5	15	95	6	10:11:00	11:41:00	3	60	2
95	5	15	2018-10-10	1	41	1	2	3	10:11:00	10:41:00	30	2	1	95	1135	2018-11-10	5	15	95	7	10:11:00	10:41:00	1	2400	5
95	5	15	2018-10-10	1	41	1	2	3	10:11:00	10:41:00	30	2	1	95	1136	2018-11-10	5	15	95	8	10:11:00	10:41:00	2	2400	0
95	5	15	2018-10-10	1	41	1	2	3	10:11:00	10:41:00	30	2	1	95	1137	2018-12-10	5	15	95	9	10:11:00	10:41:00	1	4800	5
95	5	15	2018-10-10	1	41	1	2	3	10:11:00	10:41:00	30	2	1	95	1138	2018-12-10	5	15	95	10	10:11:00	10:41:00	2	4800	0
95	5	15	2018-10-10	1	41	1	2	3	10:11:00	10:41:00	30	2	1	95	1139	2018-10-13	5	15	95	11	10:11:00	10:41:00	1	7200	5
95	5	15	2018-10-10	1	41	1	2	3	10:11:00	10:41:00	30	2	1	95	1140	2018-10-13	5	15	95	12	10:11:00	10:41:00	2	7200	0
96	5	16	2018-10-10	1	41	1	2	4	10:11:00	10:41:00	30	2	1	96	1141	2018-10-10	5	16	96	1	10:11:00	10:41:00	3	10	0
96	5	16	2018-10-10	1	41	1	2	4	10:11:00	10:41:00	30	2	1	96	1142	2018-10-10	5	16	96	2	10:11:00	11:01:00	3	20	0
96	5	16	2018-10-10	1	41	1	2	4	10:11:00	10:41:00	30	2	1	96	1143	2018-10-10	5	16	96	3	10:11:00	11:11:00	3	30	0
96	5	16	2018-10-10	1	41	1	2	4	10:11:00	10:41:00	30	2	1	96	1144	2018-10-10	5	16	96	4	10:11:00	11:21:00	3	40	0
96	5	16	2018-10-10	1	41	1	2	4	10:11:00	10:41:00	30	2	1	96	1145	2018-10-10	5	16	96	5	10:11:00	11:31:00	3	50	1
96	5	16	2018-10-10	1	41	1	2	4	10:11:00	10:41:00	30	2	1	96	1146	2018-10-10	5	16	96	6	10:11:00	11:41:00	3	60	1
96	5	16	2018-10-10	1	41	1	2	4	10:11:00	10:41:00	30	2	1	96	1147	2018-11-10	5	16	96	7	10:11:00	10:41:00	1	2400	1
96	5	16	2018-10-10	1	41	1	2	4	10:11:00	10:41:00	30	2	1	96	1148	2018-11-10	5	16	96	8	10:11:00	10:41:00	2	2400	4
96	5	16	2018-10-10	1	41	1	2	4	10:11:00	10:41:00	30	2	1	96	1149	2018-12-10	5	16	96	9	10:11:00	10:41:00	1	4800	5
96	5	16	2018-10-10	1	41	1	2	4	10:11:00	10:41:00	30	2	1	96	1150	2018-12-10	5	16	96	10	10:11:00	10:41:00	2	4800	0
96	5	16	2018-10-10	1	41	1	2	4	10:11:00	10:41:00	30	2	1	96	1151	2018-10-13	5	16	96	11	10:11:00	10:41:00	1	7200	5
96	5	16	2018-10-10	1	41	1	2	4	10:11:00	10:41:00	30	2	1	96	1152	2018-10-13	5	16	96	12	10:11:00	10:41:00	2	7200	0
97	5	17	2018-10-10	1	39	1	1	1	08:15:00	08:18:00	3	2	1	97	1153	2018-10-10	5	17	97	1	08:15:00	08:18:00	3	10	0
97	5	17	2018-10-10	1	39	1	1	1	08:15:00	08:18:00	3	2	1	97	1154	2018-10-10	5	17	97	2	08:15:00	08:38:00	3	20	0
97	5	17	2018-10-10	1	39	1	1	1	08:15:00	08:18:00	3	2	1	97	1155	2018-10-10	5	17	97	3	08:15:00	08:48:00	3	30	0
97	5	17	2018-10-10	1	39	1	1	1	08:15:00	08:18:00	3	2	1	97	1156	2018-10-10	5	17	97	4	08:15:00	08:58:00	3	40	0
97	5	17	2018-10-10	1	39	1	1	1	08:15:00	08:18:00	3	2	1	97	1157	2018-10-10	5	17	97	5	08:15:00	09:08:00	3	50	0
97	5	17	2018-10-10	1	39	1	1	1	08:15:00	08:18:00	3	2	1	97	1158	2018-10-10	5	17	97	6	08:15:00	09:18:00	3	60	1
97	5	17	2018-10-10	1	39	1	1	1	08:15:00	08:18:00	3	2	1	97	1159	2018-11-10	5	17	97	7	08:15:00	08:18:00	1	2400	5
97	5	17	2018-10-10	1	39	1	1	1	08:15:00	08:18:00	3	2	1	97	1160	2018-11-10	5	17	97	8	08:15:00	08:18:00	2	2400	0
97	5	17	2018-10-10	1	39	1	1	1	08:15:00	08:18:00	3	2	1	97	1161	2018-12-10	5	17	97	9	08:15:00	08:18:00	1	4800	5
97	5	17	2018-10-10	1	39	1	1	1	08:15:00	08:18:00	3	2	1	97	1162	2018-12-10	5	17	97	10	08:15:00	08:18:00	2	4800	0
97	5	17	2018-10-10	1	39	1	1	1	08:15:00	08:18:00	3	2	1	97	1163	2018-10-13	5	17	97	11	08:15:00	08:18:00	1	7200	5
97	5	17	2018-10-10	1	39	1	1	1	08:15:00	08:18:00	3	2	1	97	1164	2018-10-13	5	17	97	12	08:15:00	08:18:00	2	7200	0
98	5	18	2018-10-10	1	39	1	1	2	08:15:00	08:18:00	3	2	1	98	1165	2018-10-10	5	18	98	1	08:15:00	08:18:00	3	10	0
98	5	18	2018-10-10	1	39	1	1	2	08:15:00	08:18:00	3	2	1	98	1166	2018-10-10	5	18	98	2	08:15:00	08:38:00	3	20	0
98	5	18	2018-10-10	1	39	1	1	2	08:15:00	08:18:00	3	2	1	98	1167	2018-10-10	5	18	98	3	08:15:00	08:48:00	3	30	0
98	5	18	2018-10-10	1	39	1	1	2	08:15:00	08:18:00	3	2	1	98	1168	2018-10-10	5	18	98	4	08:15:00	08:58:00	3	40	1
98	5	18	2018-10-10	1	39	1	1	2	08:15:00	08:18:00	3	2	1	98	1169	2018-10-10	5	18	98	5	08:15:00	09:08:00	3	50	1
98	5	18	2018-10-10	1	39	1	1	2	08:15:00	08:18:00	3	2	1	98	1170	2018-10-10	5	18	98	6	08:15:00	09:18:00	3	60	1
98	5	18	2018-10-10	1	39	1	1	2	08:15:00	08:18:00	3	2	1	98	1171	2018-11-10	5	18	98	7	08:15:00	08:18:00	1	2400	5
98	5	18	2018-10-10	1	39	1	1	2	08:15:00	08:18:00	3	2	1	98	1172	2018-11-10	5	18	98	8	08:15:00	08:18:00	2	2400	0
98	5	18	2018-10-10	1	39	1	1	2	08:15:00	08:18:00	3	2	1	98	1173	2018-12-10	5	18	98	9	08:15:00	08:18:00	1	4800	5
98	5	18	2018-10-10	1	39	1	1	2	08:15:00	08:18:00	3	2	1	98	1174	2018-12-10	5	18	98	10	08:15:00	08:18:00	2	4800	0
98	5	18	2018-10-10	1	39	1	1	2	08:15:00	08:18:00	3	2	1	98	1175	2018-10-13	5	18	98	11	08:15:00	08:18:00	1	7200	5
98	5	18	2018-10-10	1	39	1	1	2	08:15:00	08:18:00	3	2	1	98	1176	2018-10-13	5	18	98	12	08:15:00	08:18:00	2	7200	0
99	5	19	2018-10-10	1	39	1	1	3	08:16:00	08:19:00	3	2	1	99	1177	2018-10-10	5	19	99	1	08:16:00	08:19:00	3	10	0
99	5	19	2018-10-10	1	39	1	1	3	08:16:00	08:19:00	3	2	1	99	1178	2018-10-10	5	19	99	2	08:16:00	08:39:00	3	20	0
99	5	19	2018-10-10	1	39	1	1	3	08:16:00	08:19:00	3	2	1	99	1179	2018-10-10	5	19	99	3	08:16:00	08:49:00	3	30	0
99	5	19	2018-10-10	1	39	1	1	3	08:16:00	08:19:00	3	2	1	99	1180	2018-10-10	5	19	99	4	08:16:00	08:59:00	3	40	1
99	5	19	2018-10-10	1	39	1	1	3	08:16:00	08:19:00	3	2	1	99	1181	2018-10-10	5	19	99	5	08:16:00	09:08:00	3	50	1
99	5	19	2018-10-10	1	39	1	1	3	08:16:00	08:19:00	3	2	1	99	1182	2018-10-10	5	19	99	6	08:16:00	09:19:00	3	60	1
99	5	19	2018-10-10	1	39	1	1	3	08:16:00	08:19:00	3	2	1	99	1183	2018-11-10	5	19	99	7	08:16:00	08:19:00	1	2400	5
99	5	19	2018-10-10	1	39	1	1	3	08:16:00	08:19:00	3	2	1	99	1184	2018-11-10	5	19	99	8	08:16:00	08:19:00	2	2400	0
99	5	19	2018-10-10	1	39	1	1	3	08:16:00	08:19:00	3	2	1	99	1185	2018-12-10	5	19	99	9	08:16:00	08:19:00	1	4800	5
99	5	19	2018-10-10	1	39	1	1	3	08:16:00	08:19:00	3	2	1	99	1186	2018-12-10	5	19	99	10	08:16:00	08:19:00	2	4800	0
99	5	19	2018-10-10	1	39	1	1	3	08:16:00	08:19:00	3	2	1	99	1187	2018-10-13	5	19	99	11	08:16:00	08:19:00	1	7200	5
99	5	19	2018-10-10	1	39	1	1	3	08:16:00	08:19:00	3	2	1	99	1188	2018-10-13	5	19	99	12	08:16:00	08:19:00	2	7200	0
100	5	20	2018-10-10	1	39	1	1	4	08:16:00	08:19:00	3	2	1	100	1189	2018-10-10	5	20	100	1	08:16:00	08:19:00	3	10	0
100	5	20	2018-10-10	1	39	1	1	4	08:16:00	08:19:00	3	2	1	100	1190	2018-10-10	5	20	100	2	08:16:00	08:39:00	3	20	0
100	5	20	2018-10-10	1	39	1	1	4	08:16:00	08:19:00	3	2	1	100	1191	2018-10-10	5	20	100	3	08:16:00	08:49:00	3	30	0
100	5	20	2018-10-10	1	39	1	1	4	08:16:00	08:19:00	3	2	1	100	1192	2018-10-10	5	20	100	4	08:16:00	08:59:00	3	40	0
100	5	20	2018-10-10	1	39	1	1	4	08:16:00	08:19:00	3	2	1	100	1193	2018-10-10	5	20	100	5	08:16:00	09:08:00	3	50	3
100	5	20	2018-10-10	1	39	1	1	4	08:16:00	08:19:00	3	2	1	100	1194	2018-10-10	5	20	100	6	08:16:00	09:19:00	3	60	3
100	5	20	2018-10-10	1	39	1	1	4	08:16:00	08:19:00	3	2	1	100	1195	2018-11-10	5	20	100	7	08:16:00	08:19:00	1	2400	5
100	5	20	2018-10-10	1	39	1	1	4	08:16:00	08:19:00	3	2	1	100	1196	2018-11-10	5	20	100	8	08:16:00	08:19:00	2	2400	0
100	5	20	2018-10-10	1	39	1	1	4	08:16:00	08:19:00	3	2	1	100	1197	2018-12-10	5	20	100	9	08:16:00	08:19:00	1	4800	5
100	5	20	2018-10-10	1	39	1	1	4	08:16:00	08:19:00	3	2	1	100	1198	2018-12-10	5	20	100	10	08:16:00	08:19:00	2	4800	0
100	5	20	2018-10-10	1	39	1	1	4	08:16:00	08:19:00	3	2	1	100	1199	2018-10-13	5	20	100	11	08:16:00	08:19:00	1	7200	5
100	5	20	2018-10-10	1	39	1	1	4	08:16:00	08:19:00	3	2	1	100	1200	2018-10-13	5	20	100	12	08:16:00	08:19:00	2	7200	0
101	6	1	2018-10-10	1	39	1	2	1	08:43:00	08:46:00	3	2	1	101	1201	2018-10-10	6	1	101	1	08:43:00	08:46:00	3	10	0
101	6	1	2018-10-10	1	39	1	2	1	08:43:00	08:46:00	3	2	1	101	1202	2018-10-10	6	1	101	2	08:43:00	09:06:00	3	20	0
101	6	1	2018-10-10	1	39	1	2	1	08:43:00	08:46:00	3	2	1	101	1203	2018-10-10	6	1	101	3	08:43:00	09:16:00	3	30	1
101	6	1	2018-10-10	1	39	1	2	1	08:43:00	08:46:00	3	2	1	101	1204	2018-10-10	6	1	101	4	08:43:00	09:26:00	3	40	1
101	6	1	2018-10-10	1	39	1	2	1	08:43:00	08:46:00	3	2	1	101	1205	2018-10-10	6	1	101	5	08:43:00	09:36:00	3	50	1
101	6	1	2018-10-10	1	39	1	2	1	08:43:00	08:46:00	3	2	1	101	1206	2018-10-10	6	1	101	6	08:43:00	09:46:00	3	60	1
101	6	1	2018-10-10	1	39	1	2	1	08:43:00	08:46:00	3	2	1	101	1207	2018-11-10	6	1	101	7	08:43:00	08:46:00	1	2400	5
101	6	1	2018-10-10	1	39	1	2	1	08:43:00	08:46:00	3	2	1	101	1208	2018-11-10	6	1	101	8	08:43:00	08:46:00	2	2400	0
101	6	1	2018-10-10	1	39	1	2	1	08:43:00	08:46:00	3	2	1	101	1209	2018-12-10	6	1	101	9	08:43:00	08:46:00	1	4800	5
101	6	1	2018-10-10	1	39	1	2	1	08:43:00	08:46:00	3	2	1	101	1210	2018-12-10	6	1	101	10	08:43:00	08:46:00	2	4800	0
101	6	1	2018-10-10	1	39	1	2	1	08:43:00	08:46:00	3	2	1	101	1211	2018-10-13	6	1	101	11	08:43:00	08:46:00	1	7200	5
101	6	1	2018-10-10	1	39	1	2	1	08:43:00	08:46:00	3	2	1	101	1212	2018-10-13	6	1	101	12	08:43:00	08:46:00	2	7200	0
102	6	2	2018-10-10	1	39	1	2	2	08:43:00	08:46:00	3	2	1	102	1213	2018-10-10	6	2	102	1	08:43:00	08:46:00	3	10	0
102	6	2	2018-10-10	1	39	1	2	2	08:43:00	08:46:00	3	2	1	102	1214	2018-10-10	6	2	102	2	08:43:00	09:06:00	3	20	0
102	6	2	2018-10-10	1	39	1	2	2	08:43:00	08:46:00	3	2	1	102	1215	2018-10-10	6	2	102	3	08:43:00	09:16:00	3	30	1
102	6	2	2018-10-10	1	39	1	2	2	08:43:00	08:46:00	3	2	1	102	1216	2018-10-10	6	2	102	4	08:43:00	09:26:00	3	40	1
102	6	2	2018-10-10	1	39	1	2	2	08:43:00	08:46:00	3	2	1	102	1217	2018-10-10	6	2	102	5	08:43:00	09:36:00	3	50	1
102	6	2	2018-10-10	1	39	1	2	2	08:43:00	08:46:00	3	2	1	102	1218	2018-10-10	6	2	102	6	08:43:00	09:46:00	3	60	4
102	6	2	2018-10-10	1	39	1	2	2	08:43:00	08:46:00	3	2	1	102	1219	2018-11-10	6	2	102	7	08:43:00	08:46:00	1	2400	5
102	6	2	2018-10-10	1	39	1	2	2	08:43:00	08:46:00	3	2	1	102	1220	2018-11-10	6	2	102	8	08:43:00	08:46:00	2	2400	0
102	6	2	2018-10-10	1	39	1	2	2	08:43:00	08:46:00	3	2	1	102	1221	2018-12-10	6	2	102	9	08:43:00	08:46:00	1	4800	5
102	6	2	2018-10-10	1	39	1	2	2	08:43:00	08:46:00	3	2	1	102	1222	2018-12-10	6	2	102	10	08:43:00	08:46:00	2	4800	0
102	6	2	2018-10-10	1	39	1	2	2	08:43:00	08:46:00	3	2	1	102	1223	2018-10-13	6	2	102	11	08:43:00	08:46:00	1	7200	5
102	6	2	2018-10-10	1	39	1	2	2	08:43:00	08:46:00	3	2	1	102	1224	2018-10-13	6	2	102	12	08:43:00	08:46:00	2	7200	0
103	6	3	2018-10-10	1	39	1	2	3	08:42:00	08:45:00	3	2	1	103	1225	2018-10-10	6	3	103	1	08:42:00	08:45:00	3	10	0
103	6	3	2018-10-10	1	39	1	2	3	08:42:00	08:45:00	3	2	1	103	1226	2018-10-10	6	3	103	2	08:42:00	09:05:00	3	20	0
103	6	3	2018-10-10	1	39	1	2	3	08:42:00	08:45:00	3	2	1	103	1227	2018-10-10	6	3	103	3	08:42:00	09:15:00	3	30	0
103	6	3	2018-10-10	1	39	1	2	3	08:42:00	08:45:00	3	2	1	103	1228	2018-10-10	6	3	103	4	08:42:00	09:25:00	3	40	2
103	6	3	2018-10-10	1	39	1	2	3	08:42:00	08:45:00	3	2	1	103	1229	2018-10-10	6	3	103	5	08:42:00	09:35:00	3	50	4
103	6	3	2018-10-10	1	39	1	2	3	08:42:00	08:45:00	3	2	1	103	1230	2018-10-10	6	3	103	6	08:42:00	09:45:00	3	60	4
103	6	3	2018-10-10	1	39	1	2	3	08:42:00	08:45:00	3	2	1	103	1231	2018-11-10	6	3	103	7	08:42:00	08:45:00	1	2400	5
103	6	3	2018-10-10	1	39	1	2	3	08:42:00	08:45:00	3	2	1	103	1232	2018-11-10	6	3	103	8	08:42:00	08:45:00	2	2400	0
103	6	3	2018-10-10	1	39	1	2	3	08:42:00	08:45:00	3	2	1	103	1233	2018-12-10	6	3	103	9	08:42:00	08:45:00	1	4800	5
103	6	3	2018-10-10	1	39	1	2	3	08:42:00	08:45:00	3	2	1	103	1234	2018-12-10	6	3	103	10	08:42:00	08:45:00	2	4800	0
103	6	3	2018-10-10	1	39	1	2	3	08:42:00	08:45:00	3	2	1	103	1235	2018-10-13	6	3	103	11	08:42:00	08:45:00	1	7200	5
103	6	3	2018-10-10	1	39	1	2	3	08:42:00	08:45:00	3	2	1	103	1236	2018-10-13	6	3	103	12	08:42:00	08:45:00	2	7200	0
104	6	4	2018-10-10	1	39	1	2	4	08:42:00	08:45:00	3	2	1	104	1237	2018-10-10	6	4	104	1	08:42:00	08:45:00	3	10	0
104	6	4	2018-10-10	1	39	1	2	4	08:42:00	08:45:00	3	2	1	104	1238	2018-10-10	6	4	104	2	08:42:00	09:05:00	3	20	1
104	6	4	2018-10-10	1	39	1	2	4	08:42:00	08:45:00	3	2	1	104	1239	2018-10-10	6	4	104	3	08:42:00	09:15:00	3	30	2
104	6	4	2018-10-10	1	39	1	2	4	08:42:00	08:45:00	3	2	1	104	1240	2018-10-10	6	4	104	4	08:42:00	09:25:00	3	40	2
104	6	4	2018-10-10	1	39	1	2	4	08:42:00	08:45:00	3	2	1	104	1241	2018-10-10	6	4	104	5	08:42:00	09:35:00	3	50	3
104	6	4	2018-10-10	1	39	1	2	4	08:42:00	08:45:00	3	2	1	104	1242	2018-10-10	6	4	104	6	08:42:00	09:45:00	3	60	3
104	6	4	2018-10-10	1	39	1	2	4	08:42:00	08:45:00	3	2	1	104	1243	2018-11-10	6	4	104	7	08:42:00	08:45:00	1	2400	4
104	6	4	2018-10-10	1	39	1	2	4	08:42:00	08:45:00	3	2	1	104	1244	2018-11-10	6	4	104	8	08:42:00	08:45:00	2	2400	1
104	6	4	2018-10-10	1	39	1	2	4	08:42:00	08:45:00	3	2	1	104	1245	2018-12-10	6	4	104	9	08:42:00	08:45:00	1	4800	4
104	6	4	2018-10-10	1	39	1	2	4	08:42:00	08:45:00	3	2	1	104	1246	2018-12-10	6	4	104	10	08:42:00	08:45:00	2	4800	1
104	6	4	2018-10-10	1	39	1	2	4	08:42:00	08:45:00	3	2	1	104	1247	2018-10-13	6	4	104	11	08:42:00	08:45:00	1	7200	5
104	6	4	2018-10-10	1	39	1	2	4	08:42:00	08:45:00	3	2	1	104	1248	2018-10-13	6	4	104	12	08:42:00	08:45:00	2	7200	0
105	6	5	2018-10-10	1	39	1	1	1	08:17:00	08:47:00	30	2	1	105	1249	2018-10-10	6	5	105	1	08:17:00	08:47:00	3	10	0
105	6	5	2018-10-10	1	39	1	1	1	08:17:00	08:47:00	30	2	1	105	1250	2018-10-10	6	5	105	2	08:17:00	09:07:00	3	20	0
105	6	5	2018-10-10	1	39	1	1	1	08:17:00	08:47:00	30	2	1	105	1251	2018-10-10	6	5	105	3	08:17:00	09:17:00	3	30	2
105	6	5	2018-10-10	1	39	1	1	1	08:17:00	08:47:00	30	2	1	105	1252	2018-10-10	6	5	105	4	08:17:00	09:27:00	3	40	2
105	6	5	2018-10-10	1	39	1	1	1	08:17:00	08:47:00	30	2	1	105	1253	2018-10-10	6	5	105	5	08:17:00	09:37:00	3	50	2
105	6	5	2018-10-10	1	39	1	1	1	08:17:00	08:47:00	30	2	1	105	1254	2018-10-10	6	5	105	6	08:17:00	09:37:00	3	60	2
105	6	5	2018-10-10	1	39	1	1	1	08:17:00	08:47:00	30	2	1	105	1255	2018-11-10	6	5	105	7	08:17:00	08:47:00	1	2400	2
105	6	5	2018-10-10	1	39	1	1	1	08:17:00	08:47:00	30	2	1	105	1256	2018-11-10	6	5	105	8	08:17:00	08:47:00	2	2400	3
105	6	5	2018-10-10	1	39	1	1	1	08:17:00	08:47:00	30	2	1	105	1257	2018-12-10	6	5	105	9	08:17:00	08:47:00	1	4800	4
105	6	5	2018-10-10	1	39	1	1	1	08:17:00	08:47:00	30	2	1	105	1258	2018-12-10	6	5	105	10	08:17:00	08:47:00	2	4800	1
105	6	5	2018-10-10	1	39	1	1	1	08:17:00	08:47:00	30	2	1	105	1259	2018-10-13	6	5	105	11	08:17:00	08:47:00	1	7200	5
105	6	5	2018-10-10	1	39	1	1	1	08:17:00	08:47:00	30	2	1	105	1260	2018-10-13	6	5	105	12	08:17:00	08:47:00	2	7200	0
106	6	6	2018-10-10	1	39	1	1	2	08:17:00	08:47:00	30	2	1	106	1261	2018-10-10	6	6	106	1	08:17:00	08:47:00	3	10	0
106	6	6	2018-10-10	1	39	1	1	2	08:17:00	08:47:00	30	2	1	106	1262	2018-10-10	6	6	106	2	08:17:00	09:07:00	3	20	0
106	6	6	2018-10-10	1	39	1	1	2	08:17:00	08:47:00	30	2	1	106	1263	2018-10-10	6	6	106	3	08:17:00	09:17:00	3	30	0
106	6	6	2018-10-10	1	39	1	1	2	08:17:00	08:47:00	30	2	1	106	1264	2018-10-10	6	6	106	4	08:17:00	09:27:00	3	40	0
106	6	6	2018-10-10	1	39	1	1	2	08:17:00	08:47:00	30	2	1	106	1265	2018-10-10	6	6	106	5	08:17:00	09:37:00	3	50	3
106	6	6	2018-10-10	1	39	1	1	2	08:17:00	08:47:00	30	2	1	106	1266	2018-10-10	6	6	106	6	08:17:00	09:37:00	3	60	3
106	6	6	2018-10-10	1	39	1	1	2	08:17:00	08:47:00	30	2	1	106	1267	2018-11-10	6	6	106	7	08:17:00	08:47:00	1	2400	5
106	6	6	2018-10-10	1	39	1	1	2	08:17:00	08:47:00	30	2	1	106	1268	2018-11-10	6	6	106	8	08:17:00	08:47:00	2	2400	0
106	6	6	2018-10-10	1	39	1	1	2	08:17:00	08:47:00	30	2	1	106	1269	2018-12-10	6	6	106	9	08:17:00	08:47:00	1	4800	5
106	6	6	2018-10-10	1	39	1	1	2	08:17:00	08:47:00	30	2	1	106	1270	2018-12-10	6	6	106	10	08:17:00	08:47:00	2	4800	0
106	6	6	2018-10-10	1	39	1	1	2	08:17:00	08:47:00	30	2	1	106	1271	2018-10-13	6	6	106	11	08:17:00	08:47:00	1	7200	5
106	6	6	2018-10-10	1	39	1	1	2	08:17:00	08:47:00	30	2	1	106	1272	2018-10-13	6	6	106	12	08:17:00	08:47:00	2	7200	0
107	6	7	2018-10-10	1	39	1	1	3	08:18:00	08:48:00	30	2	1	107	1273	2018-10-10	6	7	107	1	08:18:00	08:48:00	3	10	0
107	6	7	2018-10-10	1	39	1	1	3	08:18:00	08:48:00	30	2	1	107	1274	2018-10-10	6	7	107	2	08:18:00	09:08:00	3	20	0
107	6	7	2018-10-10	1	39	1	1	3	08:18:00	08:48:00	30	2	1	107	1275	2018-10-10	6	7	107	3	08:18:00	09:18:00	3	30	3
107	6	7	2018-10-10	1	39	1	1	3	08:18:00	08:48:00	30	2	1	107	1276	2018-10-10	6	7	107	4	08:18:00	09:28:00	3	40	3
107	6	7	2018-10-10	1	39	1	1	3	08:18:00	08:48:00	30	2	1	107	1277	2018-10-10	6	7	107	5	08:18:00	09:38:00	3	50	3
107	6	7	2018-10-10	1	39	1	1	3	08:18:00	08:48:00	30	2	1	107	1278	2018-10-10	6	7	107	6	08:18:00	09:48:00	3	60	3
107	6	7	2018-10-10	1	39	1	1	3	08:18:00	08:48:00	30	2	1	107	1279	2018-11-10	6	7	107	7	08:18:00	08:48:00	1	2400	3
107	6	7	2018-10-10	1	39	1	1	3	08:18:00	08:48:00	30	2	1	107	1280	2018-11-10	6	7	107	8	08:18:00	08:48:00	2	2400	2
107	6	7	2018-10-10	1	39	1	1	3	08:18:00	08:48:00	30	2	1	107	1281	2018-12-10	6	7	107	9	08:18:00	08:48:00	1	4800	4
107	6	7	2018-10-10	1	39	1	1	3	08:18:00	08:48:00	30	2	1	107	1282	2018-12-10	6	7	107	10	08:18:00	08:48:00	2	4800	1
107	6	7	2018-10-10	1	39	1	1	3	08:18:00	08:48:00	30	2	1	107	1283	2018-10-13	6	7	107	11	08:18:00	08:48:00	1	7200	5
107	6	7	2018-10-10	1	39	1	1	3	08:18:00	08:48:00	30	2	1	107	1284	2018-10-13	6	7	107	12	08:18:00	08:48:00	2	7200	0
108	6	8	2018-10-10	1	39	1	1	4	08:18:00	08:48:00	30	2	1	108	1285	2018-10-10	6	8	108	1	08:18:00	08:48:00	3	10	0
108	6	8	2018-10-10	1	39	1	1	4	08:18:00	08:48:00	30	2	1	108	1286	2018-10-10	6	8	108	2	08:18:00	09:08:00	3	20	4
108	6	8	2018-10-10	1	39	1	1	4	08:18:00	08:48:00	30	2	1	108	1287	2018-10-10	6	8	108	3	08:18:00	09:18:00	3	30	4
108	6	8	2018-10-10	1	39	1	1	4	08:18:00	08:48:00	30	2	1	108	1288	2018-10-10	6	8	108	4	08:18:00	09:28:00	3	40	4
108	6	8	2018-10-10	1	39	1	1	4	08:18:00	08:48:00	30	2	1	108	1289	2018-10-10	6	8	108	5	08:18:00	09:38:00	3	50	4
108	6	8	2018-10-10	1	39	1	1	4	08:18:00	08:48:00	30	2	1	108	1290	2018-10-10	6	8	108	6	08:18:00	09:48:00	3	60	4
108	6	8	2018-10-10	1	39	1	1	4	08:18:00	08:48:00	30	2	1	108	1291	2018-11-10	6	8	108	7	08:18:00	08:48:00	1	2400	5
108	6	8	2018-10-10	1	39	1	1	4	08:18:00	08:48:00	30	2	1	108	1292	2018-11-10	6	8	108	8	08:18:00	08:48:00	2	2400	0
108	6	8	2018-10-10	1	39	1	1	4	08:18:00	08:48:00	30	2	1	108	1293	2018-12-10	6	8	108	9	08:18:00	08:48:00	1	4800	5
108	6	8	2018-10-10	1	39	1	1	4	08:18:00	08:48:00	30	2	1	108	1294	2018-12-10	6	8	108	10	08:18:00	08:48:00	2	4800	0
108	6	8	2018-10-10	1	39	1	1	4	08:18:00	08:48:00	30	2	1	108	1295	2018-10-13	6	8	108	11	08:18:00	08:48:00	1	7200	5
108	6	8	2018-10-10	1	39	1	1	4	08:18:00	08:48:00	30	2	1	108	1296	2018-10-13	6	8	108	12	08:18:00	08:48:00	2	7200	0
109	6	9	2018-10-10	1	39	1	2	1	09:04:00	09:34:00	30	2	1	109	1297	2018-10-10	6	9	109	1	09:04:00	09:34:00	3	10	0
109	6	9	2018-10-10	1	39	1	2	1	09:04:00	09:34:00	30	2	1	109	1298	2018-10-10	6	9	109	2	09:04:00	09:54:00	3	20	0
109	6	9	2018-10-10	1	39	1	2	1	09:04:00	09:34:00	30	2	1	109	1299	2018-10-10	6	9	109	3	09:04:00	10:04:00	3	30	2
109	6	9	2018-10-10	1	39	1	2	1	09:04:00	09:34:00	30	2	1	109	1300	2018-10-10	6	9	109	4	09:04:00	10:14:00	3	40	2
109	6	9	2018-10-10	1	39	1	2	1	09:04:00	09:34:00	30	2	1	109	1301	2018-10-10	6	9	109	5	09:04:00	10:24:00	3	50	2
109	6	9	2018-10-10	1	39	1	2	1	09:04:00	09:34:00	30	2	1	109	1302	2018-10-10	6	9	109	6	09:04:00	10:34:00	3	60	2
109	6	9	2018-10-10	1	39	1	2	1	09:04:00	09:34:00	30	2	1	109	1303	2018-11-10	6	9	109	7	09:04:00	09:34:00	1	2400	2
109	6	9	2018-10-10	1	39	1	2	1	09:04:00	09:34:00	30	2	1	109	1304	2018-11-10	6	9	109	8	09:04:00	09:34:00	2	2400	3
109	6	9	2018-10-10	1	39	1	2	1	09:04:00	09:34:00	30	2	1	109	1305	2018-12-10	6	9	109	9	09:04:00	09:34:00	1	4800	2
109	6	9	2018-10-10	1	39	1	2	1	09:04:00	09:34:00	30	2	1	109	1306	2018-12-10	6	9	109	10	09:04:00	09:34:00	2	4800	3
109	6	9	2018-10-10	1	39	1	2	1	09:04:00	09:34:00	30	2	1	109	1307	2018-10-13	6	9	109	11	09:04:00	09:34:00	1	7200	4
109	6	9	2018-10-10	1	39	1	2	1	09:04:00	09:34:00	30	2	1	109	1308	2018-10-13	6	9	109	12	09:04:00	09:34:00	2	7200	1
110	6	10	2018-10-10	1	39	1	2	2	09:04:00	09:34:00	30	2	1	110	1309	2018-10-10	6	10	110	1	09:04:00	09:34:00	3	10	0
110	6	10	2018-10-10	1	39	1	2	2	09:04:00	09:34:00	30	2	1	110	1310	2018-10-10	6	10	110	2	09:04:00	09:54:00	3	20	0
110	6	10	2018-10-10	1	39	1	2	2	09:04:00	09:34:00	30	2	1	110	1311	2018-10-10	6	10	110	3	09:04:00	10:04:00	3	30	1
110	6	10	2018-10-10	1	39	1	2	2	09:04:00	09:34:00	30	2	1	110	1312	2018-10-10	6	10	110	4	09:04:00	10:14:00	3	40	1
110	6	10	2018-10-10	1	39	1	2	2	09:04:00	09:34:00	30	2	1	110	1313	2018-10-10	6	10	110	5	09:04:00	10:24:00	3	50	2
110	6	10	2018-10-10	1	39	1	2	2	09:04:00	09:34:00	30	2	1	110	1314	2018-10-10	6	10	110	6	09:04:00	10:34:00	3	60	2
110	6	10	2018-10-10	1	39	1	2	2	09:04:00	09:34:00	30	2	1	110	1315	2018-11-10	6	10	110	7	09:04:00	09:34:00	1	2400	4
110	6	10	2018-10-10	1	39	1	2	2	09:04:00	09:34:00	30	2	1	110	1316	2018-11-10	6	10	110	8	09:04:00	09:34:00	2	2400	1
110	6	10	2018-10-10	1	39	1	2	2	09:04:00	09:34:00	30	2	1	110	1317	2018-12-10	6	10	110	9	09:04:00	09:34:00	1	4800	4
110	6	10	2018-10-10	1	39	1	2	2	09:04:00	09:34:00	30	2	1	110	1318	2018-12-10	6	10	110	10	09:04:00	09:34:00	2	4800	1
110	6	10	2018-10-10	1	39	1	2	2	09:04:00	09:34:00	30	2	1	110	1319	2018-10-13	6	10	110	11	09:04:00	09:34:00	1	7200	5
110	6	10	2018-10-10	1	39	1	2	2	09:04:00	09:34:00	30	2	1	110	1320	2018-10-13	6	10	110	12	09:04:00	09:34:00	2	7200	0
111	6	11	2018-10-10	1	39	1	2	3	09:06:00	09:36:00	30	2	1	111	1321	2018-10-10	6	11	111	1	09:06:00	09:36:00	3	10	0
111	6	11	2018-10-10	1	39	1	2	3	09:06:00	09:36:00	30	2	1	111	1322	2018-10-10	6	11	111	2	09:06:00	09:56:00	3	20	0
111	6	11	2018-10-10	1	39	1	2	3	09:06:00	09:36:00	30	2	1	111	1323	2018-10-10	6	11	111	3	09:06:00	10:06:00	3	30	0
111	6	11	2018-10-10	1	39	1	2	3	09:06:00	09:36:00	30	2	1	111	1324	2018-10-10	6	11	111	4	09:06:00	10:16:00	3	40	2
111	6	11	2018-10-10	1	39	1	2	3	09:06:00	09:36:00	30	2	1	111	1325	2018-10-10	6	11	111	5	09:06:00	10:26:00	3	50	2
111	6	11	2018-10-10	1	39	1	2	3	09:06:00	09:36:00	30	2	1	111	1326	2018-10-10	6	11	111	6	09:06:00	10:36:00	3	60	2
111	6	11	2018-10-10	1	39	1	2	3	09:06:00	09:36:00	30	2	1	111	1327	2018-11-10	6	11	111	7	09:06:00	09:36:00	1	2400	5
111	6	11	2018-10-10	1	39	1	2	3	09:06:00	09:36:00	30	2	1	111	1328	2018-11-10	6	11	111	8	09:06:00	09:36:00	2	2400	0
111	6	11	2018-10-10	1	39	1	2	3	09:06:00	09:36:00	30	2	1	111	1329	2018-12-10	6	11	111	9	09:06:00	09:36:00	1	4800	5
111	6	11	2018-10-10	1	39	1	2	3	09:06:00	09:36:00	30	2	1	111	1330	2018-12-10	6	11	111	10	09:06:00	09:36:00	2	4800	0
111	6	11	2018-10-10	1	39	1	2	3	09:06:00	09:36:00	30	2	1	111	1331	2018-10-13	6	11	111	11	09:06:00	09:36:00	1	7200	5
111	6	11	2018-10-10	1	39	1	2	3	09:06:00	09:36:00	30	2	1	111	1332	2018-10-13	6	11	111	12	09:06:00	09:36:00	2	7200	0
112	6	12	2018-10-10	1	39	1	2	4	09:07:00	09:37:00	30	2	1	112	1333	2018-10-10	6	12	112	1	09:07:00	09:37:00	3	10	2
112	6	12	2018-10-10	1	39	1	2	4	09:07:00	09:37:00	30	2	1	112	1334	2018-10-10	6	12	112	2	09:07:00	09:57:00	3	20	2
112	6	12	2018-10-10	1	39	1	2	4	09:07:00	09:37:00	30	2	1	112	1335	2018-10-10	6	12	112	3	09:07:00	10:07:00	3	30	2
112	6	12	2018-10-10	1	39	1	2	4	09:07:00	09:37:00	30	2	1	112	1336	2018-10-10	6	12	112	4	09:07:00	10:17:00	3	40	2
112	6	12	2018-10-10	1	39	1	2	4	09:07:00	09:37:00	30	2	1	112	1337	2018-10-10	6	12	112	5	09:07:00	10:27:00	3	50	1
112	6	12	2018-10-10	1	39	1	2	4	09:07:00	09:37:00	30	2	1	112	1338	2018-10-10	6	12	112	6	09:07:00	10:37:00	3	60	1
112	6	12	2018-10-10	1	39	1	2	4	09:07:00	09:37:00	30	2	1	112	1339	2018-11-10	6	12	112	7	09:07:00	09:37:00	1	2400	1
112	6	12	2018-10-10	1	39	1	2	4	09:07:00	09:37:00	30	2	1	112	1340	2018-11-10	6	12	112	8	09:07:00	09:37:00	2	2400	4
112	6	12	2018-10-10	1	39	1	2	4	09:07:00	09:37:00	30	2	1	112	1341	2018-12-10	6	12	112	9	09:07:00	09:37:00	1	4800	5
112	6	12	2018-10-10	1	39	1	2	4	09:07:00	09:37:00	30	2	1	112	1342	2018-12-10	6	12	112	10	09:07:00	09:37:00	2	4800	0
112	6	12	2018-10-10	1	39	1	2	4	09:07:00	09:37:00	30	2	1	112	1343	2018-10-13	6	12	112	11	09:07:00	09:37:00	1	7200	5
112	6	12	2018-10-10	1	39	1	2	4	09:07:00	09:37:00	30	2	1	112	1344	2018-10-13	6	12	112	12	09:07:00	09:37:00	2	7200	0
113	6	13	2018-10-10	1	34	1	1	1	09:09:00	09:12:00	3	2	1	113	1345	2018-10-10	6	13	113	1	09:09:00	09:12:00	3	10	0
113	6	13	2018-10-10	1	34	1	1	1	09:09:00	09:12:00	3	2	1	113	1346	2018-10-10	6	13	113	2	09:09:00	09:32:00	3	20	2
113	6	13	2018-10-10	1	34	1	1	1	09:09:00	09:12:00	3	2	1	113	1347	2018-10-10	6	13	113	3	09:09:00	09:42:00	3	30	3
113	6	13	2018-10-10	1	34	1	1	1	09:09:00	09:12:00	3	2	1	113	1348	2018-10-10	6	13	113	4	09:09:00	09:52:00	3	40	3
113	6	13	2018-10-10	1	34	1	1	1	09:09:00	09:12:00	3	2	1	113	1349	2018-10-10	6	13	113	5	09:09:00	10:02:00	3	50	3
113	6	13	2018-10-10	1	34	1	1	1	09:09:00	09:12:00	3	2	1	113	1350	2018-10-10	6	13	113	6	09:09:00	10:12:00	3	60	3
113	6	13	2018-10-10	1	34	1	1	1	09:09:00	09:12:00	3	2	1	113	1351	2018-11-10	6	13	113	7	09:09:00	09:12:00	1	2400	3
113	6	13	2018-10-10	1	34	1	1	1	09:09:00	09:12:00	3	2	1	113	1352	2018-11-10	6	13	113	8	09:09:00	09:12:00	2	2400	2
113	6	13	2018-10-10	1	34	1	1	1	09:09:00	09:12:00	3	2	1	113	1353	2018-12-10	6	13	113	9	09:09:00	09:12:00	1	4800	5
113	6	13	2018-10-10	1	34	1	1	1	09:09:00	09:12:00	3	2	1	113	1354	2018-12-10	6	13	113	10	09:09:00	09:12:00	2	4800	0
113	6	13	2018-10-10	1	34	1	1	1	09:09:00	09:12:00	3	2	1	113	1355	2018-10-13	6	13	113	11	09:09:00	09:12:00	1	7200	5
113	6	13	2018-10-10	1	34	1	1	1	09:09:00	09:12:00	3	2	1	113	1356	2018-10-13	6	13	113	12	09:09:00	09:12:00	2	7200	0
114	6	14	2018-10-10	1	34	1	1	2	09:09:00	09:12:00	3	2	1	114	1357	2018-10-10	6	14	114	1	09:09:00	09:12:00	3	10	1
114	6	14	2018-10-10	1	34	1	1	2	09:09:00	09:12:00	3	2	1	114	1358	2018-10-10	6	14	114	2	09:09:00	09:32:00	3	20	3
114	6	14	2018-10-10	1	34	1	1	2	09:09:00	09:12:00	3	2	1	114	1359	2018-10-10	6	14	114	3	09:09:00	09:42:00	3	30	3
114	6	14	2018-10-10	1	34	1	1	2	09:09:00	09:12:00	3	2	1	114	1360	2018-10-10	6	14	114	4	09:09:00	09:52:00	3	40	3
114	6	14	2018-10-10	1	34	1	1	2	09:09:00	09:12:00	3	2	1	114	1361	2018-10-10	6	14	114	5	09:09:00	10:02:00	3	50	3
114	6	14	2018-10-10	1	34	1	1	2	09:09:00	09:12:00	3	2	1	114	1362	2018-10-10	6	14	114	6	09:09:00	10:12:00	3	60	3
114	6	14	2018-10-10	1	34	1	1	2	09:09:00	09:12:00	3	2	1	114	1363	2018-11-10	6	14	114	7	09:09:00	09:12:00	1	2400	5
114	6	14	2018-10-10	1	34	1	1	2	09:09:00	09:12:00	3	2	1	114	1364	2018-11-10	6	14	114	8	09:09:00	09:12:00	2	2400	0
114	6	14	2018-10-10	1	34	1	1	2	09:09:00	09:12:00	3	2	1	114	1365	2018-12-10	6	14	114	9	09:09:00	09:12:00	1	4800	5
114	6	14	2018-10-10	1	34	1	1	2	09:09:00	09:12:00	3	2	1	114	1366	2018-12-10	6	14	114	10	09:09:00	09:12:00	2	4800	0
114	6	14	2018-10-10	1	34	1	1	2	09:09:00	09:12:00	3	2	1	114	1367	2018-10-13	6	14	114	11	09:09:00	09:12:00	1	7200	5
114	6	14	2018-10-10	1	34	1	1	2	09:09:00	09:12:00	3	2	1	114	1368	2018-10-13	6	14	114	12	09:09:00	09:12:00	2	7200	0
115	6	15	2018-10-10	1	34	1	1	3	09:10:00	09:13:00	3	2	1	115	1369	2018-10-10	6	15	115	1	09:10:00	09:13:00	3	10	1
115	6	15	2018-10-10	1	34	1	1	3	09:10:00	09:13:00	3	2	1	115	1370	2018-10-10	6	15	115	2	09:10:00	09:33:00	3	20	1
115	6	15	2018-10-10	1	34	1	1	3	09:10:00	09:13:00	3	2	1	115	1371	2018-10-10	6	15	115	3	09:10:00	09:43:00	3	30	1
115	6	15	2018-10-10	1	34	1	1	3	09:10:00	09:13:00	3	2	1	115	1372	2018-10-10	6	15	115	4	09:10:00	09:53:00	3	40	3
115	6	15	2018-10-10	1	34	1	1	3	09:10:00	09:13:00	3	2	1	115	1373	2018-10-10	6	15	115	5	09:10:00	10:03:00	3	50	3
115	6	15	2018-10-10	1	34	1	1	3	09:10:00	09:13:00	3	2	1	115	1374	2018-10-10	6	15	115	6	09:10:00	10:13:00	3	60	3
115	6	15	2018-10-10	1	34	1	1	3	09:10:00	09:13:00	3	2	1	115	1375	2018-11-10	6	15	115	7	09:10:00	09:13:00	1	2400	4
115	6	15	2018-10-10	1	34	1	1	3	09:10:00	09:13:00	3	2	1	115	1376	2018-11-10	6	15	115	8	09:10:00	09:13:00	2	2400	1
115	6	15	2018-10-10	1	34	1	1	3	09:10:00	09:13:00	3	2	1	115	1377	2018-12-10	6	15	115	9	09:10:00	09:13:00	1	4800	5
115	6	15	2018-10-10	1	34	1	1	3	09:10:00	09:13:00	3	2	1	115	1378	2018-12-10	6	15	115	10	09:10:00	09:13:00	2	4800	0
115	6	15	2018-10-10	1	34	1	1	3	09:10:00	09:13:00	3	2	1	115	1379	2018-10-13	6	15	115	11	09:10:00	09:13:00	1	7200	5
115	6	15	2018-10-10	1	34	1	1	3	09:10:00	09:13:00	3	2	1	115	1380	2018-10-13	6	15	115	12	09:10:00	09:13:00	2	7200	0
116	6	16	2018-10-10	1	34	1	1	4	09:10:00	09:13:00	3	2	1	116	1381	2018-10-10	6	16	116	1	09:10:00	09:13:00	3	10	0
116	6	16	2018-10-10	1	34	1	1	4	09:10:00	09:13:00	3	2	1	116	1382	2018-10-10	6	16	116	2	09:10:00	09:33:00	3	20	2
116	6	16	2018-10-10	1	34	1	1	4	09:10:00	09:13:00	3	2	1	116	1383	2018-10-10	6	16	116	3	09:10:00	09:43:00	3	30	1
116	6	16	2018-10-10	1	34	1	1	4	09:10:00	09:13:00	3	2	1	116	1384	2018-10-10	6	16	116	4	09:10:00	09:53:00	3	40	2
116	6	16	2018-10-10	1	34	1	1	4	09:10:00	09:13:00	3	2	1	116	1385	2018-10-10	6	16	116	5	09:10:00	10:03:00	3	50	3
116	6	16	2018-10-10	1	34	1	1	4	09:10:00	09:13:00	3	2	1	116	1386	2018-10-10	6	16	116	6	09:10:00	10:13:00	3	60	3
116	6	16	2018-10-10	1	34	1	1	4	09:10:00	09:13:00	3	2	1	116	1387	2018-11-10	6	16	116	7	09:10:00	09:13:00	1	2400	5
116	6	16	2018-10-10	1	34	1	1	4	09:10:00	09:13:00	3	2	1	116	1388	2018-11-10	6	16	116	8	09:10:00	09:13:00	2	2400	0
116	6	16	2018-10-10	1	34	1	1	4	09:10:00	09:13:00	3	2	1	116	1389	2018-12-10	6	16	116	9	09:10:00	09:13:00	1	4800	5
116	6	16	2018-10-10	1	34	1	1	4	09:10:00	09:13:00	3	2	1	116	1390	2018-12-10	6	16	116	10	09:10:00	09:13:00	2	4800	0
116	6	16	2018-10-10	1	34	1	1	4	09:10:00	09:13:00	3	2	1	116	1391	2018-10-13	6	16	116	11	09:10:00	09:13:00	1	7200	5
116	6	16	2018-10-10	1	34	1	1	4	09:10:00	09:13:00	3	2	1	116	1392	2018-10-13	6	16	116	12	09:10:00	09:13:00	2	7200	0
117	6	17	2018-10-10	1	34	1	2	1	09:11:00	09:14:00	3	2	1	117	1393	2018-10-10	6	17	117	1	09:11:00	09:14:00	3	10	0
117	6	17	2018-10-10	1	34	1	2	1	09:11:00	09:14:00	3	2	1	117	1394	2018-10-10	6	17	117	2	09:11:00	09:34:00	3	20	1
117	6	17	2018-10-10	1	34	1	2	1	09:11:00	09:14:00	3	2	1	117	1395	2018-10-10	6	17	117	3	09:11:00	09:44:00	3	30	1
117	6	17	2018-10-10	1	34	1	2	1	09:11:00	09:14:00	3	2	1	117	1396	2018-10-10	6	17	117	4	09:11:00	09:54:00	3	40	1
117	6	17	2018-10-10	1	34	1	2	1	09:11:00	09:14:00	3	2	1	117	1397	2018-10-10	6	17	117	5	09:11:00	11:04:00	3	50	3
117	6	17	2018-10-10	1	34	1	2	1	09:11:00	09:14:00	3	2	1	117	1398	2018-10-10	6	17	117	6	09:11:00	11:14:00	3	60	3
117	6	17	2018-10-10	1	34	1	2	1	09:11:00	09:14:00	3	2	1	117	1399	2018-11-10	6	17	117	7	09:11:00	09:14:00	1	2400	5
117	6	17	2018-10-10	1	34	1	2	1	09:11:00	09:14:00	3	2	1	117	1400	2018-11-10	6	17	117	8	09:11:00	09:14:00	2	2400	0
117	6	17	2018-10-10	1	34	1	2	1	09:11:00	09:14:00	3	2	1	117	1401	2018-12-10	6	17	117	9	09:11:00	09:14:00	1	4800	5
117	6	17	2018-10-10	1	34	1	2	1	09:11:00	09:14:00	3	2	1	117	1402	2018-12-10	6	17	117	10	09:11:00	09:14:00	2	4800	0
117	6	17	2018-10-10	1	34	1	2	1	09:11:00	09:14:00	3	2	1	117	1403	2018-10-13	6	17	117	11	09:11:00	09:14:00	1	7200	5
117	6	17	2018-10-10	1	34	1	2	1	09:11:00	09:14:00	3	2	1	117	1404	2018-10-13	6	17	117	12	09:11:00	09:14:00	2	7200	0
118	6	18	2018-10-10	1	34	1	2	2	09:11:00	09:14:00	3	2	1	118	1405	2018-10-10	6	18	118	1	09:11:00	09:14:00	3	10	0
118	6	18	2018-10-10	1	34	1	2	2	09:11:00	09:14:00	3	2	1	118	1406	2018-10-10	6	18	118	2	09:11:00	09:34:00	3	20	0
118	6	18	2018-10-10	1	34	1	2	2	09:11:00	09:14:00	3	2	1	118	1407	2018-10-10	6	18	118	3	09:11:00	09:44:00	3	30	2
118	6	18	2018-10-10	1	34	1	2	2	09:11:00	09:14:00	3	2	1	118	1408	2018-10-10	6	18	118	4	09:11:00	09:54:00	3	40	2
118	6	18	2018-10-10	1	34	1	2	2	09:11:00	09:14:00	3	2	1	118	1409	2018-10-10	6	18	118	5	09:11:00	11:04:00	3	50	2
118	6	18	2018-10-10	1	34	1	2	2	09:11:00	09:14:00	3	2	1	118	1410	2018-10-10	6	18	118	6	09:11:00	11:14:00	3	60	0
118	6	18	2018-10-10	1	34	1	2	2	09:11:00	09:14:00	3	2	1	118	1411	2018-11-10	6	18	118	7	09:11:00	09:14:00	1	2400	5
118	6	18	2018-10-10	1	34	1	2	2	09:11:00	09:14:00	3	2	1	118	1412	2018-11-10	6	18	118	8	09:11:00	09:14:00	2	2400	0
118	6	18	2018-10-10	1	34	1	2	2	09:11:00	09:14:00	3	2	1	118	1413	2018-12-10	6	18	118	9	09:11:00	09:14:00	1	4800	5
118	6	18	2018-10-10	1	34	1	2	2	09:11:00	09:14:00	3	2	1	118	1414	2018-12-10	6	18	118	10	09:11:00	09:14:00	2	4800	0
118	6	18	2018-10-10	1	34	1	2	2	09:11:00	09:14:00	3	2	1	118	1415	2018-10-13	6	18	118	11	09:11:00	09:14:00	1	7200	5
118	6	18	2018-10-10	1	34	1	2	2	09:11:00	09:14:00	3	2	1	118	1416	2018-10-13	6	18	118	12	09:11:00	09:14:00	2	7200	0
119	6	19	2018-10-10	1	34	1	2	3	09:12:00	09:15:00	3	2	1	119	1417	2018-10-10	6	19	119	1	09:12:00	09:15:00	3	10	0
119	6	19	2018-10-10	1	34	1	2	3	09:12:00	09:15:00	3	2	1	119	1418	2018-10-10	6	19	119	2	09:12:00	09:35:00	3	20	0
119	6	19	2018-10-10	1	34	1	2	3	09:12:00	09:15:00	3	2	1	119	1419	2018-10-10	6	19	119	3	09:12:00	09:45:00	3	30	3
119	6	19	2018-10-10	1	34	1	2	3	09:12:00	09:15:00	3	2	1	119	1420	2018-10-10	6	19	119	4	09:12:00	09:55:00	3	40	2
119	6	19	2018-10-10	1	34	1	2	3	09:12:00	09:15:00	3	2	1	119	1421	2018-10-10	6	19	119	5	09:12:00	10:05:00	3	50	2
119	6	19	2018-10-10	1	34	1	2	3	09:12:00	09:15:00	3	2	1	119	1422	2018-10-10	6	19	119	6	09:12:00	10:15:00	3	60	2
119	6	19	2018-10-10	1	34	1	2	3	09:12:00	09:15:00	3	2	1	119	1423	2018-11-10	6	19	119	7	09:12:00	09:15:00	1	2400	5
119	6	19	2018-10-10	1	34	1	2	3	09:12:00	09:15:00	3	2	1	119	1424	2018-11-10	6	19	119	8	09:12:00	09:15:00	2	2400	0
119	6	19	2018-10-10	1	34	1	2	3	09:12:00	09:15:00	3	2	1	119	1425	2018-12-10	6	19	119	9	09:12:00	09:15:00	1	4800	5
119	6	19	2018-10-10	1	34	1	2	3	09:12:00	09:15:00	3	2	1	119	1426	2018-12-10	6	19	119	10	09:12:00	09:15:00	2	4800	0
119	6	19	2018-10-10	1	34	1	2	3	09:12:00	09:15:00	3	2	1	119	1427	2018-10-13	6	19	119	11	09:12:00	09:15:00	1	7200	5
119	6	19	2018-10-10	1	34	1	2	3	09:12:00	09:15:00	3	2	1	119	1428	2018-10-13	6	19	119	12	09:12:00	09:15:00	2	7200	0
120	6	20	2018-10-10	1	34	1	2	4	09:12:00	09:15:00	3	2	1	120	1429	2018-10-10	6	20	120	1	09:12:00	09:15:00	3	10	0
120	6	20	2018-10-10	1	34	1	2	4	09:12:00	09:15:00	3	2	1	120	1430	2018-10-10	6	20	120	2	09:12:00	09:35:00	3	20	0
120	6	20	2018-10-10	1	34	1	2	4	09:12:00	09:15:00	3	2	1	120	1431	2018-10-10	6	20	120	3	09:12:00	09:45:00	3	30	0
120	6	20	2018-10-10	1	34	1	2	4	09:12:00	09:15:00	3	2	1	120	1432	2018-10-10	6	20	120	4	09:12:00	09:55:00	3	40	0
120	6	20	2018-10-10	1	34	1	2	4	09:12:00	09:15:00	3	2	1	120	1433	2018-10-10	6	20	120	5	09:12:00	10:05:00	3	50	3
120	6	20	2018-10-10	1	34	1	2	4	09:12:00	09:15:00	3	2	1	120	1434	2018-10-10	6	20	120	6	09:12:00	10:15:00	3	60	3
120	6	20	2018-10-10	1	34	1	2	4	09:12:00	09:15:00	3	2	1	120	1435	2018-11-10	6	20	120	7	09:12:00	09:15:00	1	2400	5
120	6	20	2018-10-10	1	34	1	2	4	09:12:00	09:15:00	3	2	1	120	1436	2018-11-10	6	20	120	8	09:12:00	09:15:00	2	2400	0
120	6	20	2018-10-10	1	34	1	2	4	09:12:00	09:15:00	3	2	1	120	1437	2018-12-10	6	20	120	9	09:12:00	09:15:00	1	4800	5
120	6	20	2018-10-10	1	34	1	2	4	09:12:00	09:15:00	3	2	1	120	1438	2018-12-10	6	20	120	10	09:12:00	09:15:00	2	4800	0
120	6	20	2018-10-10	1	34	1	2	4	09:12:00	09:15:00	3	2	1	120	1439	2018-10-13	6	20	120	11	09:12:00	09:15:00	1	7200	5
120	6	20	2018-10-10	1	34	1	2	4	09:12:00	09:15:00	3	2	1	120	1440	2018-10-13	6	20	120	12	09:12:00	09:15:00	2	7200	0
121	7	1	2018-10-10	1	34	1	1	1	09:16:00	09:46:00	30	2	1	121	1441	2018-10-10	7	1	121	1	09:16:00	09:46:00	3	10	0
121	7	1	2018-10-10	1	34	1	1	1	09:16:00	09:46:00	30	2	1	121	1442	2018-10-10	7	1	121	2	09:16:00	10:06:00	3	20	0
121	7	1	2018-10-10	1	34	1	1	1	09:16:00	09:46:00	30	2	1	121	1443	2018-10-10	7	1	121	3	09:16:00	10:16:00	3	30	1
121	7	1	2018-10-10	1	34	1	1	1	09:16:00	09:46:00	30	2	1	121	1444	2018-10-10	7	1	121	4	09:16:00	10:26:00	3	40	1
121	7	1	2018-10-10	1	34	1	1	1	09:16:00	09:46:00	30	2	1	121	1445	2018-10-10	7	1	121	5	09:16:00	10:36:00	3	50	1
121	7	1	2018-10-10	1	34	1	1	1	09:16:00	09:46:00	30	2	1	121	1446	2018-10-10	7	1	121	6	09:16:00	10:46:00	3	60	1
121	7	1	2018-10-10	1	34	1	1	1	09:16:00	09:46:00	30	2	1	121	1447	2018-11-10	7	1	121	7	09:16:00	09:46:00	1	2400	3
121	7	1	2018-10-10	1	34	1	1	1	09:16:00	09:46:00	30	2	1	121	1448	2018-11-10	7	1	121	8	09:16:00	09:46:00	2	2400	2
121	7	1	2018-10-10	1	34	1	1	1	09:16:00	09:46:00	30	2	1	121	1449	2018-12-10	7	1	121	9	09:16:00	09:46:00	1	4800	3
121	7	1	2018-10-10	1	34	1	1	1	09:16:00	09:46:00	30	2	1	121	1450	2018-12-10	7	1	121	10	09:16:00	09:46:00	2	4800	2
121	7	1	2018-10-10	1	34	1	1	1	09:16:00	09:46:00	30	2	1	121	1451	2018-10-13	7	1	121	11	09:16:00	09:46:00	1	7200	5
121	7	1	2018-10-10	1	34	1	1	1	09:16:00	09:46:00	30	2	1	121	1452	2018-10-13	7	1	121	12	09:16:00	09:46:00	2	7200	0
122	7	2	2018-10-10	1	34	1	1	2	09:16:00	09:46:00	30	2	1	122	1453	2018-10-10	7	2	122	1	09:16:00	09:46:00	3	10	0
122	7	2	2018-10-10	1	34	1	1	2	09:16:00	09:46:00	30	2	1	122	1454	2018-10-10	7	2	122	2	09:16:00	10:06:00	3	20	0
122	7	2	2018-10-10	1	34	1	1	2	09:16:00	09:46:00	30	2	1	122	1455	2018-10-10	7	2	122	3	09:16:00	10:16:00	3	30	2
122	7	2	2018-10-10	1	34	1	1	2	09:16:00	09:46:00	30	2	1	122	1456	2018-10-10	7	2	122	4	09:16:00	10:26:00	3	40	2
122	7	2	2018-10-10	1	34	1	1	2	09:16:00	09:46:00	30	2	1	122	1457	2018-10-10	7	2	122	5	09:16:00	10:36:00	3	50	2
122	7	2	2018-10-10	1	34	1	1	2	09:16:00	09:46:00	30	2	1	122	1458	2018-10-10	7	2	122	6	09:16:00	10:46:00	3	60	2
122	7	2	2018-10-10	1	34	1	1	2	09:16:00	09:46:00	30	2	1	122	1459	2018-11-10	7	2	122	7	09:16:00	09:46:00	1	2400	5
122	7	2	2018-10-10	1	34	1	1	2	09:16:00	09:46:00	30	2	1	122	1460	2018-11-10	7	2	122	8	09:16:00	09:46:00	2	2400	0
122	7	2	2018-10-10	1	34	1	1	2	09:16:00	09:46:00	30	2	1	122	1461	2018-12-10	7	2	122	9	09:16:00	09:46:00	1	4800	5
122	7	2	2018-10-10	1	34	1	1	2	09:16:00	09:46:00	30	2	1	122	1462	2018-12-10	7	2	122	10	09:16:00	09:46:00	2	4800	0
122	7	2	2018-10-10	1	34	1	1	2	09:16:00	09:46:00	30	2	1	122	1463	2018-10-13	7	2	122	11	09:16:00	09:46:00	1	7200	5
122	7	2	2018-10-10	1	34	1	1	2	09:16:00	09:46:00	30	2	1	122	1464	2018-10-13	7	2	122	12	09:16:00	09:46:00	2	7200	0
123	7	3	2018-10-10	1	34	1	1	3	09:17:00	09:47:00	30	2	1	123	1465	2018-10-10	7	3	123	1	09:17:00	09:47:00	3	10	0
123	7	3	2018-10-10	1	34	1	1	3	09:17:00	09:47:00	30	2	1	123	1466	2018-10-10	7	3	123	2	09:17:00	10:07:00	3	20	0
123	7	3	2018-10-10	1	34	1	1	3	09:17:00	09:47:00	30	2	1	123	1467	2018-10-10	7	3	123	3	09:17:00	10:17:00	3	30	0
123	7	3	2018-10-10	1	34	1	1	3	09:17:00	09:47:00	30	2	1	123	1468	2018-10-10	7	3	123	4	09:17:00	10:27:00	3	40	3
123	7	3	2018-10-10	1	34	1	1	3	09:17:00	09:47:00	30	2	1	123	1469	2018-10-10	7	3	123	5	09:17:00	10:37:00	3	50	3
123	7	3	2018-10-10	1	34	1	1	3	09:17:00	09:47:00	30	2	1	123	1470	2018-10-10	7	3	123	6	09:17:00	10:47:00	3	60	3
123	7	3	2018-10-10	1	34	1	1	3	09:17:00	09:47:00	30	2	1	123	1471	2018-11-10	7	3	123	7	09:17:00	09:47:00	1	2400	4
123	7	3	2018-10-10	1	34	1	1	3	09:17:00	09:47:00	30	2	1	123	1472	2018-11-10	7	3	123	8	09:17:00	09:47:00	2	2400	1
123	7	3	2018-10-10	1	34	1	1	3	09:17:00	09:47:00	30	2	1	123	1473	2018-12-10	7	3	123	9	09:17:00	09:47:00	1	4800	5
123	7	3	2018-10-10	1	34	1	1	3	09:17:00	09:47:00	30	2	1	123	1474	2018-12-10	7	3	123	10	09:17:00	09:47:00	2	4800	0
123	7	3	2018-10-10	1	34	1	1	3	09:17:00	09:47:00	30	2	1	123	1475	2018-10-13	7	3	123	11	09:17:00	09:47:00	1	7200	5
123	7	3	2018-10-10	1	34	1	1	3	09:17:00	09:47:00	30	2	1	123	1476	2018-10-13	7	3	123	12	09:17:00	09:47:00	2	7200	0
124	7	4	2018-10-10	1	34	1	1	4	09:17:00	09:47:00	30	2	1	124	1477	2018-10-10	7	4	124	1	09:17:00	09:47:00	3	10	0
124	7	4	2018-10-10	1	34	1	1	4	09:17:00	09:47:00	30	2	1	124	1478	2018-10-10	7	4	124	2	09:17:00	10:07:00	3	20	1
124	7	4	2018-10-10	1	34	1	1	4	09:17:00	09:47:00	30	2	1	124	1479	2018-10-10	7	4	124	3	09:17:00	10:17:00	3	30	2
124	7	4	2018-10-10	1	34	1	1	4	09:17:00	09:47:00	30	2	1	124	1480	2018-10-10	7	4	124	4	09:17:00	10:27:00	3	40	2
124	7	4	2018-10-10	1	34	1	1	4	09:17:00	09:47:00	30	2	1	124	1481	2018-10-10	7	4	124	5	09:17:00	10:37:00	3	50	2
124	7	4	2018-10-10	1	34	1	1	4	09:17:00	09:47:00	30	2	1	124	1482	2018-10-10	7	4	124	6	09:17:00	10:47:00	3	60	2
124	7	4	2018-10-10	1	34	1	1	4	09:17:00	09:47:00	30	2	1	124	1483	2018-11-10	7	4	124	7	09:17:00	09:47:00	1	2400	2
124	7	4	2018-10-10	1	34	1	1	4	09:17:00	09:47:00	30	2	1	124	1484	2018-11-10	7	4	124	8	09:17:00	09:47:00	2	2400	2
124	7	4	2018-10-10	1	34	1	1	4	09:17:00	09:47:00	30	2	1	124	1485	2018-12-10	7	4	124	9	09:17:00	09:47:00	1	4800	5
124	7	4	2018-10-10	1	34	1	1	4	09:17:00	09:47:00	30	2	1	124	1486	2018-12-10	7	4	124	10	09:17:00	09:47:00	2	4800	0
124	7	4	2018-10-10	1	34	1	1	4	09:17:00	09:47:00	30	2	1	124	1487	2018-10-13	7	4	124	11	09:17:00	09:47:00	1	7200	5
124	7	4	2018-10-10	1	34	1	1	4	09:17:00	09:47:00	30	2	1	124	1488	2018-10-13	7	4	124	12	09:17:00	09:47:00	2	7200	0
125	7	5	2018-10-10	1	34	1	2	1	09:18:00	09:48:00	30	2	1	125	1489	2018-10-10	7	5	125	1	09:18:00	09:48:00	3	10	0
125	7	5	2018-10-10	1	34	1	2	1	09:18:00	09:48:00	30	2	1	125	1490	2018-10-10	7	5	125	2	09:18:00	10:08:00	3	20	0
125	7	5	2018-10-10	1	34	1	2	1	09:18:00	09:48:00	30	2	1	125	1491	2018-10-10	7	5	125	3	09:18:00	10:18:00	3	30	0
125	7	5	2018-10-10	1	34	1	2	1	09:18:00	09:48:00	30	2	1	125	1492	2018-10-10	7	5	125	4	09:18:00	10:28:00	3	40	2
125	7	5	2018-10-10	1	34	1	2	1	09:18:00	09:48:00	30	2	1	125	1493	2018-10-10	7	5	125	5	09:18:00	10:38:00	3	50	2
125	7	5	2018-10-10	1	34	1	2	1	09:18:00	09:48:00	30	2	1	125	1494	2018-10-10	7	5	125	6	09:18:00	10:48:00	3	60	2
125	7	5	2018-10-10	1	34	1	2	1	09:18:00	09:48:00	30	2	1	125	1495	2018-11-10	7	5	125	7	09:18:00	09:48:00	1	2400	5
125	7	5	2018-10-10	1	34	1	2	1	09:18:00	09:48:00	30	2	1	125	1496	2018-11-10	7	5	125	8	09:18:00	09:48:00	2	2400	0
125	7	5	2018-10-10	1	34	1	2	1	09:18:00	09:48:00	30	2	1	125	1497	2018-12-10	7	5	125	9	09:18:00	09:48:00	1	4800	5
125	7	5	2018-10-10	1	34	1	2	1	09:18:00	09:48:00	30	2	1	125	1498	2018-12-10	7	5	125	10	09:18:00	09:48:00	2	4800	0
125	7	5	2018-10-10	1	34	1	2	1	09:18:00	09:48:00	30	2	1	125	1499	2018-10-13	7	5	125	11	09:18:00	09:48:00	1	7200	5
125	7	5	2018-10-10	1	34	1	2	1	09:18:00	09:48:00	30	2	1	125	1500	2018-10-13	7	5	125	12	09:18:00	09:48:00	2	7200	0
126	7	6	2018-10-10	1	34	1	2	2	09:18:00	09:48:00	30	2	1	126	1501	2018-10-10	7	6	126	1	09:18:00	09:48:00	3	10	0
126	7	6	2018-10-10	1	34	1	2	2	09:18:00	09:48:00	30	2	1	126	1502	2018-10-10	7	6	126	2	09:18:00	10:08:00	3	20	1
126	7	6	2018-10-10	1	34	1	2	2	09:18:00	09:48:00	30	2	1	126	1503	2018-10-10	7	6	126	3	09:18:00	10:18:00	3	30	1
126	7	6	2018-10-10	1	34	1	2	2	09:18:00	09:48:00	30	2	1	126	1504	2018-10-10	7	6	126	4	09:18:00	10:28:00	3	40	0
126	7	6	2018-10-10	1	34	1	2	2	09:18:00	09:48:00	30	2	1	126	1505	2018-10-10	7	6	126	5	09:18:00	10:38:00	3	50	0
126	7	6	2018-10-10	1	34	1	2	2	09:18:00	09:48:00	30	2	1	126	1506	2018-10-10	7	6	126	6	09:18:00	10:48:00	3	60	3
126	7	6	2018-10-10	1	34	1	2	2	09:18:00	09:48:00	30	2	1	126	1507	2018-11-10	7	6	126	7	09:18:00	09:48:00	1	2400	5
126	7	6	2018-10-10	1	34	1	2	2	09:18:00	09:48:00	30	2	1	126	1508	2018-11-10	7	6	126	8	09:18:00	09:48:00	2	2400	0
126	7	6	2018-10-10	1	34	1	2	2	09:18:00	09:48:00	30	2	1	126	1509	2018-12-10	7	6	126	9	09:18:00	09:48:00	1	4800	5
126	7	6	2018-10-10	1	34	1	2	2	09:18:00	09:48:00	30	2	1	126	1510	2018-12-10	7	6	126	10	09:18:00	09:48:00	2	4800	0
126	7	6	2018-10-10	1	34	1	2	2	09:18:00	09:48:00	30	2	1	126	1511	2018-10-13	7	6	126	11	09:18:00	09:48:00	1	7200	5
126	7	6	2018-10-10	1	34	1	2	2	09:18:00	09:48:00	30	2	1	126	1512	2018-10-13	7	6	126	12	09:18:00	09:48:00	2	7200	0
127	7	7	2018-10-10	1	34	1	2	3	09:19:00	09:49:00	30	2	1	127	1513	2018-10-10	7	7	127	1	09:19:00	09:49:00	3	10	0
127	7	7	2018-10-10	1	34	1	2	3	09:19:00	09:49:00	30	2	1	127	1514	2018-10-10	7	7	127	2	09:19:00	10:09:00	3	20	0
127	7	7	2018-10-10	1	34	1	2	3	09:19:00	09:49:00	30	2	1	127	1515	2018-10-10	7	7	127	3	09:19:00	10:19:00	3	30	2
127	7	7	2018-10-10	1	34	1	2	3	09:19:00	09:49:00	30	2	1	127	1516	2018-10-10	7	7	127	4	09:19:00	10:29:00	3	40	1
127	7	7	2018-10-10	1	34	1	2	3	09:19:00	09:49:00	30	2	1	127	1517	2018-10-10	7	7	127	5	09:19:00	10:39:00	3	50	1
127	7	7	2018-10-10	1	34	1	2	3	09:19:00	09:49:00	30	2	1	127	1518	2018-10-10	7	7	127	6	09:19:00	10:49:00	3	60	2
127	7	7	2018-10-10	1	34	1	2	3	09:19:00	09:49:00	30	2	1	127	1519	2018-11-10	7	7	127	7	09:19:00	09:49:00	1	2400	2
127	7	7	2018-10-10	1	34	1	2	3	09:19:00	09:49:00	30	2	1	127	1520	2018-11-10	7	7	127	8	09:19:00	09:49:00	2	2400	3
127	7	7	2018-10-10	1	34	1	2	3	09:19:00	09:49:00	30	2	1	127	1521	2018-12-10	7	7	127	9	09:19:00	09:49:00	1	4800	4
127	7	7	2018-10-10	1	34	1	2	3	09:19:00	09:49:00	30	2	1	127	1522	2018-12-10	7	7	127	10	09:19:00	09:49:00	2	4800	1
127	7	7	2018-10-10	1	34	1	2	3	09:19:00	09:49:00	30	2	1	127	1523	2018-10-13	7	7	127	11	09:19:00	09:49:00	1	7200	5
127	7	7	2018-10-10	1	34	1	2	3	09:19:00	09:49:00	30	2	1	127	1524	2018-10-13	7	7	127	12	09:19:00	09:49:00	2	7200	0
128	7	8	2018-10-10	1	34	1	2	4	09:19:00	09:49:00	30	2	1	128	1525	2018-10-10	7	8	128	1	09:19:00	09:49:00	3	10	0
128	7	8	2018-10-10	1	34	1	2	4	09:19:00	09:49:00	30	2	1	128	1526	2018-10-10	7	8	128	2	09:19:00	10:09:00	3	20	0
128	7	8	2018-10-10	1	34	1	2	4	09:19:00	09:49:00	30	2	1	128	1527	2018-10-10	7	8	128	3	09:19:00	10:19:00	3	30	0
128	7	8	2018-10-10	1	34	1	2	4	09:19:00	09:49:00	30	2	1	128	1528	2018-10-10	7	8	128	4	09:19:00	10:29:00	3	40	0
128	7	8	2018-10-10	1	34	1	2	4	09:19:00	09:49:00	30	2	1	128	1529	2018-10-10	7	8	128	5	09:19:00	10:39:00	3	50	1
128	7	8	2018-10-10	1	34	1	2	4	09:19:00	09:49:00	30	2	1	128	1530	2018-10-10	7	8	128	6	09:19:00	10:49:00	3	60	1
128	7	8	2018-10-10	1	34	1	2	4	09:19:00	09:49:00	30	2	1	128	1531	2018-11-10	7	8	128	7	09:19:00	09:49:00	1	2400	4
128	7	8	2018-10-10	1	34	1	2	4	09:19:00	09:49:00	30	2	1	128	1532	2018-11-10	7	8	128	8	09:19:00	09:49:00	2	2400	1
128	7	8	2018-10-10	1	34	1	2	4	09:19:00	09:49:00	30	2	1	128	1533	2018-12-10	7	8	128	9	09:19:00	09:49:00	1	4800	5
128	7	8	2018-10-10	1	34	1	2	4	09:19:00	09:49:00	30	2	1	128	1534	2018-12-10	7	8	128	10	09:19:00	09:49:00	2	4800	0
128	7	8	2018-10-10	1	34	1	2	4	09:19:00	09:49:00	30	2	1	128	1535	2018-10-13	7	8	128	11	09:19:00	09:49:00	1	7200	5
128	7	8	2018-10-10	1	34	1	2	4	09:19:00	09:49:00	30	2	1	128	1536	2018-10-13	7	8	128	12	09:19:00	09:49:00	2	7200	0
129	7	9	2018-11-10	1	32	1	1	1	09:41:00	09:44:00	3	2	1	129	1537	2018-11-10	7	9	129	1	09:41:00	09:44:00	3	10	0
129	7	9	2018-11-10	1	32	1	1	1	09:41:00	09:44:00	3	2	1	129	1538	2018-11-10	7	9	129	2	09:41:00	10:04:00	3	20	0
129	7	9	2018-11-10	1	32	1	1	1	09:41:00	09:44:00	3	2	1	129	1539	2018-11-10	7	9	129	3	09:41:00	10:14:00	3	30	0
129	7	9	2018-11-10	1	32	1	1	1	09:41:00	09:44:00	3	2	1	129	1540	2018-11-10	7	9	129	4	09:41:00	10:24:00	3	40	0
129	7	9	2018-11-10	1	32	1	1	1	09:41:00	09:44:00	3	2	1	129	1541	2018-11-10	7	9	129	5	09:41:00	10:34:00	3	50	0
129	7	9	2018-11-10	1	32	1	1	1	09:41:00	09:44:00	3	2	1	129	1542	2018-11-10	7	9	129	6	09:41:00	10:44:00	3	60	3
129	7	9	2018-11-10	1	32	1	1	1	09:41:00	09:44:00	3	2	1	129	1543	2018-12-10	7	9	129	7	09:41:00	09:44:00	1	2400	3
129	7	9	2018-11-10	1	32	1	1	1	09:41:00	09:44:00	3	2	1	129	1544	2018-12-10	7	9	129	8	09:41:00	09:44:00	2	2400	2
129	7	9	2018-11-10	1	32	1	1	1	09:41:00	09:44:00	3	2	1	129	1545	2018-10-13	7	9	129	9	09:41:00	09:44:00	1	4800	5
129	7	9	2018-11-10	1	32	1	1	1	09:41:00	09:44:00	3	2	1	129	1546	2018-10-13	7	9	129	10	09:41:00	09:44:00	2	4800	0
129	7	9	2018-11-10	1	32	1	1	1	09:41:00	09:44:00	3	2	1	129	1547	2018-10-14	7	9	129	11	09:41:00	09:44:00	1	7200	5
129	7	9	2018-11-10	1	32	1	1	1	09:41:00	09:44:00	3	2	1	129	1548	2018-10-14	7	9	129	12	09:41:00	09:44:00	2	7200	0
130	7	10	2018-11-10	1	32	1	1	2	09:46:00	09:49:00	3	2	1	130	1549	2018-11-10	7	10	130	1	09:46:00	09:49:00	3	10	0
130	7	10	2018-11-10	1	32	1	1	2	09:46:00	09:49:00	3	2	1	130	1550	2018-11-10	7	10	130	2	09:46:00	10:09:00	3	20	0
130	7	10	2018-11-10	1	32	1	1	2	09:46:00	09:49:00	3	2	1	130	1551	2018-11-10	7	10	130	3	09:46:00	10:19:00	3	30	0
130	7	10	2018-11-10	1	32	1	1	2	09:46:00	09:49:00	3	2	1	130	1552	2018-11-10	7	10	130	4	09:46:00	10:29:00	3	40	0
130	7	10	2018-11-10	1	32	1	1	2	09:46:00	09:49:00	3	2	1	130	1553	2018-11-10	7	10	130	5	09:46:00	10:39:00	3	50	0
130	7	10	2018-11-10	1	32	1	1	2	09:46:00	09:49:00	3	2	1	130	1554	2018-11-10	7	10	130	6	09:46:00	10:59:00	3	60	1
130	7	10	2018-11-10	1	32	1	1	2	09:46:00	09:49:00	3	2	1	130	1555	2018-12-10	7	10	130	7	09:46:00	09:49:00	1	2400	3
130	7	10	2018-11-10	1	32	1	1	2	09:46:00	09:49:00	3	2	1	130	1556	2018-12-10	7	10	130	8	09:46:00	09:49:00	2	2400	2
130	7	10	2018-11-10	1	32	1	1	2	09:46:00	09:49:00	3	2	1	130	1557	2018-10-13	7	10	130	9	09:46:00	09:49:00	1	4800	5
130	7	10	2018-11-10	1	32	1	1	2	09:46:00	09:49:00	3	2	1	130	1558	2018-10-13	7	10	130	10	09:46:00	09:49:00	2	4800	0
130	7	10	2018-11-10	1	32	1	1	2	09:46:00	09:49:00	3	2	1	130	1559	2018-10-14	7	10	130	11	09:46:00	09:49:00	1	7200	5
130	7	10	2018-11-10	1	32	1	1	2	09:46:00	09:49:00	3	2	1	130	1560	2018-10-14	7	10	130	12	09:46:00	09:49:00	2	7200	0
131	7	11	2018-11-10	1	32	1	1	3	09:50:00	09:53:00	3	2	1	131	1561	2018-11-10	7	11	131	1	09:50:00	09:53:00	3	10	0
131	7	11	2018-11-10	1	32	1	1	3	09:50:00	09:53:00	3	2	1	131	1562	2018-11-10	7	11	131	2	09:50:00	10:13:00	3	20	0
131	7	11	2018-11-10	1	32	1	1	3	09:50:00	09:53:00	3	2	1	131	1563	2018-11-10	7	11	131	3	09:50:00	10:23:00	3	30	0
131	7	11	2018-11-10	1	32	1	1	3	09:50:00	09:53:00	3	2	1	131	1564	2018-11-10	7	11	131	4	09:50:00	10:33:00	3	40	1
131	7	11	2018-11-10	1	32	1	1	3	09:50:00	09:53:00	3	2	1	131	1565	2018-11-10	7	11	131	5	09:50:00	10:43:00	3	50	1
131	7	11	2018-11-10	1	32	1	1	3	09:50:00	09:53:00	3	2	1	131	1566	2018-11-10	7	11	131	6	09:50:00	10:53:00	3	60	1
131	7	11	2018-11-10	1	32	1	1	3	09:50:00	09:53:00	3	2	1	131	1567	2018-12-10	7	11	131	7	09:50:00	09:53:00	1	2400	4
131	7	11	2018-11-10	1	32	1	1	3	09:50:00	09:53:00	3	2	1	131	1568	2018-12-10	7	11	131	8	09:50:00	09:53:00	2	2400	1
131	7	11	2018-11-10	1	32	1	1	3	09:50:00	09:53:00	3	2	1	131	1569	2018-10-13	7	11	131	9	09:50:00	09:53:00	1	4800	5
131	7	11	2018-11-10	1	32	1	1	3	09:50:00	09:53:00	3	2	1	131	1570	2018-10-13	7	11	131	10	09:50:00	09:53:00	2	4800	0
131	7	11	2018-11-10	1	32	1	1	3	09:50:00	09:53:00	3	2	1	131	1571	2018-10-14	7	11	131	11	09:50:00	09:53:00	1	7200	5
131	7	11	2018-11-10	1	32	1	1	3	09:50:00	09:53:00	3	2	1	131	1572	2018-10-14	7	11	131	12	09:50:00	09:53:00	2	7200	0
132	7	12	2018-11-10	1	32	1	1	4	09:54:00	09:57:00	3	2	1	132	1573	2018-11-10	7	12	132	1	09:54:00	09:57:00	3	10	0
132	7	12	2018-11-10	1	32	1	1	4	09:54:00	09:57:00	3	2	1	132	1574	2018-11-10	7	12	132	2	09:54:00	10:17:00	3	20	0
132	7	12	2018-11-10	1	32	1	1	4	09:54:00	09:57:00	3	2	1	132	1575	2018-11-10	7	12	132	3	09:54:00	10:27:00	3	30	0
132	7	12	2018-11-10	1	32	1	1	4	09:54:00	09:57:00	3	2	1	132	1576	2018-11-10	7	12	132	4	09:54:00	10:37:00	3	40	0
132	7	12	2018-11-10	1	32	1	1	4	09:54:00	09:57:00	3	2	1	132	1577	2018-11-10	7	12	132	5	09:54:00	10:47:00	3	50	0
132	7	12	2018-11-10	1	32	1	1	4	09:54:00	09:57:00	3	2	1	132	1578	2018-11-10	7	12	132	6	09:54:00	10:57:00	3	60	1
132	7	12	2018-11-10	1	32	1	1	4	09:54:00	09:57:00	3	2	1	132	1579	2018-12-10	7	12	132	7	09:54:00	09:57:00	1	2400	2
132	7	12	2018-11-10	1	32	1	1	4	09:54:00	09:57:00	3	2	1	132	1580	2018-12-10	7	12	132	8	09:54:00	09:57:00	2	2400	3
132	7	12	2018-11-10	1	32	1	1	4	09:54:00	09:57:00	3	2	1	132	1581	2018-10-13	7	12	132	9	09:54:00	09:57:00	1	4800	5
132	7	12	2018-11-10	1	32	1	1	4	09:54:00	09:57:00	3	2	1	132	1582	2018-10-13	7	12	132	10	09:54:00	09:57:00	2	4800	0
132	7	12	2018-11-10	1	32	1	1	4	09:54:00	09:57:00	3	2	1	132	1583	2018-10-14	7	12	132	11	09:54:00	09:57:00	1	7200	5
132	7	12	2018-11-10	1	32	1	1	4	09:54:00	09:57:00	3	2	1	132	1584	2018-10-14	7	12	132	12	09:54:00	09:57:00	2	7200	0
133	7	13	2018-11-10	1	32	1	2	1	10:10:00	10:40:00	3	2	1	133	1585	2018-11-10	7	13	133	1	10:10:00	10:40:00	3	10	0
133	7	13	2018-11-10	1	32	1	2	1	10:10:00	10:40:00	3	2	1	133	1586	2018-11-10	7	13	133	2	10:10:00	11:00:00	3	20	0
133	7	13	2018-11-10	1	32	1	2	1	10:10:00	10:40:00	3	2	1	133	1587	2018-11-10	7	13	133	3	10:10:00	11:10:00	3	30	0
133	7	13	2018-11-10	1	32	1	2	1	10:10:00	10:40:00	3	2	1	133	1588	2018-11-10	7	13	133	4	10:10:00	11:20:00	3	40	0
133	7	13	2018-11-10	1	32	1	2	1	10:10:00	10:40:00	3	2	1	133	1589	2018-11-10	7	13	133	5	10:10:00	11:30:00	3	50	2
133	7	13	2018-11-10	1	32	1	2	1	10:10:00	10:40:00	3	2	1	133	1590	2018-11-10	7	13	133	6	10:10:00	11:40:00	3	60	2
133	7	13	2018-11-10	1	32	1	2	1	10:10:00	10:40:00	3	2	1	133	1591	2018-12-10	7	13	133	7	10:10:00	10:40:00	1	2400	4
133	7	13	2018-11-10	1	32	1	2	1	10:10:00	10:40:00	3	2	1	133	1592	2018-12-10	7	13	133	8	10:10:00	10:40:00	2	2400	1
133	7	13	2018-11-10	1	32	1	2	1	10:10:00	10:40:00	3	2	1	133	1593	2018-10-13	7	13	133	9	10:10:00	10:40:00	1	4800	4
133	7	13	2018-11-10	1	32	1	2	1	10:10:00	10:40:00	3	2	1	133	1594	2018-10-13	7	13	133	10	10:10:00	10:40:00	2	4800	1
133	7	13	2018-11-10	1	32	1	2	1	10:10:00	10:40:00	3	2	1	133	1595	2018-10-14	7	13	133	11	10:10:00	10:40:00	1	7200	5
133	7	13	2018-11-10	1	32	1	2	1	10:10:00	10:40:00	3	2	1	133	1596	2018-10-14	7	13	133	12	10:10:00	10:40:00	2	7200	0
134	7	14	2018-11-10	1	32	1	2	2	10:11:00	10:41:00	3	2	1	134	1597	2018-11-10	7	14	134	1	10:11:00	10:41:00	3	10	0
134	7	14	2018-11-10	1	32	1	2	2	10:11:00	10:41:00	3	2	1	134	1598	2018-11-10	7	14	134	2	10:11:00	11:01:00	3	20	0
134	7	14	2018-11-10	1	32	1	2	2	10:11:00	10:41:00	3	2	1	134	1599	2018-11-10	7	14	134	3	10:11:00	11:11:00	3	30	0
134	7	14	2018-11-10	1	32	1	2	2	10:11:00	10:41:00	3	2	1	134	1600	2018-11-10	7	14	134	4	10:11:00	11:21:00	3	40	0
134	7	14	2018-11-10	1	32	1	2	2	10:11:00	10:41:00	3	2	1	134	1601	2018-11-10	7	14	134	5	10:11:00	11:31:00	3	50	3
134	7	14	2018-11-10	1	32	1	2	2	10:11:00	10:41:00	3	2	1	134	1602	2018-11-10	7	14	134	6	10:11:00	11:41:00	3	60	3
134	7	14	2018-11-10	1	32	1	2	2	10:11:00	10:41:00	3	2	1	134	1603	2018-12-10	7	14	134	7	10:11:00	10:41:00	1	2400	3
134	7	14	2018-11-10	1	32	1	2	2	10:11:00	10:41:00	3	2	1	134	1604	2018-12-10	7	14	134	8	10:11:00	10:41:00	2	2400	2
134	7	14	2018-11-10	1	32	1	2	2	10:11:00	10:41:00	3	2	1	134	1605	2018-10-13	7	14	134	9	10:11:00	10:41:00	1	4800	5
134	7	14	2018-11-10	1	32	1	2	2	10:11:00	10:41:00	3	2	1	134	1606	2018-10-13	7	14	134	10	10:11:00	10:41:00	2	4800	0
134	7	14	2018-11-10	1	32	1	2	2	10:11:00	10:41:00	3	2	1	134	1607	2018-10-14	7	14	134	11	10:11:00	10:41:00	1	7200	5
134	7	14	2018-11-10	1	32	1	2	2	10:11:00	10:41:00	3	2	1	134	1608	2018-10-14	7	14	134	12	10:11:00	10:41:00	2	7200	0
135	7	15	2018-11-10	1	32	1	2	3	10:12:00	10:42:00	3	2	1	135	1609	2018-11-10	7	15	135	1	10:12:00	10:42:00	3	10	0
135	7	15	2018-11-10	1	32	1	2	3	10:12:00	10:42:00	3	2	1	135	1610	2018-11-10	7	15	135	2	10:12:00	11:02:00	3	20	0
135	7	15	2018-11-10	1	32	1	2	3	10:12:00	10:42:00	3	2	1	135	1611	2018-11-10	7	15	135	3	10:12:00	11:12:00	3	30	0
135	7	15	2018-11-10	1	32	1	2	3	10:12:00	10:42:00	3	2	1	135	1612	2018-11-10	7	15	135	4	10:12:00	11:22:00	3	40	3
135	7	15	2018-11-10	1	32	1	2	3	10:12:00	10:42:00	3	2	1	135	1613	2018-11-10	7	15	135	5	10:12:00	11:32:00	3	50	3
135	7	15	2018-11-10	1	32	1	2	3	10:12:00	10:42:00	3	2	1	135	1614	2018-11-10	7	15	135	6	10:12:00	11:42:00	3	60	3
135	7	15	2018-11-10	1	32	1	2	3	10:12:00	10:42:00	3	2	1	135	1615	2018-12-10	7	15	135	7	10:12:00	10:42:00	1	2400	4
135	7	15	2018-11-10	1	32	1	2	3	10:12:00	10:42:00	3	2	1	135	1616	2018-12-10	7	15	135	8	10:12:00	10:42:00	2	2400	1
135	7	15	2018-11-10	1	32	1	2	3	10:12:00	10:42:00	3	2	1	135	1617	2018-10-13	7	15	135	9	10:12:00	10:42:00	1	4800	5
135	7	15	2018-11-10	1	32	1	2	3	10:12:00	10:42:00	3	2	1	135	1618	2018-10-13	7	15	135	10	10:12:00	10:42:00	2	4800	0
135	7	15	2018-11-10	1	32	1	2	3	10:12:00	10:42:00	3	2	1	135	1619	2018-10-14	7	15	135	11	10:12:00	10:42:00	1	7200	5
135	7	15	2018-11-10	1	32	1	2	3	10:12:00	10:42:00	3	2	1	135	1620	2018-10-14	7	15	135	12	10:12:00	10:42:00	2	7200	0
136	7	16	2018-11-10	1	32	1	2	4	10:16:00	10:46:00	3	2	1	136	1621	2018-11-10	7	16	136	1	10:16:00	10:46:00	3	10	0
136	7	16	2018-11-10	1	32	1	2	4	10:16:00	10:46:00	3	2	1	136	1622	2018-11-10	7	16	136	2	10:16:00	11:06:00	3	20	1
136	7	16	2018-11-10	1	32	1	2	4	10:16:00	10:46:00	3	2	1	136	1623	2018-11-10	7	16	136	3	10:16:00	11:16:00	3	30	2
136	7	16	2018-11-10	1	32	1	2	4	10:16:00	10:46:00	3	2	1	136	1624	2018-11-10	7	16	136	4	10:16:00	11:26:00	3	40	2
136	7	16	2018-11-10	1	32	1	2	4	10:16:00	10:46:00	3	2	1	136	1625	2018-11-10	7	16	136	5	10:16:00	11:36:00	3	50	2
136	7	16	2018-11-10	1	32	1	2	4	10:16:00	10:46:00	3	2	1	136	1626	2018-11-10	7	16	136	6	10:16:00	11:46:00	3	60	2
136	7	16	2018-11-10	1	32	1	2	4	10:16:00	10:46:00	3	2	1	136	1627	2018-12-10	7	16	136	7	10:16:00	10:46:00	1	2400	2
136	7	16	2018-11-10	1	32	1	2	4	10:16:00	10:46:00	3	2	1	136	1628	2018-12-10	7	16	136	8	10:16:00	10:46:00	2	2400	3
136	7	16	2018-11-10	1	32	1	2	4	10:16:00	10:46:00	3	2	1	136	1629	2018-10-13	7	16	136	9	10:16:00	10:46:00	1	4800	4
136	7	16	2018-11-10	1	32	1	2	4	10:16:00	10:46:00	3	2	1	136	1630	2018-10-13	7	16	136	10	10:16:00	10:46:00	2	4800	1
136	7	16	2018-11-10	1	32	1	2	4	10:16:00	10:46:00	3	2	1	136	1631	2018-10-14	7	16	136	11	10:16:00	10:46:00	1	7200	5
136	7	16	2018-11-10	1	32	1	2	4	10:16:00	10:46:00	3	2	1	136	1632	2018-10-14	7	16	136	12	10:16:00	10:46:00	2	7200	0
137	7	17	2018-11-10	1	32	1	1	1	08:20:00	08:23:00	30	2	1	137	1633	2018-11-10	7	17	137	1	08:20:00	08:23:00	3	10	0
137	7	17	2018-11-10	1	32	1	1	1	08:20:00	08:23:00	30	2	1	137	1634	2018-11-10	7	17	137	2	08:20:00	08:43:00	3	20	0
137	7	17	2018-11-10	1	32	1	1	1	08:20:00	08:23:00	30	2	1	137	1635	2018-11-10	7	17	137	3	08:20:00	08:53:00	3	30	3
137	7	17	2018-11-10	1	32	1	1	1	08:20:00	08:23:00	30	2	1	137	1636	2018-11-10	7	17	137	4	08:20:00	09:03:00	3	40	3
137	7	17	2018-11-10	1	32	1	1	1	08:20:00	08:23:00	30	2	1	137	1637	2018-11-10	7	17	137	5	08:20:00	09:13:00	3	50	3
137	7	17	2018-11-10	1	32	1	1	1	08:20:00	08:23:00	30	2	1	137	1638	2018-11-10	7	17	137	6	08:20:00	09:23:00	3	60	3
137	7	17	2018-11-10	1	32	1	1	1	08:20:00	08:23:00	30	2	1	137	1639	2018-12-10	7	17	137	7	08:20:00	08:23:00	1	2400	3
137	7	17	2018-11-10	1	32	1	1	1	08:20:00	08:23:00	30	2	1	137	1640	2018-12-10	7	17	137	8	08:20:00	08:23:00	2	2400	2
137	7	17	2018-11-10	1	32	1	1	1	08:20:00	08:23:00	30	2	1	137	1641	2018-10-13	7	17	137	9	08:20:00	08:23:00	1	4800	4
137	7	17	2018-11-10	1	32	1	1	1	08:20:00	08:23:00	30	2	1	137	1642	2018-10-13	7	17	137	10	08:20:00	08:23:00	2	4800	1
137	7	17	2018-11-10	1	32	1	1	1	08:20:00	08:23:00	30	2	1	137	1643	2018-10-14	7	17	137	11	08:20:00	08:23:00	1	7200	5
137	7	17	2018-11-10	1	32	1	1	1	08:20:00	08:23:00	30	2	1	137	1644	2018-10-14	7	17	137	12	08:20:00	08:23:00	2	7200	0
138	7	18	2018-11-10	1	32	1	1	2	08:21:11	08:24:00	30	2	1	138	1645	2018-11-10	7	18	138	1	08:21:11	08:24:00	3	10	0
138	7	18	2018-11-10	1	32	1	1	2	08:21:11	08:24:00	30	2	1	138	1646	2018-11-10	7	18	138	2	08:21:11	08:44:00	3	20	0
138	7	18	2018-11-10	1	32	1	1	2	08:21:11	08:24:00	30	2	1	138	1647	2018-11-10	7	18	138	3	08:21:11	08:54:00	3	30	0
138	7	18	2018-11-10	1	32	1	1	2	08:21:11	08:24:00	30	2	1	138	1648	2018-11-10	7	18	138	4	08:21:11	09:04:00	3	40	2
138	7	18	2018-11-10	1	32	1	1	2	08:21:11	08:24:00	30	2	1	138	1649	2018-11-10	7	18	138	5	08:21:11	09:14:00	3	50	3
138	7	18	2018-11-10	1	32	1	1	2	08:21:11	08:24:00	30	2	1	138	1650	2018-11-10	7	18	138	6	08:21:11	09:24:00	3	60	3
138	7	18	2018-11-10	1	32	1	1	2	08:21:11	08:24:00	30	2	1	138	1651	2018-12-10	7	18	138	7	08:21:11	08:24:00	1	2400	5
138	7	18	2018-11-10	1	32	1	1	2	08:21:11	08:24:00	30	2	1	138	1652	2018-12-10	7	18	138	8	08:21:11	08:24:00	2	2400	0
138	7	18	2018-11-10	1	32	1	1	2	08:21:11	08:24:00	30	2	1	138	1653	2018-10-13	7	18	138	9	08:21:11	08:24:00	1	4800	5
138	7	18	2018-11-10	1	32	1	1	2	08:21:11	08:24:00	30	2	1	138	1654	2018-10-13	7	18	138	10	08:21:11	08:24:00	2	4800	0
138	7	18	2018-11-10	1	32	1	1	2	08:21:11	08:24:00	30	2	1	138	1655	2018-10-14	7	18	138	11	08:21:11	08:24:00	1	7200	5
138	7	18	2018-11-10	1	32	1	1	2	08:21:11	08:24:00	30	2	1	138	1656	2018-10-14	7	18	138	12	08:21:11	08:24:00	2	7200	0
139	7	19	2018-11-10	1	32	1	1	3	08:22:22	08:25:00	30	2	1	139	1657	2018-11-10	7	19	139	1	08:22:22	08:25:00	3	10	0
139	7	19	2018-11-10	1	32	1	1	3	08:22:22	08:25:00	30	2	1	139	1658	2018-11-10	7	19	139	2	08:22:22	08:45:00	3	20	0
139	7	19	2018-11-10	1	32	1	1	3	08:22:22	08:25:00	30	2	1	139	1659	2018-11-10	7	19	139	3	08:22:22	08:55:00	3	30	2
139	7	19	2018-11-10	1	32	1	1	3	08:22:22	08:25:00	30	2	1	139	1660	2018-11-10	7	19	139	4	08:22:22	09:05:00	3	40	2
139	7	19	2018-11-10	1	32	1	1	3	08:22:22	08:25:00	30	2	1	139	1661	2018-11-10	7	19	139	5	08:22:22	09:15:00	3	50	2
139	7	19	2018-11-10	1	32	1	1	3	08:22:22	08:25:00	30	2	1	139	1662	2018-11-10	7	19	139	6	08:22:22	09:25:00	3	60	4
139	7	19	2018-11-10	1	32	1	1	3	08:22:22	08:25:00	30	2	1	139	1663	2018-12-10	7	19	139	7	08:22:22	08:25:00	1	2400	4
139	7	19	2018-11-10	1	32	1	1	3	08:22:22	08:25:00	30	2	1	139	1664	2018-12-10	7	19	139	8	08:22:22	08:25:00	2	2400	1
139	7	19	2018-11-10	1	32	1	1	3	08:22:22	08:25:00	30	2	1	139	1665	2018-10-13	7	19	139	9	08:22:22	08:25:00	1	4800	4
139	7	19	2018-11-10	1	32	1	1	3	08:22:22	08:25:00	30	2	1	139	1666	2018-10-13	7	19	139	10	08:22:22	08:25:00	2	4800	1
139	7	19	2018-11-10	1	32	1	1	3	08:22:22	08:25:00	30	2	1	139	1667	2018-10-14	7	19	139	11	08:22:22	08:25:00	1	7200	4
139	7	19	2018-11-10	1	32	1	1	3	08:22:22	08:25:00	30	2	1	139	1668	2018-10-14	7	19	139	12	08:22:22	08:25:00	2	7200	1
140	7	20	2018-11-10	1	32	1	1	4	08:23:23	08:26:00	30	2	1	140	1669	2018-11-10	7	20	140	1	08:23:23	08:26:00	3	10	0
140	7	20	2018-11-10	1	32	1	1	4	08:23:23	08:26:00	30	2	1	140	1670	2018-11-10	7	20	140	2	08:23:23	08:46:00	3	20	1
140	7	20	2018-11-10	1	32	1	1	4	08:23:23	08:26:00	30	2	1	140	1671	2018-11-10	7	20	140	3	08:23:23	08:56:00	3	30	1
140	7	20	2018-11-10	1	32	1	1	4	08:23:23	08:26:00	30	2	1	140	1672	2018-11-10	7	20	140	4	08:23:23	09:06:00	3	40	1
140	7	20	2018-11-10	1	32	1	1	4	08:23:23	08:26:00	30	2	1	140	1673	2018-11-10	7	20	140	5	08:23:23	09:16:00	3	50	1
140	7	20	2018-11-10	1	32	1	1	4	08:23:23	08:26:00	30	2	1	140	1674	2018-11-10	7	20	140	6	08:23:23	09:26:00	3	60	1
140	7	20	2018-11-10	1	32	1	1	4	08:23:23	08:26:00	30	2	1	140	1675	2018-12-10	7	20	140	7	08:23:23	08:26:00	1	2400	2
140	7	20	2018-11-10	1	32	1	1	4	08:23:23	08:26:00	30	2	1	140	1676	2018-12-10	7	20	140	8	08:23:23	08:26:00	2	2400	3
140	7	20	2018-11-10	1	32	1	1	4	08:23:23	08:26:00	30	2	1	140	1677	2018-10-13	7	20	140	9	08:23:23	08:26:00	1	4800	2
140	7	20	2018-11-10	1	32	1	1	4	08:23:23	08:26:00	30	2	1	140	1678	2018-10-13	7	20	140	10	08:23:23	08:26:00	2	4800	3
140	7	20	2018-11-10	1	32	1	1	4	08:23:23	08:26:00	30	2	1	140	1679	2018-10-14	7	20	140	11	08:23:23	08:26:00	1	7200	4
140	7	20	2018-11-10	1	32	1	1	4	08:23:23	08:26:00	30	2	1	140	1680	2018-10-14	7	20	140	12	08:23:23	08:26:00	2	7200	1
141	8	1	2018-11-10	1	32	1	2	1	08:31:00	09:01:00	30	2	1	141	1681	2018-11-10	8	1	141	1	08:31:00	09:01:00	3	10	0
141	8	1	2018-11-10	1	32	1	2	1	08:31:00	09:01:00	30	2	1	141	1682	2018-11-10	8	1	141	2	08:31:00	09:21:00	3	20	2
141	8	1	2018-11-10	1	32	1	2	1	08:31:00	09:01:00	30	2	1	141	1683	2018-11-10	8	1	141	3	08:31:00	09:31:00	3	30	2
141	8	1	2018-11-10	1	32	1	2	1	08:31:00	09:01:00	30	2	1	141	1684	2018-11-10	8	1	141	4	08:31:00	09:41:00	3	40	3
141	8	1	2018-11-10	1	32	1	2	1	08:31:00	09:01:00	30	2	1	141	1685	2018-11-10	8	1	141	5	08:31:00	09:51:00	3	50	3
141	8	1	2018-11-10	1	32	1	2	1	08:31:00	09:01:00	30	2	1	141	1686	2018-11-10	8	1	141	6	08:31:00	10:01:00	3	60	3
141	8	1	2018-11-10	1	32	1	2	1	08:31:00	09:01:00	30	2	1	141	1687	2018-12-10	8	1	141	7	08:31:00	09:01:00	1	2400	5
141	8	1	2018-11-10	1	32	1	2	1	08:31:00	09:01:00	30	2	1	141	1688	2018-12-10	8	1	141	8	08:31:00	09:01:00	2	2400	0
141	8	1	2018-11-10	1	32	1	2	1	08:31:00	09:01:00	30	2	1	141	1689	2018-10-13	8	1	141	9	08:31:00	09:01:00	1	4800	5
141	8	1	2018-11-10	1	32	1	2	1	08:31:00	09:01:00	30	2	1	141	1690	2018-10-13	8	1	141	10	08:31:00	09:01:00	2	4800	0
141	8	1	2018-11-10	1	32	1	2	1	08:31:00	09:01:00	30	2	1	141	1691	2018-10-14	8	1	141	11	08:31:00	09:01:00	1	7200	5
141	8	1	2018-11-10	1	32	1	2	1	08:31:00	09:01:00	30	2	1	141	1692	2018-10-14	8	1	141	12	08:31:00	09:01:00	2	7200	0
142	8	2	2018-11-10	1	32	1	2	2	08:32:00	09:02:00	30	2	1	142	1693	2018-11-10	8	2	142	1	08:32:00	09:02:00	3	10	0
142	8	2	2018-11-10	1	32	1	2	2	08:32:00	09:02:00	30	2	1	142	1694	2018-11-10	8	2	142	2	08:32:00	09:22:00	3	20	0
142	8	2	2018-11-10	1	32	1	2	2	08:32:00	09:02:00	30	2	1	142	1695	2018-11-10	8	2	142	3	08:32:00	09:32:00	3	30	3
142	8	2	2018-11-10	1	32	1	2	2	08:32:00	09:02:00	30	2	1	142	1696	2018-11-10	8	2	142	4	08:32:00	09:42:00	3	40	4
142	8	2	2018-11-10	1	32	1	2	2	08:32:00	09:02:00	30	2	1	142	1697	2018-11-10	8	2	142	5	08:32:00	09:52:00	3	50	4
142	8	2	2018-11-10	1	32	1	2	2	08:32:00	09:02:00	30	2	1	142	1698	2018-11-10	8	2	142	6	08:32:00	10:02:00	3	60	4
142	8	2	2018-11-10	1	32	1	2	2	08:32:00	09:02:00	30	2	1	142	1699	2018-12-10	8	2	142	7	08:32:00	09:02:00	1	2400	4
142	8	2	2018-11-10	1	32	1	2	2	08:32:00	09:02:00	30	2	1	142	1700	2018-12-10	8	2	142	8	08:32:00	09:02:00	2	2400	1
142	8	2	2018-11-10	1	32	1	2	2	08:32:00	09:02:00	30	2	1	142	1701	2018-10-13	8	2	142	9	08:32:00	09:02:00	1	4800	5
142	8	2	2018-11-10	1	32	1	2	2	08:32:00	09:02:00	30	2	1	142	1702	2018-10-13	8	2	142	10	08:32:00	09:02:00	2	4800	0
142	8	2	2018-11-10	1	32	1	2	2	08:32:00	09:02:00	30	2	1	142	1703	2018-10-14	8	2	142	11	08:32:00	09:02:00	1	7200	5
142	8	2	2018-11-10	1	32	1	2	2	08:32:00	09:02:00	30	2	1	142	1704	2018-10-14	8	2	142	12	08:32:00	09:02:00	2	7200	0
143	8	3	2018-11-10	1	32	1	2	3	08:33:00	09:03:00	30	2	1	143	1705	2018-11-10	8	3	143	1	08:33:00	09:03:00	3	10	0
143	8	3	2018-11-10	1	32	1	2	3	08:33:00	09:03:00	30	2	1	143	1706	2018-11-10	8	3	143	2	08:33:00	09:23:00	3	20	0
143	8	3	2018-11-10	1	32	1	2	3	08:33:00	09:03:00	30	2	1	143	1707	2018-11-10	8	3	143	3	08:33:00	09:33:00	3	30	0
143	8	3	2018-11-10	1	32	1	2	3	08:33:00	09:03:00	30	2	1	143	1708	2018-11-10	8	3	143	4	08:33:00	09:43:00	3	40	1
143	8	3	2018-11-10	1	32	1	2	3	08:33:00	09:03:00	30	2	1	143	1709	2018-11-10	8	3	143	5	08:33:00	09:53:00	3	50	1
143	8	3	2018-11-10	1	32	1	2	3	08:33:00	09:03:00	30	2	1	143	1710	2018-11-10	8	3	143	6	08:33:00	10:03:00	3	60	2
143	8	3	2018-11-10	1	32	1	2	3	08:33:00	09:03:00	30	2	1	143	1711	2018-12-10	8	3	143	7	08:33:00	09:03:00	1	2400	3
143	8	3	2018-11-10	1	32	1	2	3	08:33:00	09:03:00	30	2	1	143	1712	2018-12-10	8	3	143	8	08:33:00	09:03:00	2	2400	2
143	8	3	2018-11-10	1	32	1	2	3	08:33:00	09:03:00	30	2	1	143	1713	2018-10-13	8	3	143	9	08:33:00	09:03:00	1	4800	5
143	8	3	2018-11-10	1	32	1	2	3	08:33:00	09:03:00	30	2	1	143	1714	2018-10-13	8	3	143	10	08:33:00	09:03:00	2	4800	0
143	8	3	2018-11-10	1	32	1	2	3	08:33:00	09:03:00	30	2	1	143	1715	2018-10-14	8	3	143	11	08:33:00	09:03:00	1	7200	5
143	8	3	2018-11-10	1	32	1	2	3	08:33:00	09:03:00	30	2	1	143	1716	2018-10-14	8	3	143	12	08:33:00	09:03:00	2	7200	0
144	8	4	2018-11-10	1	32	1	2	4	08:34:00	09:04:00	30	2	1	144	1717	2018-11-10	8	4	144	1	08:34:00	09:04:00	3	10	0
144	8	4	2018-11-10	1	32	1	2	4	08:34:00	09:04:00	30	2	1	144	1718	2018-11-10	8	4	144	2	08:34:00	09:24:00	3	20	0
144	8	4	2018-11-10	1	32	1	2	4	08:34:00	09:04:00	30	2	1	144	1719	2018-11-10	8	4	144	3	08:34:00	09:34:00	3	30	0
144	8	4	2018-11-10	1	32	1	2	4	08:34:00	09:04:00	30	2	1	144	1720	2018-11-10	8	4	144	4	08:34:00	09:44:00	3	40	1
144	8	4	2018-11-10	1	32	1	2	4	08:34:00	09:04:00	30	2	1	144	1721	2018-11-10	8	4	144	5	08:34:00	09:54:00	3	50	1
144	8	4	2018-11-10	1	32	1	2	4	08:34:00	09:04:00	30	2	1	144	1722	2018-11-10	8	4	144	6	08:34:00	10:04:00	3	60	2
144	8	4	2018-11-10	1	32	1	2	4	08:34:00	09:04:00	30	2	1	144	1723	2018-12-10	8	4	144	7	08:34:00	09:04:00	1	2400	3
144	8	4	2018-11-10	1	32	1	2	4	08:34:00	09:04:00	30	2	1	144	1724	2018-12-10	8	4	144	8	08:34:00	09:04:00	2	2400	2
144	8	4	2018-11-10	1	32	1	2	4	08:34:00	09:04:00	30	2	1	144	1725	2018-10-13	8	4	144	9	08:34:00	09:04:00	1	4800	5
144	8	4	2018-11-10	1	32	1	2	4	08:34:00	09:04:00	30	2	1	144	1726	2018-10-13	8	4	144	10	08:34:00	09:04:00	2	4800	0
144	8	4	2018-11-10	1	32	1	2	4	08:34:00	09:04:00	30	2	1	144	1727	2018-10-14	8	4	144	11	08:34:00	09:04:00	1	7200	5
144	8	4	2018-11-10	1	32	1	2	4	08:34:00	09:04:00	30	2	1	144	1728	2018-10-14	8	4	144	12	08:34:00	09:04:00	2	7200	0
145	8	5	2018-11-10	1	30	1	1	1	08:27:00	08:30:00	3	2	1	145	1729	2018-11-10	8	5	145	1	08:27:00	08:30:00	3	10	0
145	8	5	2018-11-10	1	30	1	1	1	08:27:00	08:30:00	3	2	1	145	1730	2018-11-10	8	5	145	2	08:27:00	08:50:00	3	20	0
145	8	5	2018-11-10	1	30	1	1	1	08:27:00	08:30:00	3	2	1	145	1731	2018-11-10	8	5	145	3	08:27:00	09:00:00	3	30	0
145	8	5	2018-11-10	1	30	1	1	1	08:27:00	08:30:00	3	2	1	145	1732	2018-11-10	8	5	145	4	08:27:00	09:10:00	3	40	1
145	8	5	2018-11-10	1	30	1	1	1	08:27:00	08:30:00	3	2	1	145	1733	2018-11-10	8	5	145	5	08:27:00	09:20:00	3	50	1
145	8	5	2018-11-10	1	30	1	1	1	08:27:00	08:30:00	3	2	1	145	1734	2018-11-10	8	5	145	6	08:27:00	09:30:00	3	60	1
145	8	5	2018-11-10	1	30	1	1	1	08:27:00	08:30:00	3	2	1	145	1735	2018-12-10	8	5	145	7	08:27:00	08:30:00	1	2400	4
145	8	5	2018-11-10	1	30	1	1	1	08:27:00	08:30:00	3	2	1	145	1736	2018-12-10	8	5	145	8	08:27:00	08:30:00	2	2400	1
145	8	5	2018-11-10	1	30	1	1	1	08:27:00	08:30:00	3	2	1	145	1737	2018-10-13	8	5	145	9	08:27:00	08:30:00	1	4800	5
145	8	5	2018-11-10	1	30	1	1	1	08:27:00	08:30:00	3	2	1	145	1738	2018-10-13	8	5	145	10	08:27:00	08:30:00	2	4800	0
145	8	5	2018-11-10	1	30	1	1	1	08:27:00	08:30:00	3	2	1	145	1739	2018-10-14	8	5	145	11	08:27:00	08:30:00	1	7200	5
145	8	5	2018-11-10	1	30	1	1	1	08:27:00	08:30:00	3	2	1	145	1740	2018-10-14	8	5	145	12	08:27:00	08:30:00	2	7200	0
146	8	6	2018-11-10	1	30	1	1	2	08:27:00	08:30:00	3	2	1	146	1741	2018-11-10	8	6	146	1	08:27:00	08:30:00	3	10	0
146	8	6	2018-11-10	1	30	1	1	2	08:27:00	08:30:00	3	2	1	146	1742	2018-11-10	8	6	146	2	08:27:00	08:50:00	3	20	0
146	8	6	2018-11-10	1	30	1	1	2	08:27:00	08:30:00	3	2	1	146	1743	2018-11-10	8	6	146	3	08:27:00	09:00:00	3	30	0
146	8	6	2018-11-10	1	30	1	1	2	08:27:00	08:30:00	3	2	1	146	1744	2018-11-10	8	6	146	4	08:27:00	09:10:00	3	40	2
146	8	6	2018-11-10	1	30	1	1	2	08:27:00	08:30:00	3	2	1	146	1745	2018-11-10	8	6	146	5	08:27:00	09:20:00	3	50	2
146	8	6	2018-11-10	1	30	1	1	2	08:27:00	08:30:00	3	2	1	146	1746	2018-11-10	8	6	146	6	08:27:00	09:30:00	3	60	1
146	8	6	2018-11-10	1	30	1	1	2	08:27:00	08:30:00	3	2	1	146	1747	2018-12-10	8	6	146	7	08:27:00	08:30:00	1	2400	5
146	8	6	2018-11-10	1	30	1	1	2	08:27:00	08:30:00	3	2	1	146	1748	2018-12-10	8	6	146	8	08:27:00	08:30:00	2	2400	0
146	8	6	2018-11-10	1	30	1	1	2	08:27:00	08:30:00	3	2	1	146	1749	2018-10-13	8	6	146	9	08:27:00	08:30:00	1	4800	5
146	8	6	2018-11-10	1	30	1	1	2	08:27:00	08:30:00	3	2	1	146	1750	2018-10-13	8	6	146	10	08:27:00	08:30:00	2	4800	0
146	8	6	2018-11-10	1	30	1	1	2	08:27:00	08:30:00	3	2	1	146	1751	2018-10-14	8	6	146	11	08:27:00	08:30:00	1	7200	5
146	8	6	2018-11-10	1	30	1	1	2	08:27:00	08:30:00	3	2	1	146	1752	2018-10-14	8	6	146	12	08:27:00	08:30:00	2	7200	0
147	8	7	2018-11-10	1	30	1	1	3	08:28:00	08:31:11	3	2	1	147	1753	2018-11-10	8	7	147	1	08:28:00	08:31:11	3	10	0
147	8	7	2018-11-10	1	30	1	1	3	08:28:00	08:31:11	3	2	1	147	1754	2018-11-10	8	7	147	2	08:28:00	08:51:11	3	20	0
147	8	7	2018-11-10	1	30	1	1	3	08:28:00	08:31:11	3	2	1	147	1755	2018-11-10	8	7	147	3	08:28:00	09:01:00	3	30	0
147	8	7	2018-11-10	1	30	1	1	3	08:28:00	08:31:11	3	2	1	147	1756	2018-11-10	8	7	147	4	08:28:00	09:11:11	3	40	1
147	8	7	2018-11-10	1	30	1	1	3	08:28:00	08:31:11	3	2	1	147	1757	2018-11-10	8	7	147	5	08:28:00	09:21:11	3	50	1
147	8	7	2018-11-10	1	30	1	1	3	08:28:00	08:31:11	3	2	1	147	1758	2018-11-10	8	7	147	6	08:28:00	09:31:11	3	60	1
147	8	7	2018-11-10	1	30	1	1	3	08:28:00	08:31:11	3	2	1	147	1759	2018-12-10	8	7	147	7	08:28:00	08:31:11	1	2400	2
147	8	7	2018-11-10	1	30	1	1	3	08:28:00	08:31:11	3	2	1	147	1760	2018-12-10	8	7	147	8	08:28:00	08:31:11	2	2400	3
147	8	7	2018-11-10	1	30	1	1	3	08:28:00	08:31:11	3	2	1	147	1761	2018-10-13	8	7	147	9	08:28:00	08:31:11	1	4800	2
147	8	7	2018-11-10	1	30	1	1	3	08:28:00	08:31:11	3	2	1	147	1762	2018-10-13	8	7	147	10	08:28:00	08:31:11	2	4800	3
147	8	7	2018-11-10	1	30	1	1	3	08:28:00	08:31:11	3	2	1	147	1763	2018-10-14	8	7	147	11	08:28:00	08:31:11	1	7200	5
147	8	7	2018-11-10	1	30	1	1	3	08:28:00	08:31:11	3	2	1	147	1764	2018-10-14	8	7	147	12	08:28:00	08:31:11	2	7200	0
148	8	8	2018-11-10	1	30	1	1	4	08:28:00	08:31:11	3	2	1	148	1765	2018-11-10	8	8	148	1	08:28:00	08:31:11	3	10	0
148	8	8	2018-11-10	1	30	1	1	4	08:28:00	08:31:11	3	2	1	148	1766	2018-11-10	8	8	148	2	08:28:00	08:51:11	3	20	0
148	8	8	2018-11-10	1	30	1	1	4	08:28:00	08:31:11	3	2	1	148	1767	2018-11-10	8	8	148	3	08:28:00	09:01:00	3	30	0
148	8	8	2018-11-10	1	30	1	1	4	08:28:00	08:31:11	3	2	1	148	1768	2018-11-10	8	8	148	4	08:28:00	09:11:11	3	40	0
148	8	8	2018-11-10	1	30	1	1	4	08:28:00	08:31:11	3	2	1	148	1769	2018-11-10	8	8	148	5	08:28:00	09:21:11	3	50	0
148	8	8	2018-11-10	1	30	1	1	4	08:28:00	08:31:11	3	2	1	148	1770	2018-11-10	8	8	148	6	08:28:00	09:31:11	3	60	2
148	8	8	2018-11-10	1	30	1	1	4	08:28:00	08:31:11	3	2	1	148	1771	2018-12-10	8	8	148	7	08:28:00	08:31:11	1	2400	2
148	8	8	2018-11-10	1	30	1	1	4	08:28:00	08:31:11	3	2	1	148	1772	2018-12-10	8	8	148	8	08:28:00	08:31:11	2	2400	3
148	8	8	2018-11-10	1	30	1	1	4	08:28:00	08:31:11	3	2	1	148	1773	2018-10-13	8	8	148	9	08:28:00	08:31:11	1	4800	4
148	8	8	2018-11-10	1	30	1	1	4	08:28:00	08:31:11	3	2	1	148	1774	2018-10-13	8	8	148	10	08:28:00	08:31:11	2	4800	1
148	8	8	2018-11-10	1	30	1	1	4	08:28:00	08:31:11	3	2	1	148	1775	2018-10-14	8	8	148	11	08:28:00	08:31:11	1	7200	4
148	8	8	2018-11-10	1	30	1	1	4	08:28:00	08:31:11	3	2	1	148	1776	2018-10-14	8	8	148	12	08:28:00	08:31:11	2	7200	1
149	8	9	2018-11-10	1	30	1	2	1	09:09:00	09:12:00	3	2	1	149	1777	2018-11-10	8	9	149	1	09:09:00	09:12:00	3	10	0
149	8	9	2018-11-10	1	30	1	2	1	09:09:00	09:12:00	3	2	1	149	1778	2018-11-10	8	9	149	2	09:09:00	09:32:00	3	20	0
149	8	9	2018-11-10	1	30	1	2	1	09:09:00	09:12:00	3	2	1	149	1779	2018-11-10	8	9	149	3	09:09:00	09:42:00	3	30	0
149	8	9	2018-11-10	1	30	1	2	1	09:09:00	09:12:00	3	2	1	149	1780	2018-11-10	8	9	149	4	09:09:00	09:52:00	3	40	0
149	8	9	2018-11-10	1	30	1	2	1	09:09:00	09:12:00	3	2	1	149	1781	2018-11-10	8	9	149	5	09:09:00	10:02:00	3	50	2
149	8	9	2018-11-10	1	30	1	2	1	09:09:00	09:12:00	3	2	1	149	1782	2018-11-10	8	9	149	6	09:09:00	10:12:00	3	60	3
149	8	9	2018-11-10	1	30	1	2	1	09:09:00	09:12:00	3	2	1	149	1783	2018-12-10	8	9	149	7	09:09:00	09:12:00	1	2400	5
149	8	9	2018-11-10	1	30	1	2	1	09:09:00	09:12:00	3	2	1	149	1784	2018-12-10	8	9	149	8	09:09:00	09:12:00	2	2400	0
149	8	9	2018-11-10	1	30	1	2	1	09:09:00	09:12:00	3	2	1	149	1785	2018-10-13	8	9	149	9	09:09:00	09:12:00	1	4800	5
149	8	9	2018-11-10	1	30	1	2	1	09:09:00	09:12:00	3	2	1	149	1786	2018-10-13	8	9	149	10	09:09:00	09:12:00	2	4800	0
149	8	9	2018-11-10	1	30	1	2	1	09:09:00	09:12:00	3	2	1	149	1787	2018-10-14	8	9	149	11	09:09:00	09:12:00	1	7200	5
149	8	9	2018-11-10	1	30	1	2	1	09:09:00	09:12:00	3	2	1	149	1788	2018-10-14	8	9	149	12	09:09:00	09:12:00	2	7200	0
150	8	10	2018-11-10	1	30	1	2	2	09:09:00	09:12:00	3	2	1	150	1789	2018-11-10	8	10	150	1	09:09:00	09:12:00	3	10	0
150	8	10	2018-11-10	1	30	1	2	2	09:09:00	09:12:00	3	2	1	150	1790	2018-11-10	8	10	150	2	09:09:00	09:32:00	3	20	0
150	8	10	2018-11-10	1	30	1	2	2	09:09:00	09:12:00	3	2	1	150	1791	2018-11-10	8	10	150	3	09:09:00	09:42:00	3	30	0
150	8	10	2018-11-10	1	30	1	2	2	09:09:00	09:12:00	3	2	1	150	1792	2018-11-10	8	10	150	4	09:09:00	09:52:00	3	40	1
150	8	10	2018-11-10	1	30	1	2	2	09:09:00	09:12:00	3	2	1	150	1793	2018-11-10	8	10	150	5	09:09:00	10:02:00	3	50	4
150	8	10	2018-11-10	1	30	1	2	2	09:09:00	09:12:00	3	2	1	150	1794	2018-11-10	8	10	150	6	09:09:00	10:12:00	3	60	4
150	8	10	2018-11-10	1	30	1	2	2	09:09:00	09:12:00	3	2	1	150	1795	2018-12-10	8	10	150	7	09:09:00	09:12:00	1	2400	4
150	8	10	2018-11-10	1	30	1	2	2	09:09:00	09:12:00	3	2	1	150	1796	2018-12-10	8	10	150	8	09:09:00	09:12:00	2	2400	1
150	8	10	2018-11-10	1	30	1	2	2	09:09:00	09:12:00	3	2	1	150	1797	2018-10-13	8	10	150	9	09:09:00	09:12:00	1	4800	5
150	8	10	2018-11-10	1	30	1	2	2	09:09:00	09:12:00	3	2	1	150	1798	2018-10-13	8	10	150	10	09:09:00	09:12:00	2	4800	0
150	8	10	2018-11-10	1	30	1	2	2	09:09:00	09:12:00	3	2	1	150	1799	2018-10-14	8	10	150	11	09:09:00	09:12:00	1	7200	5
150	8	10	2018-11-10	1	30	1	2	2	09:09:00	09:12:00	3	2	1	150	1800	2018-10-14	8	10	150	12	09:09:00	09:12:00	2	7200	0
151	8	11	2018-11-10	1	30	1	2	3	09:10:00	09:13:00	3	2	1	151	1801	2018-11-10	8	11	151	1	09:10:00	09:13:00	3	10	0
151	8	11	2018-11-10	1	30	1	2	3	09:10:00	09:13:00	3	2	1	151	1802	2018-11-10	8	11	151	2	09:10:00	09:33:00	3	20	1
151	8	11	2018-11-10	1	30	1	2	3	09:10:00	09:13:00	3	2	1	151	1803	2018-11-10	8	11	151	3	09:10:00	09:43:00	3	30	1
151	8	11	2018-11-10	1	30	1	2	3	09:10:00	09:13:00	3	2	1	151	1804	2018-11-10	8	11	151	4	09:10:00	09:53:00	3	40	1
151	8	11	2018-11-10	1	30	1	2	3	09:10:00	09:13:00	3	2	1	151	1805	2018-11-10	8	11	151	5	09:10:00	10:03:00	3	50	3
151	8	11	2018-11-10	1	30	1	2	3	09:10:00	09:13:00	3	2	1	151	1806	2018-11-10	8	11	151	6	09:10:00	10:13:00	3	60	3
151	8	11	2018-11-10	1	30	1	2	3	09:10:00	09:13:00	3	2	1	151	1807	2018-12-10	8	11	151	7	09:10:00	09:13:00	1	2400	4
151	8	11	2018-11-10	1	30	1	2	3	09:10:00	09:13:00	3	2	1	151	1808	2018-12-10	8	11	151	8	09:10:00	09:13:00	2	2400	1
151	8	11	2018-11-10	1	30	1	2	3	09:10:00	09:13:00	3	2	1	151	1809	2018-10-13	8	11	151	9	09:10:00	09:13:00	1	4800	4
151	8	11	2018-11-10	1	30	1	2	3	09:10:00	09:13:00	3	2	1	151	1810	2018-10-13	8	11	151	10	09:10:00	09:13:00	2	4800	1
151	8	11	2018-11-10	1	30	1	2	3	09:10:00	09:13:00	3	2	1	151	1811	2018-10-14	8	11	151	11	09:10:00	09:13:00	1	7200	5
151	8	11	2018-11-10	1	30	1	2	3	09:10:00	09:13:00	3	2	1	151	1812	2018-10-14	8	11	151	12	09:10:00	09:13:00	2	7200	0
152	8	12	2018-11-10	1	30	1	2	4	09:10:00	09:13:00	3	2	1	152	1813	2018-11-10	8	12	152	1	09:10:00	09:13:00	3	10	0
152	8	12	2018-11-10	1	30	1	2	4	09:10:00	09:13:00	3	2	1	152	1814	2018-11-10	8	12	152	2	09:10:00	09:33:00	3	20	0
152	8	12	2018-11-10	1	30	1	2	4	09:10:00	09:13:00	3	2	1	152	1815	2018-11-10	8	12	152	3	09:10:00	09:43:00	3	30	0
152	8	12	2018-11-10	1	30	1	2	4	09:10:00	09:13:00	3	2	1	152	1816	2018-11-10	8	12	152	4	09:10:00	09:53:00	3	40	0
152	8	12	2018-11-10	1	30	1	2	4	09:10:00	09:13:00	3	2	1	152	1817	2018-11-10	8	12	152	5	09:10:00	10:03:00	3	50	0
152	8	12	2018-11-10	1	30	1	2	4	09:10:00	09:13:00	3	2	1	152	1818	2018-11-10	8	12	152	6	09:10:00	10:13:00	3	60	0
152	8	12	2018-11-10	1	30	1	2	4	09:10:00	09:13:00	3	2	1	152	1819	2018-12-10	8	12	152	7	09:10:00	09:13:00	1	2400	0
152	8	12	2018-11-10	1	30	1	2	4	09:10:00	09:13:00	3	2	1	152	1820	2018-12-10	8	12	152	8	09:10:00	09:13:00	2	2400	5
152	8	12	2018-11-10	1	30	1	2	4	09:10:00	09:13:00	3	2	1	152	1821	2018-10-13	8	12	152	9	09:10:00	09:13:00	1	4800	3
152	8	12	2018-11-10	1	30	1	2	4	09:10:00	09:13:00	3	2	1	152	1822	2018-10-13	8	12	152	10	09:10:00	09:13:00	2	4800	2
152	8	12	2018-11-10	1	30	1	2	4	09:10:00	09:13:00	3	2	1	152	1823	2018-10-14	8	12	152	11	09:10:00	09:13:00	1	7200	4
152	8	12	2018-11-10	1	30	1	2	4	09:10:00	09:13:00	3	2	1	152	1824	2018-10-14	8	12	152	12	09:10:00	09:13:00	2	7200	1
153	8	13	2018-11-10	1	30	1	1	1	08:37:00	09:07:00	30	2	1	153	1825	2018-11-10	8	13	153	1	09:11:00	09:14:00	3	10	0
153	8	13	2018-11-10	1	30	1	1	1	08:37:00	09:07:00	30	2	1	153	1826	2018-11-10	8	13	153	2	09:11:00	09:34:00	3	20	2
153	8	13	2018-11-10	1	30	1	1	1	08:37:00	09:07:00	30	2	1	153	1827	2018-11-10	8	13	153	3	09:11:00	09:44:00	3	30	2
153	8	13	2018-11-10	1	30	1	1	1	08:37:00	09:07:00	30	2	1	153	1828	2018-11-10	8	13	153	4	09:11:00	09:54:00	3	40	2
153	8	13	2018-11-10	1	30	1	1	1	08:37:00	09:07:00	30	2	1	153	1829	2018-11-10	8	13	153	5	09:11:00	11:04:00	3	50	3
153	8	13	2018-11-10	1	30	1	1	1	08:37:00	09:07:00	30	2	1	153	1830	2018-11-10	8	13	153	6	09:11:00	11:14:00	3	60	4
153	8	13	2018-11-10	1	30	1	1	1	08:37:00	09:07:00	30	2	1	153	1831	2018-12-10	8	13	153	7	09:11:00	09:14:00	1	2400	5
153	8	13	2018-11-10	1	30	1	1	1	08:37:00	09:07:00	30	2	1	153	1832	2018-12-10	8	13	153	8	09:11:00	09:14:00	2	2400	0
153	8	13	2018-11-10	1	30	1	1	1	08:37:00	09:07:00	30	2	1	153	1833	2018-10-13	8	13	153	9	09:11:00	09:14:00	1	4800	5
153	8	13	2018-11-10	1	30	1	1	1	08:37:00	09:07:00	30	2	1	153	1834	2018-10-13	8	13	153	10	09:11:00	09:14:00	2	4800	0
153	8	13	2018-11-10	1	30	1	1	1	08:37:00	09:07:00	30	2	1	153	1835	2018-10-14	8	13	153	11	09:11:00	09:14:00	1	7200	5
153	8	13	2018-11-10	1	30	1	1	1	08:37:00	09:07:00	30	2	1	153	1836	2018-10-14	8	13	153	12	09:11:00	09:14:00	2	7200	0
154	8	14	2018-11-10	1	30	1	1	2	08:38:00	09:08:00	30	2	1	154	1837	2018-11-10	8	14	154	1	08:38:00	09:08:00	3	10	0
154	8	14	2018-11-10	1	30	1	1	2	08:38:00	09:08:00	30	2	1	154	1838	2018-11-10	8	14	154	2	08:38:00	09:28:00	3	20	0
154	8	14	2018-11-10	1	30	1	1	2	08:38:00	09:08:00	30	2	1	154	1839	2018-11-10	8	14	154	3	08:38:00	09:38:00	3	30	0
154	8	14	2018-11-10	1	30	1	1	2	08:38:00	09:08:00	30	2	1	154	1840	2018-11-10	8	14	154	4	08:38:00	09:48:00	3	40	4
154	8	14	2018-11-10	1	30	1	1	2	08:38:00	09:08:00	30	2	1	154	1841	2018-11-10	8	14	154	5	08:38:00	09:58:00	3	50	4
154	8	14	2018-11-10	1	30	1	1	2	08:38:00	09:08:00	30	2	1	154	1842	2018-11-10	8	14	154	6	08:38:00	10:08:00	3	60	4
154	8	14	2018-11-10	1	30	1	1	2	08:38:00	09:08:00	30	2	1	154	1843	2018-12-10	8	14	154	7	08:38:00	09:08:00	1	2400	5
154	8	14	2018-11-10	1	30	1	1	2	08:38:00	09:08:00	30	2	1	154	1844	2018-12-10	8	14	154	8	08:38:00	09:08:00	2	2400	0
154	8	14	2018-11-10	1	30	1	1	2	08:38:00	09:08:00	30	2	1	154	1845	2018-10-13	8	14	154	9	08:38:00	09:08:00	1	4800	5
154	8	14	2018-11-10	1	30	1	1	2	08:38:00	09:08:00	30	2	1	154	1846	2018-10-13	8	14	154	10	08:38:00	09:08:00	2	4800	0
154	8	14	2018-11-10	1	30	1	1	2	08:38:00	09:08:00	30	2	1	154	1847	2018-10-14	8	14	154	11	08:38:00	09:08:00	1	7200	5
154	8	14	2018-11-10	1	30	1	1	2	08:38:00	09:08:00	30	2	1	154	1848	2018-10-14	8	14	154	12	08:38:00	09:08:00	2	7200	0
155	8	15	2018-11-10	1	30	1	1	3	08:38:00	09:08:00	30	2	1	155	1849	2018-11-10	8	15	155	1	08:38:00	09:08:00	3	10	0
155	8	15	2018-11-10	1	30	1	1	3	08:38:00	09:08:00	30	2	1	155	1850	2018-11-10	8	15	155	2	08:38:00	09:28:00	3	20	0
155	8	15	2018-11-10	1	30	1	1	3	08:38:00	09:08:00	30	2	1	155	1851	2018-11-10	8	15	155	3	08:38:00	09:38:00	3	30	1
155	8	15	2018-11-10	1	30	1	1	3	08:38:00	09:08:00	30	2	1	155	1852	2018-11-10	8	15	155	4	08:38:00	09:48:00	3	40	2
155	8	15	2018-11-10	1	30	1	1	3	08:38:00	09:08:00	30	2	1	155	1853	2018-11-10	8	15	155	5	08:38:00	09:58:00	3	50	3
155	8	15	2018-11-10	1	30	1	1	3	08:38:00	09:08:00	30	2	1	155	1854	2018-11-10	8	15	155	6	08:38:00	10:08:00	3	60	4
155	8	15	2018-11-10	1	30	1	1	3	08:38:00	09:08:00	30	2	1	155	1855	2018-12-10	8	15	155	7	08:38:00	09:08:00	1	2400	5
155	8	15	2018-11-10	1	30	1	1	3	08:38:00	09:08:00	30	2	1	155	1856	2018-12-10	8	15	155	8	08:38:00	09:08:00	2	2400	0
155	8	15	2018-11-10	1	30	1	1	3	08:38:00	09:08:00	30	2	1	155	1857	2018-10-13	8	15	155	9	08:38:00	09:08:00	1	4800	5
155	8	15	2018-11-10	1	30	1	1	3	08:38:00	09:08:00	30	2	1	155	1858	2018-10-13	8	15	155	10	08:38:00	09:08:00	2	4800	0
155	8	15	2018-11-10	1	30	1	1	3	08:38:00	09:08:00	30	2	1	155	1859	2018-10-14	8	15	155	11	08:38:00	09:08:00	1	7200	5
155	8	15	2018-11-10	1	30	1	1	3	08:38:00	09:08:00	30	2	1	155	1860	2018-10-14	8	15	155	12	08:38:00	09:08:00	2	7200	0
156	8	16	2018-11-10	1	30	1	1	4	08:35:00	09:05:00	30	2	1	156	1861	2018-11-10	8	16	156	1	08:35:00	09:05:00	3	10	0
156	8	16	2018-11-10	1	30	1	1	4	08:35:00	09:05:00	30	2	1	156	1862	2018-11-10	8	16	156	2	08:35:00	09:25:00	3	20	0
156	8	16	2018-11-10	1	30	1	1	4	08:35:00	09:05:00	30	2	1	156	1863	2018-11-10	8	16	156	3	08:35:00	09:35:00	3	30	0
156	8	16	2018-11-10	1	30	1	1	4	08:35:00	09:05:00	30	2	1	156	1864	2018-11-10	8	16	156	4	08:35:00	09:45:00	3	40	3
156	8	16	2018-11-10	1	30	1	1	4	08:35:00	09:05:00	30	2	1	156	1865	2018-11-10	8	16	156	5	08:35:00	09:55:00	3	50	3
156	8	16	2018-11-10	1	30	1	1	4	08:35:00	09:05:00	30	2	1	156	1866	2018-11-10	8	16	156	6	08:35:00	10:05:00	3	60	3
156	8	16	2018-11-10	1	30	1	1	4	08:35:00	09:05:00	30	2	1	156	1867	2018-12-10	8	16	156	7	08:35:00	09:05:00	1	2400	3
156	8	16	2018-11-10	1	30	1	1	4	08:35:00	09:05:00	30	2	1	156	1868	2018-12-10	8	16	156	8	08:35:00	09:05:00	2	2400	2
156	8	16	2018-11-10	1	30	1	1	4	08:35:00	09:05:00	30	2	1	156	1869	2018-10-13	8	16	156	9	08:35:00	09:05:00	1	4800	4
156	8	16	2018-11-10	1	30	1	1	4	08:35:00	09:05:00	30	2	1	156	1870	2018-10-13	8	16	156	10	08:35:00	09:05:00	2	4800	1
156	8	16	2018-11-10	1	30	1	1	4	08:35:00	09:05:00	30	2	1	156	1871	2018-10-14	8	16	156	11	08:35:00	09:05:00	1	7200	5
156	8	16	2018-11-10	1	30	1	1	4	08:35:00	09:05:00	30	2	1	156	1872	2018-10-14	8	16	156	12	08:35:00	09:05:00	2	7200	0
157	8	17	2018-11-10	1	30	1	2	1	08:35:00	09:05:00	30	2	1	157	1873	2018-11-10	8	17	157	1	08:35:00	09:05:00	3	10	0
157	8	17	2018-11-10	1	30	1	2	1	08:35:00	09:05:00	30	2	1	157	1874	2018-11-10	8	17	157	2	08:35:00	09:25:00	3	20	0
157	8	17	2018-11-10	1	30	1	2	1	08:35:00	09:05:00	30	2	1	157	1875	2018-11-10	8	17	157	3	08:35:00	09:35:00	3	30	2
157	8	17	2018-11-10	1	30	1	2	1	08:35:00	09:05:00	30	2	1	157	1876	2018-11-10	8	17	157	4	08:35:00	09:45:00	3	40	2
157	8	17	2018-11-10	1	30	1	2	1	08:35:00	09:05:00	30	2	1	157	1877	2018-11-10	8	17	157	5	08:35:00	09:55:00	3	50	3
157	8	17	2018-11-10	1	30	1	2	1	08:35:00	09:05:00	30	2	1	157	1878	2018-11-10	8	17	157	6	08:35:00	10:05:00	3	60	3
157	8	17	2018-11-10	1	30	1	2	1	08:35:00	09:05:00	30	2	1	157	1879	2018-12-10	8	17	157	7	08:35:00	09:05:00	1	2400	4
157	8	17	2018-11-10	1	30	1	2	1	08:35:00	09:05:00	30	2	1	157	1880	2018-12-10	8	17	157	8	08:35:00	09:05:00	2	2400	1
157	8	17	2018-11-10	1	30	1	2	1	08:35:00	09:05:00	30	2	1	157	1881	2018-10-13	8	17	157	9	08:35:00	09:05:00	1	4800	4
157	8	17	2018-11-10	1	30	1	2	1	08:35:00	09:05:00	30	2	1	157	1882	2018-10-13	8	17	157	10	08:35:00	09:05:00	2	4800	1
157	8	17	2018-11-10	1	30	1	2	1	08:35:00	09:05:00	30	2	1	157	1883	2018-10-14	8	17	157	11	08:35:00	09:05:00	1	7200	5
157	8	17	2018-11-10	1	30	1	2	1	08:35:00	09:05:00	30	2	1	157	1884	2018-10-14	8	17	157	12	08:35:00	09:05:00	2	7200	0
158	8	18	2018-11-10	1	30	1	2	2	08:37:00	09:07:00	30	2	1	158	1885	2018-11-10	8	18	158	1	08:37:00	09:07:00	3	10	0
158	8	18	2018-11-10	1	30	1	2	2	08:37:00	09:07:00	30	2	1	158	1886	2018-11-10	8	18	158	2	08:37:00	09:27:00	3	20	0
158	8	18	2018-11-10	1	30	1	2	2	08:37:00	09:07:00	30	2	1	158	1887	2018-11-10	8	18	158	3	08:37:00	09:37:00	3	30	0
158	8	18	2018-11-10	1	30	1	2	2	08:37:00	09:07:00	30	2	1	158	1888	2018-11-10	8	18	158	4	08:37:00	09:47:00	3	40	1
158	8	18	2018-11-10	1	30	1	2	2	08:37:00	09:07:00	30	2	1	158	1889	2018-11-10	8	18	158	5	08:37:00	09:57:00	3	50	1
158	8	18	2018-11-10	1	30	1	2	2	08:37:00	09:07:00	30	2	1	158	1890	2018-11-10	8	18	158	6	08:37:00	10:07:00	3	60	1
158	8	18	2018-11-10	1	30	1	2	2	08:37:00	09:07:00	30	2	1	158	1891	2018-12-10	8	18	158	7	08:37:00	09:07:00	1	2400	1
158	8	18	2018-11-10	1	30	1	2	2	08:37:00	09:07:00	30	2	1	158	1892	2018-12-10	8	18	158	8	08:37:00	09:07:00	2	2400	4
158	8	18	2018-11-10	1	30	1	2	2	08:37:00	09:07:00	30	2	1	158	1893	2018-10-13	8	18	158	9	08:37:00	09:07:00	1	4800	4
158	8	18	2018-11-10	1	30	1	2	2	08:37:00	09:07:00	30	2	1	158	1894	2018-10-13	8	18	158	10	08:37:00	09:07:00	2	4800	1
158	8	18	2018-11-10	1	30	1	2	2	08:37:00	09:07:00	30	2	1	158	1895	2018-10-14	8	18	158	11	08:37:00	09:07:00	1	7200	4
158	8	18	2018-11-10	1	30	1	2	2	08:37:00	09:07:00	30	2	1	158	1896	2018-10-14	8	18	158	12	08:37:00	09:07:00	2	7200	1
159	8	19	2018-11-10	1	30	1	2	3	08:38:00	09:08:00	30	2	1	159	1897	2018-11-10	8	19	159	1	08:38:00	09:08:00	3	10	0
159	8	19	2018-11-10	1	30	1	2	3	08:38:00	09:08:00	30	2	1	159	1898	2018-11-10	8	19	159	2	08:38:00	09:28:00	3	20	0
159	8	19	2018-11-10	1	30	1	2	3	08:38:00	09:08:00	30	2	1	159	1899	2018-11-10	8	19	159	3	08:38:00	09:38:00	3	30	1
159	8	19	2018-11-10	1	30	1	2	3	08:38:00	09:08:00	30	2	1	159	1900	2018-11-10	8	19	159	4	08:38:00	09:48:00	3	40	1
159	8	19	2018-11-10	1	30	1	2	3	08:38:00	09:08:00	30	2	1	159	1901	2018-11-10	8	19	159	5	08:38:00	09:58:00	3	50	1
159	8	19	2018-11-10	1	30	1	2	3	08:38:00	09:08:00	30	2	1	159	1902	2018-11-10	8	19	159	6	08:38:00	10:08:00	3	60	1
159	8	19	2018-11-10	1	30	1	2	3	08:38:00	09:08:00	30	2	1	159	1903	2018-12-10	8	19	159	7	08:38:00	09:08:00	1	2400	3
159	8	19	2018-11-10	1	30	1	2	3	08:38:00	09:08:00	30	2	1	159	1904	2018-12-10	8	19	159	8	08:38:00	09:08:00	2	2400	2
159	8	19	2018-11-10	1	30	1	2	3	08:38:00	09:08:00	30	2	1	159	1905	2018-10-13	8	19	159	9	08:38:00	09:08:00	1	4800	3
159	8	19	2018-11-10	1	30	1	2	3	08:38:00	09:08:00	30	2	1	159	1906	2018-10-13	8	19	159	10	08:38:00	09:08:00	2	4800	2
159	8	19	2018-11-10	1	30	1	2	3	08:38:00	09:08:00	30	2	1	159	1907	2018-10-14	8	19	159	11	08:38:00	09:08:00	1	7200	5
159	8	19	2018-11-10	1	30	1	2	3	08:38:00	09:08:00	30	2	1	159	1908	2018-10-14	8	19	159	12	08:38:00	09:08:00	2	7200	0
160	8	20	2018-11-10	1	30	1	2	4	09:19:00	09:49:00	30	2	1	160	1909	2018-11-10	8	20	160	1	09:19:00	09:49:00	3	10	0
160	8	20	2018-11-10	1	30	1	2	4	09:19:00	09:49:00	30	2	1	160	1910	2018-11-10	8	20	160	2	09:19:00	10:09:00	3	20	0
160	8	20	2018-11-10	1	30	1	2	4	09:19:00	09:49:00	30	2	1	160	1911	2018-11-10	8	20	160	3	09:19:00	10:19:00	3	30	2
160	8	20	2018-11-10	1	30	1	2	4	09:19:00	09:49:00	30	2	1	160	1912	2018-11-10	8	20	160	4	09:19:00	10:29:00	3	40	2
160	8	20	2018-11-10	1	30	1	2	4	09:19:00	09:49:00	30	2	1	160	1913	2018-11-10	8	20	160	5	09:19:00	10:39:00	3	50	2
160	8	20	2018-11-10	1	30	1	2	4	09:19:00	09:49:00	30	2	1	160	1914	2018-11-10	8	20	160	6	09:19:00	10:49:00	3	60	2
160	8	20	2018-11-10	1	30	1	2	4	09:19:00	09:49:00	30	2	1	160	1915	2018-12-10	8	20	160	7	09:19:00	09:49:00	1	2400	3
160	8	20	2018-11-10	1	30	1	2	4	09:19:00	09:49:00	30	2	1	160	1916	2018-12-10	8	20	160	8	09:19:00	09:49:00	2	2400	2
160	8	20	2018-11-10	1	30	1	2	4	09:19:00	09:49:00	30	2	1	160	1917	2018-10-13	8	20	160	9	09:19:00	09:49:00	1	4800	5
160	8	20	2018-11-10	1	30	1	2	4	09:19:00	09:49:00	30	2	1	160	1918	2018-10-13	8	20	160	10	09:19:00	09:49:00	2	4800	0
160	8	20	2018-11-10	1	30	1	2	4	09:19:00	09:49:00	30	2	1	160	1919	2018-10-14	8	20	160	11	09:19:00	09:49:00	1	7200	5
160	8	20	2018-11-10	1	30	1	2	4	09:19:00	09:49:00	30	2	1	160	1920	2018-10-14	8	20	160	12	09:19:00	09:49:00	2	7200	0
161	9	1	2018-11-10	1	28	1	1	1	08:53:00	08:56:00	3	2	1	161	1921	2018-11-10	9	1	161	1	08:53:00	08:56:00	3	10	0
161	9	1	2018-11-10	1	28	1	1	1	08:53:00	08:56:00	3	2	1	161	1922	2018-11-10	9	1	161	2	08:53:00	09:16:00	3	20	0
161	9	1	2018-11-10	1	28	1	1	1	08:53:00	08:56:00	3	2	1	161	1923	2018-11-10	9	1	161	3	08:53:00	09:26:00	3	30	0
161	9	1	2018-11-10	1	28	1	1	1	08:53:00	08:56:00	3	2	1	161	1924	2018-11-10	9	1	161	4	08:53:00	09:36:00	3	40	2
161	9	1	2018-11-10	1	28	1	1	1	08:53:00	08:56:00	3	2	1	161	1925	2018-11-10	9	1	161	5	08:53:00	09:46:00	3	50	2
161	9	1	2018-11-10	1	28	1	1	1	08:53:00	08:56:00	3	2	1	161	1926	2018-11-10	9	1	161	6	08:53:00	09:56:00	3	60	2
161	9	1	2018-11-10	1	28	1	1	1	08:53:00	08:56:00	3	2	1	161	1927	2018-12-10	9	1	161	7	08:53:00	08:56:00	1	2400	4
161	9	1	2018-11-10	1	28	1	1	1	08:53:00	08:56:00	3	2	1	161	1928	2018-12-10	9	1	161	8	08:53:00	08:56:00	2	2400	1
161	9	1	2018-11-10	1	28	1	1	1	08:53:00	08:56:00	3	2	1	161	1929	2018-10-13	9	1	161	9	08:53:00	08:56:00	1	4800	4
161	9	1	2018-11-10	1	28	1	1	1	08:53:00	08:56:00	3	2	1	161	1930	2018-10-13	9	1	161	10	08:53:00	08:56:00	2	4800	1
161	9	1	2018-11-10	1	28	1	1	1	08:53:00	08:56:00	3	2	1	161	1931	2018-10-14	9	1	161	11	08:53:00	08:56:00	1	7200	5
161	9	1	2018-11-10	1	28	1	1	1	08:53:00	08:56:00	3	2	1	161	1932	2018-10-14	9	1	161	12	08:53:00	08:56:00	2	7200	0
162	9	2	2018-11-10	1	28	1	1	2	08:53:00	08:56:00	3	2	1	162	1933	2018-11-10	9	2	162	1	08:53:00	08:56:00	3	10	0
162	9	2	2018-11-10	1	28	1	1	2	08:53:00	08:56:00	3	2	1	162	1934	2018-11-10	9	2	162	2	08:53:00	09:16:00	3	20	0
162	9	2	2018-11-10	1	28	1	1	2	08:53:00	08:56:00	3	2	1	162	1935	2018-11-10	9	2	162	3	08:53:00	09:26:00	3	30	1
162	9	2	2018-11-10	1	28	1	1	2	08:53:00	08:56:00	3	2	1	162	1936	2018-11-10	9	2	162	4	08:53:00	09:36:00	3	40	1
162	9	2	2018-11-10	1	28	1	1	2	08:53:00	08:56:00	3	2	1	162	1937	2018-11-10	9	2	162	5	08:53:00	09:46:00	3	50	1
162	9	2	2018-11-10	1	28	1	1	2	08:53:00	08:56:00	3	2	1	162	1938	2018-11-10	9	2	162	6	08:53:00	09:56:00	3	60	1
162	9	2	2018-11-10	1	28	1	1	2	08:53:00	08:56:00	3	2	1	162	1939	2018-12-10	9	2	162	7	08:53:00	08:56:00	1	2400	2
162	9	2	2018-11-10	1	28	1	1	2	08:53:00	08:56:00	3	2	1	162	1940	2018-12-10	9	2	162	8	08:53:00	08:56:00	2	2400	3
162	9	2	2018-11-10	1	28	1	1	2	08:53:00	08:56:00	3	2	1	162	1941	2018-10-13	9	2	162	9	08:53:00	08:56:00	1	4800	3
162	9	2	2018-11-10	1	28	1	1	2	08:53:00	08:56:00	3	2	1	162	1942	2018-10-13	9	2	162	10	08:53:00	08:56:00	2	4800	2
162	9	2	2018-11-10	1	28	1	1	2	08:53:00	08:56:00	3	2	1	162	1943	2018-10-14	9	2	162	11	08:53:00	08:56:00	1	7200	5
162	9	2	2018-11-10	1	28	1	1	2	08:53:00	08:56:00	3	2	1	162	1944	2018-10-14	9	2	162	12	08:53:00	08:56:00	2	7200	0
163	9	3	2018-11-10	1	28	1	1	3	08:54:00	08:57:00	3	2	1	163	1945	2018-11-10	9	3	163	1	08:54:00	08:57:00	3	10	0
163	9	3	2018-11-10	1	28	1	1	3	08:54:00	08:57:00	3	2	1	163	1946	2018-11-10	9	3	163	2	08:54:00	09:17:00	3	20	0
163	9	3	2018-11-10	1	28	1	1	3	08:54:00	08:57:00	3	2	1	163	1947	2018-11-10	9	3	163	3	08:54:00	09:27:00	3	30	0
163	9	3	2018-11-10	1	28	1	1	3	08:54:00	08:57:00	3	2	1	163	1948	2018-11-10	9	3	163	4	08:54:00	09:37:00	3	40	3
163	9	3	2018-11-10	1	28	1	1	3	08:54:00	08:57:00	3	2	1	163	1949	2018-11-10	9	3	163	5	08:54:00	09:47:00	3	50	4
163	9	3	2018-11-10	1	28	1	1	3	08:54:00	08:57:00	3	2	1	163	1950	2018-11-10	9	3	163	6	08:54:00	09:57:00	3	60	4
163	9	3	2018-11-10	1	28	1	1	3	08:54:00	08:57:00	3	2	1	163	1951	2018-12-10	9	3	163	7	08:54:00	08:57:00	1	2400	5
163	9	3	2018-11-10	1	28	1	1	3	08:54:00	08:57:00	3	2	1	163	1952	2018-12-10	9	3	163	8	08:54:00	08:57:00	2	2400	0
163	9	3	2018-11-10	1	28	1	1	3	08:54:00	08:57:00	3	2	1	163	1953	2018-10-13	9	3	163	9	08:54:00	08:57:00	1	4800	5
163	9	3	2018-11-10	1	28	1	1	3	08:54:00	08:57:00	3	2	1	163	1954	2018-10-13	9	3	163	10	08:54:00	08:57:00	2	4800	0
163	9	3	2018-11-10	1	28	1	1	3	08:54:00	08:57:00	3	2	1	163	1955	2018-10-14	9	3	163	11	08:54:00	08:57:00	1	7200	5
163	9	3	2018-11-10	1	28	1	1	3	08:54:00	08:57:00	3	2	1	163	1956	2018-10-14	9	3	163	12	08:54:00	08:57:00	2	7200	0
164	9	4	2018-11-10	1	28	1	1	4	08:54:00	08:57:00	3	2	1	164	1957	2018-11-10	9	4	164	1	08:54:00	08:57:00	3	10	0
164	9	4	2018-11-10	1	28	1	1	4	08:54:00	08:57:00	3	2	1	164	1958	2018-11-10	9	4	164	2	08:54:00	09:17:00	3	20	0
164	9	4	2018-11-10	1	28	1	1	4	08:54:00	08:57:00	3	2	1	164	1959	2018-11-10	9	4	164	3	08:54:00	09:27:00	3	30	0
164	9	4	2018-11-10	1	28	1	1	4	08:54:00	08:57:00	3	2	1	164	1960	2018-11-10	9	4	164	4	08:54:00	09:37:00	3	40	0
164	9	4	2018-11-10	1	28	1	1	4	08:54:00	08:57:00	3	2	1	164	1961	2018-11-10	9	4	164	5	08:54:00	09:47:00	3	50	2
164	9	4	2018-11-10	1	28	1	1	4	08:54:00	08:57:00	3	2	1	164	1962	2018-11-10	9	4	164	6	08:54:00	09:57:00	3	60	2
164	9	4	2018-11-10	1	28	1	1	4	08:54:00	08:57:00	3	2	1	164	1963	2018-12-10	9	4	164	7	08:54:00	08:57:00	1	2400	3
164	9	4	2018-11-10	1	28	1	1	4	08:54:00	08:57:00	3	2	1	164	1964	2018-12-10	9	4	164	8	08:54:00	08:57:00	2	2400	2
164	9	4	2018-11-10	1	28	1	1	4	08:54:00	08:57:00	3	2	1	164	1965	2018-10-13	9	4	164	9	08:54:00	08:57:00	1	4800	5
164	9	4	2018-11-10	1	28	1	1	4	08:54:00	08:57:00	3	2	1	164	1966	2018-10-13	9	4	164	10	08:54:00	08:57:00	2	4800	0
164	9	4	2018-11-10	1	28	1	1	4	08:54:00	08:57:00	3	2	1	164	1967	2018-10-14	9	4	164	11	08:54:00	08:57:00	1	7200	5
164	9	4	2018-11-10	1	28	1	1	4	08:54:00	08:57:00	3	2	1	164	1968	2018-10-14	9	4	164	12	08:54:00	08:57:00	3	7200	0
165	9	5	2018-11-10	1	28	1	2	1	08:55:00	08:58:00	3	2	1	165	1969	2018-11-10	9	5	165	1	08:55:00	08:58:00	3	10	0
165	9	5	2018-11-10	1	28	1	2	1	08:55:00	08:58:00	3	2	1	165	1970	2018-11-10	9	5	165	2	08:55:00	09:18:00	3	20	0
165	9	5	2018-11-10	1	28	1	2	1	08:55:00	08:58:00	3	2	1	165	1971	2018-11-10	9	5	165	3	08:55:00	09:28:00	3	30	0
165	9	5	2018-11-10	1	28	1	2	1	08:55:00	08:58:00	3	2	1	165	1972	2018-11-10	9	5	165	4	08:55:00	09:38:00	3	40	0
165	9	5	2018-11-10	1	28	1	2	1	08:55:00	08:58:00	3	2	1	165	1973	2018-11-10	9	5	165	5	08:55:00	09:48:00	3	50	0
165	9	5	2018-11-10	1	28	1	2	1	08:55:00	08:58:00	3	2	1	165	1974	2018-11-10	9	5	165	6	08:55:00	09:58:00	3	60	0
165	9	5	2018-11-10	1	28	1	2	1	08:55:00	08:58:00	3	2	1	165	1975	2018-12-10	9	5	165	7	08:55:00	08:58:00	3	2400	2
165	9	5	2018-11-10	1	28	1	2	1	08:55:00	08:58:00	3	2	1	165	1976	2018-12-10	9	5	165	8	08:55:00	08:58:00	3	2400	3
165	9	5	2018-11-10	1	28	1	2	1	08:55:00	08:58:00	3	2	1	165	1977	2018-10-13	9	5	165	9	08:55:00	08:58:00	3	4800	5
165	9	5	2018-11-10	1	28	1	2	1	08:55:00	08:58:00	3	2	1	165	1978	2018-10-13	9	5	165	10	08:55:00	08:58:00	3	4800	0
165	9	5	2018-11-10	1	28	1	2	1	08:55:00	08:58:00	3	2	1	165	1979	2018-10-14	9	5	165	11	08:55:00	08:58:00	3	7200	5
165	9	5	2018-11-10	1	28	1	2	1	08:55:00	08:58:00	3	2	1	165	1980	2018-10-14	9	5	165	12	08:55:00	08:58:00	3	7200	0
166	9	6	2018-11-10	1	28	1	2	2	08:29:00	08:32:22	3	2	1	166	1981	2018-11-10	9	6	166	1	08:29:00	08:32:22	3	10	0
166	9	6	2018-11-10	1	28	1	2	2	08:29:00	08:32:22	3	2	1	166	1982	2018-11-10	9	6	166	2	08:29:00	08:52:22	3	20	0
166	9	6	2018-11-10	1	28	1	2	2	08:29:00	08:32:22	3	2	1	166	1983	2018-11-10	9	6	166	3	08:29:00	09:02:00	3	30	0
166	9	6	2018-11-10	1	28	1	2	2	08:29:00	08:32:22	3	2	1	166	1984	2018-11-10	9	6	166	4	08:29:00	09:12:00	3	40	0
166	9	6	2018-11-10	1	28	1	2	2	08:29:00	08:32:22	3	2	1	166	1985	2018-11-10	9	6	166	5	08:29:00	09:22:22	3	50	2
166	9	6	2018-11-10	1	28	1	2	2	08:29:00	08:32:22	3	2	1	166	1986	2018-11-10	9	6	166	6	08:29:00	09:32:22	3	60	2
166	9	6	2018-11-10	1	28	1	2	2	08:29:00	08:32:22	3	2	1	166	1987	2018-12-10	9	6	166	7	08:29:00	08:32:22	3	2400	5
166	9	6	2018-11-10	1	28	1	2	2	08:29:00	08:32:22	3	2	1	166	1988	2018-12-10	9	6	166	8	08:29:00	08:32:22	3	2400	0
166	9	6	2018-11-10	1	28	1	2	2	08:29:00	08:32:22	3	2	1	166	1989	2018-10-13	9	6	166	9	08:29:00	08:32:22	3	4800	5
166	9	6	2018-11-10	1	28	1	2	2	08:29:00	08:32:22	3	2	1	166	1990	2018-10-13	9	6	166	10	08:29:00	08:32:22	3	4800	0
166	9	6	2018-11-10	1	28	1	2	2	08:29:00	08:32:22	3	2	1	166	1991	2018-10-14	9	6	166	11	08:29:00	08:32:22	3	7200	5
166	9	6	2018-11-10	1	28	1	2	2	08:29:00	08:32:22	3	2	1	166	1992	2018-10-14	9	6	166	12	08:29:00	08:32:22	3	7200	0
167	9	7	2018-11-10	1	28	1	2	3	08:30:00	08:33:33	3	2	1	167	1993	2018-11-10	9	7	167	1	08:30:00	08:33:33	3	10	0
167	9	7	2018-11-10	1	28	1	2	3	08:30:00	08:33:33	3	2	1	167	1994	2018-11-10	9	7	167	2	08:30:00	08:53:33	3	20	2
167	9	7	2018-11-10	1	28	1	2	3	08:30:00	08:33:33	3	2	1	167	1995	2018-11-10	9	7	167	3	08:30:00	09:03:00	3	30	2
167	9	7	2018-11-10	1	28	1	2	3	08:30:00	08:33:33	3	2	1	167	1996	2018-11-10	9	7	167	4	08:30:00	09:13:00	3	40	2
167	9	7	2018-11-10	1	28	1	2	3	08:30:00	08:33:33	3	2	1	167	1997	2018-11-10	9	7	167	5	08:30:00	09:23:00	3	50	3
[truncated: 6,019 more rows]

## Sheet: Insecticide Activity-Dictionary
This data set consisted of two data collection forms which were linked together (ed2 & sss3) by using Microsoft Acess.
[truncated: 26 more rows]
